# Supplementary material for: Metabolomic Profiling of Dongxiang Wild Rice Under Salinity Demonstrates the Significant Role of Amino Acids in Rice Salt Stress
Source: Front Plant Sci. 2021 Sep 22;12:729004. doi: 10.3389/fpls.2021.729004 (PMC8494129; doi:10.3389/fpls.2021.729004)
Supplement: Supplementary file 3 [file Table_1.xlsx]

## Sheet: Sheet1
name	adduct	description	VIP	Fold change	p-value	m/z	rt(s)	A1.HILIC.POS.A1	A2.HILIC.POS.A2	A3.HILIC.POS.A3	A4.HILIC.POS.A4	A5.HILIC.POS.A5	A6.HILIC.POS.A6	B1.HILIC.POS.B1	B2.HILIC.POS.B2	B3.HILIC.POS.B3	B4.HILIC.POS.B4	B5.HILIC.POS.B5	B6.HILIC.POS.B6	C1.HILIC.POS.C1	C2.HILIC.POS.C2	C3.HILIC.POS.C3	C4.HILIC.POS.C4	C5.HILIC.POS.C5	C6.HILIC.POS.C6	D1.HILIC.POS.D1	D2.HILIC.POS.D2	D3.HILIC.POS.D3	D4.HILIC.POS.D4	D5.HILIC.POS.D5	D6.HILIC.POS.D6	DD1.HILIC.POS.DD1	DD2.HILIC.POS.DD2	DD3.HILIC.POS.DD3	DD4.HILIC.POS.DD4	DD5.HILIC.POS.DD5	DD6.HILIC.POS.DD6	DN1.HILIC.POS.DN1	DN2.HILIC.POS.DN2	DN3.HILIC.POS.DN3	DN4.HILIC.POS.DN4	DN5.HILIC.POS.DN5	DN6.HILIC.POS.DN6	DS1.HILIC.POS.DS1	DS2.HILIC.POS.DS2	DS3.HILIC.POS.DS3	DS4.HILIC.POS.DS4	DS5.HILIC.POS.DS5	DS6.HILIC.POS.DS6
M328T143	M+	(4Z,7Z,10Z,13Z,16Z,19Z)-4,7,10,13,1 6,19-Docosahexaenoic acid	1.973	0.139535	0.00590831	328.247	143.289	271.696	55328.9	49016.2	43660.7	44473.1	44859.7	45724.7	52813	74391.7	124682	119682	40106	90613.8	103222	68589	69633	36446.1	42410.8	32981.9	53335.2	34951.7	46646.6	45597.9	32440.6	54079.5	60640.1	46392.7	83854	40642.5	121141	184009	58586.4	87569.6	43074.3	62381.1	72461	7082.77	13792.3	6468.19	8059.16	23651	11841.6
M163T491	(M+H-H2O)+	.alpha.-D-(+)-Talose	3.1502	0.322029	0.000260438	163.059	490.637	21514	117403	185762	332860	133311	137147	185551	767349	121204	468369	142004	611667	357905	356195	297226	180654	286856	224010	367823	283554	308207	333765	640887	323948	666269	593201	268924	510601	630740	487472	306887	250839	192958	152681	326404	352932	83745.7	74540.1	84022.3	102199	83702.2	81465.2
M130T152	(M+H)+	.beta.-Homoproline	1.80163	0.650937	0.0318286	130.085	151.712	2582.98	41164.5	29275	18687.9	39059.4	40129	23087.1	14751.8	10721.2	31906.1	34526.4	61466.4	254034	225974	240887	269710	69495.3	144666	130720	153231	134426	138564	117391	164217	512566	154772	223072	238192	177739	377732	275508	220822	230266	194430	108599	324918	115390	120326	168993	153269	150907	172838
M317T57_1	(M+H)+	15-Deoxy-delta-12,14-PGJ2	1.44753	0.289128	0.0153466	317.21	56.553	160.09	20025.5	38512.6	25741.8	20360.5	27603.9	18652.5	20768.4	26674	26652.7	28043.3	26202	27007.6	27245.7	21441	24478	21505.7	19974.6	19141.9	16766.7	27313.5	26414.3	16847.8	19275.2	61376.8	60952.5	42166	32845.5	30534.2	21965.1	130348	66560.3	36525.7	88139.6	29416.2	41077.2	17410.3	14992.6	27660.6	14502.3	15508.7	23283.1
M295T274	(M+Na)+	16-Hydroxypalmitic acid	3.26871	0.406698	0.00354606	295.225	273.5	817.119	197323	162116	123281	177462	190284	125836	74812.4	221702	210886	367678	119022	289918	219304	255808	254770	196018	204287	237603	316144	201946	267196	267075	246036	295479	388724	342366	383146	249141	304342	550198	209086	297623	377004	351726	270425	65057	161942	65619	178475	172556	192548
M102T753	(M+H)+	1-Aminocyclopropanecarboxylic acid	1.14483	2.98485	4.85948e-07	102.054	753.294	900.507	34787	22602.3	25184.7	36619.6	35403.2	51016.5	54652.7	62979.2	57299.9	55853.4	58212.3	32483.6	35325.6	30796.9	34324.8	17650.7	17409.5	24131.8	22362.5	26746.9	23756.4	32666.6	27860.3	14202.3	16056.6	14264.9	23774.8	11567.4	22852.3	10186.3	8343.91	7782.41	9966.9	9916.51	8992.42	28811.2	20302.9	28255.3	26743.4	29277.6	31338.9
M151T91	(M+CH3COO+2H)+	2-Ethoxyethanol	1.06091	1.38227	0.00636433	151.095	91.3345	2715.77	10157.4	26651.6	27085	11808.6	8777.97	4072.96	10872	14949.8	11796.3	11657.4	11483.8	12384.5	14286.3	12617.3	8001.26	44901.1	40383.6	26603.8	33899.8	32125.1	36435.7	28606	52008.7	71702.9	85356.8	65062.3	74178.3	76960.8	71402.2	36797.6	41023.7	31777.3	30483.4	50888.6	40393.3	62039.9	49399.7	50737.8	41707.4	57777.5	58144.6
M152T411	(M+H)+	2-Hydroxyadenine	1.53593	0.574078	0.0189567	152.056	411.118	827.519	64287.4	69647.3	58501.9	63522.2	63979.8	133660	123705	124337	158151	109227	151448	91636.9	105023	92887.1	98212.1	88500.8	98045.4	148041	139974	135727	118237	141761	117010	170531	189826	167503	202732	191222	182550	169799	136570	126701	117265	128729	143654	27187.6	15679.6	136088	100192	82530.2	110626
M282T159	(M+H)+	2'-O-methyladenosine	2.95007	3.75298	0.0100848	282.119	158.841	426.274	10206.4	6872.46	7663.04	6733.09	7446.78	24337.5	18983.5	22980.3	22353.1	10254	14075.3	33704.2	35157.9	17452.9	16940.8	23038.5	15784.8	19863.5	23565.8	21933.5	26660.4	24060.1	18477.1	86030.5	103263	56950.7	68991	42958.9	107065	58681.7	52375.9	68611.4	31917.8	34208.8	70267.5	349756	325628	171207	117317	109887	112385
M346T610	(M+H)+	3',5'-Cyclic guanosine monophosphate	1.05966	3.40616	0.0525731	346.053	609.874	415.964	4630.04	4887.09	4800.85	5426.82	4861.62	7873.06	11921	12861.2	10474	11719.6	12863.7	4959.96	5967.61	7600.99	7438.5	4037.29	4044.38	9052.72	9146.61	10392.7	10556.3	9409.22	11196.8	7627.79	7312.79	5613.83	6434.57	8357.8	6638.36	8752.01	4320.56	7539.51	5424.03	8701.04	7863.03	3992.27	8625.27	9916.61	48024.7	33363.3	41180.9
M104T703_2	(M+H)+	4-Aminobutyric acid	2.24296	0.646689	3.97753e-05	104.069	702.537	4313.51	183144	217440	222656	203205	206581	88227.3	93494	91693.3	99754.9	87023.5	122377	296795	305979	324924	317193	251280	280636	141694	147613	132031	169863	143043	128185	559885	473536	403054	440279	394135	452209	311679	243235	247780	230906	264012	275765	164865	161670	157253	165757	168268	199672
M146T671	(M+H)+	4-Guanidinobutyric acid	4.3536	0.0551586	2.86426e-06	146.091	670.787	3414.73	168192	141557	142447	173841	128169	110187	100320	131480	122944	107574	147224	200684	230253	235366	234986	231606	208312	202140	234313	186347	205728	201677	240727	214008	212601	284065	236655	156830	159872	457141	280069	365377	243293	274049	297901	14189.7	12612.5	15723.4	16924.8	16458.5	29875.8
M87T703	(M+H)+	4-Hydroxybutanoic acid lactone	1.79838	0.587067	1.25515e-05	87.043	702.73	2696.77	103075	124663	121192	103555	104710	43535.7	43934	53037.4	48528.6	43346.7	62213.7	155076	164095	156635	158899	142159	144902	65364.8	69613.1	65539.7	75214.2	74311.3	59143.9	255331	244884	202124	211614	204351	191773	170551	135438	138872	117956	145034	140072	88991.7	81626	77831	75428.4	84681.8	89229.3
M268T304	(M+H)+	Adenosine	7.20435	1.11201	0.0611735	268.103	304.223	3421.6	4.40489e+06	4.31066e+06	4.28803e+06	3.88172e+06	4.23245e+06	7.29981e+06	7.83832e+06	8.99832e+06	8.53262e+06	7.43767e+06	8.95309e+06	5.87719e+06	6.19748e+06	5.50841e+06	5.51208e+06	4.6917e+06	4.28788e+06	6.92557e+06	7.21869e+06	6.60555e+06	7.48997e+06	7.57143e+06	7.38375e+06	7.25591e+06	7.37403e+06	6.21579e+06	6.67873e+06	6.84528e+06	6.84101e+06	4.79509e+06	4.31437e+06	4.30231e+06	3.70066e+06	4.4826e+06	4.11398e+06	4.52646e+06	4.1946e+06	4.61731e+06	4.92126e+06	4.90447e+06	5.42449e+06
M330T501	(M+H)+	Adenosine 2',3'-cyclic monophosphate	1.97388	0.216592	9.72733e-06	330.058	500.894	94.5326	67918.6	57444.6	57902	63718.4	63633.6	135325	163849	254897	170877	168513	248030	80006.8	86369	130137	112654	42579.8	44970.2	145791	121982	147702	158755	147508	151921	127529	101092	81885	81624.7	68899.3	83441	85171.1	60127.4	111143	65861.3	95508.6	101245	15437.9	16381.7	18401.1	22305.2	19818.3	20079.4
M147T636_2	(M+H)+	Ala-Gly	2.45455	0.0563357	3.95004e-10	147.076	636.055	2625.25	130104	156222	183732	165188	177956	297111	312201	337293	354256	264655	292593	181404	188639	212995	226288	169088	119937	278916	253606	286700	356259	269794	255081	213298	173869	163096	163139	179488	164348	99293.3	86767.9	99980.4	97767	106086	116137	4671.19	3664.45	5542.01	7861.38	6505.27	5896.91
M138T531	(M+H)+	Anthranilic acid (Vitamin L1)	2.84881	1.43589	0.0173603	138.054	530.597	726.205	441251	344118	355763	432304	340477	211899	209822	257627	332267	206957	368023	234443	602257	540769	410415	398401	521481	126519	216802	474971	236371	175437	247345	81926.1	55656.9	433567	250916	70640	76954.2	293741	319502	234687	258446	288538	276522	512501	397452	451723	215280	395146	427905
M104T631	M+	Choline	2.05335	0.230772	0.00212415	104.106	630.528	5527.41	879658	52801.7	33546.2	42666.4	38866.2	45228.1	62544.3	86396.5	55157.2	58195.3	63122.9	64011.6	105341	80818.2	79306.7	86552.5	158844	79389.4	235162	71048	1.40643e+06	72627.4	77508.1	69382.6	63862.2	51502.2	78370.9	607218	34374	114254	44685.3	176297	120301	67055.4	128010	16036.7	14337.4	17770.9	58871.5	24995.9	18128.4
M277T249	(M+Na)+	cis-9-Palmitoleic acid	1.46143	0.567665	0.0206381	277.215	249.16	4388.38	62825	155854	81571.1	58877.4	102515	44501	64554.7	143837	44944.6	71012.7	125602	118851	135452	122391	140695	78421.2	50717.2	123647	139592	76610.1	209106	121796	122406	341670	196493	87999.6	152139	131131	154170	167754	56145.3	150281	104792	120574	87511.6	40060.9	69147.4	51243	67378	84369.1	77820.6
M306T608	(M+H)+	Cytidine 2',3'-cyclic phosphate	1.23659	3.31796	0.0462213	306.047	607.51	277	3185.66	2957.64	2984.08	2676.23	2434.51	14371.8	14761.8	15205.4	12593.4	12880.6	18936.9	4623.36	5437.45	7372.48	5424.99	3715.82	3161.13	13962.5	12572.4	14799.8	14160	12500.1	12603.9	12693.9	10641.8	9314.25	13269.2	13008.5	11121.1	11027.5	8947.75	11618.2	8207.97	10982	8724.76	6089.18	11525.9	14934.6	61992.5	48182.1	54721.4
M252T250	(M+H)+	Deoxyadenosine	2.35321	0.400538	0.000687109	252.108	250.416	331.166	15709.5	47362.6	40270	26862	15735.7	60649.8	70964.4	49435.5	92149.6	32960.4	56051.4	63909.9	74215.6	61101.4	42562.2	72332	161147	35099.4	52097.8	76506.4	84002.4	85311.2	44616.6	113403	122943	47573.4	53207.9	92316.1	110269	165220	168926	279273	137641	142279	231388	79370.5	67865.9	63999.8	90801.3	69466.2	78992.1
M162T776_2	(M+H)+	DL-2-Aminoadipic acid	2.98442	18.1707	2.70508e-08	162.075	775.5	487.045	2550.15	1808.88	2318.64	1687.16	1920.6	11191.7	9385.65	10434.4	11163.4	10473.1	14070.8	7383.91	5588.07	2758.53	3437.52	9249.94	7817.99	18028.9	20093.9	24075.8	32052.2	19542.2	20660.2	191787	194245	113812	112427	115211	105880	7684.16	7172.58	3320.22	7509.03	7937.56	11001.7	125397	124868	174851	131440	134674	119639
M188T467	(M+H-H2O)+	DL-Indole-3-lactic acid	4.58324	5.54274	7.19593e-07	188.069	467.49	304.588	66982.2	66832.1	69938.6	71119.3	64736.1	350297	351474	321479	327326	323490	387822	37852.9	48483.8	40170.5	41988	80381.8	79926.6	144906	133948	136636	151492	137450	143540	434856	456318	334203	367961	413125	409264	58505.6	73535.7	47815.2	80486.6	69445.5	65305.5	257520	314284	374522	430108	408274	405197
M198T561	(M+NH4)+	D-Mannose	3.68945	0.354702	4.04577e-05	198.096	561.278	993.012	217947	157067	190434	219679	195190	331107	542706	267596	343474	396218	446911	260034	241011	258380	189731	316192	320519	680467	673790	743143	728694	406632	709078	357013	343421	356765	171410	383556	180821	399056	406399	240552	505983	424133	369231	105605	152886	144756	159814	144533	124307
M147T1006	(M+NH4)+	D-Pipecolinic acid	1.16503	4.54397	0.0223413	147.112	1005.53	7565.7	5592.02	6123.82	32841.8	960.867	591.84	88670.2	101165	109111	131708	91983.2	118621	27614.3	17600.3	916.5	19453.4	991.927	12138.5	18093.2	26103.7	8870.62	47653.4	34482.6	26605	113966	94289.6	14126.8	14598.3	103614	92817.9	1666.34	9418.93	17136.6	3424.89	8086.26	429.57	5826.61	15108.9	44231.7	55463	46195	15672.7
M116T582	(M+H)+	D-Proline	3.00889	7.8929	3.32449e-06	116.069	582.141	2314.41	18133.8	18479.6	16625.7	19715.2	16772.8	66668.7	76119.7	87295.3	71817.5	67387.2	79955.1	20265.4	29108.2	18887.7	18421.9	17566.7	15168.9	45988.7	36699.7	44210.5	59196.3	39148.6	42347.6	134567	134335	102033	119772	108528	90348.6	19816.6	19214.2	14011.5	17791.9	18795.6	25737	215933	156563	126912	115494	151035	144642
M613T955	(M+H)+	Glutathione disulfide	1.42166	4.52581	1.64241e-06	613.158	954.509	1201.5	40105.7	22346.7	22820.5	33529.4	24509.8	63984.6	78073.2	71611.2	62515.1	79076.7	100976	22857.3	25927.4	18449.3	21058.8	10581.3	7914.33	35197.3	28825.5	30319	45838.2	29946.1	26252.7	41724.8	25158.9	21506.1	22763.2	28781.4	20475.2	5942.32	11522.3	5401.58	9437.22	8553.85	8563.45	29816.6	30878.7	37909.3	48211.6	40649.1	36203.1
M173T823	(M+H)+	Glycerol 3-phosphate	1.01254	1.53252	0.000356788	173.02	823.029	1508.98	22980.2	20395.3	25216.5	24134.5	24769.2	24006.2	26529.5	26279.5	24595.7	23315.6	33922.9	30378.7	29376.7	46952	32224.7	17953.4	21466.6	24942.8	24500.4	20278.7	25146.4	20195.5	22889.1	73968.4	50482.4	42616	49314.8	51865	44840.2	27750	19295.8	30237.5	22279.4	31556.1	29265.4	45465.9	43192.8	43100.5	39520.9	41750	32762.1
M258T731	M+	Glycerophosphocholine	5.42155	3.66427	9.47357e-05	258.109	731.361	535.937	21831.6	14452.6	22795.4	21166.3	21288.3	36984.6	35406.6	27691	36897.9	26035.9	41940.1	167341	239031	607693	219594	114863	210388	159710	131624	83736.7	103542	79155.9	168342	705255	603869	352926	467368	468973	284193	120331	108856	91246.3	161890	328644	180684	625878	743522	497645	569681	796831	400121
M245T340	(M+H)+	Ile-Leu	1.53015	0.0963761	0.00017209	245.185	339.658	545.63	100235	64971	60264.3	83290.2	78783.8	57752.3	60819	67720.1	74692.1	54108	61948.7	53896.3	61731.9	58130.3	52518.2	38361.7	30820.9	43808.8	45037.9	36253.6	52101.7	42233.4	39347.5	14443.1	16713.8	20550.2	6762.97	9101.71	6247	58943.9	60094.2	33642.4	50174.6	55146.9	17060.3	1548.97	1440.59	6865.32	3355.88	10945	2353.67
M318T382	(M+H)+	Ile-Trp	2.36936	0.0800572	4.11002e-05	318.18	382.066	117.436	14375.9	11876.2	14968.8	18194.8	17585.4	22655.6	21111	25973.1	26970.2	22913.4	25007.6	99618.9	125191	11348.7	140997	140700	35134.3	89978.3	182514	112044	183813	114625	111250	179074	114264	137076	146770	190402	239719	106359	94916.5	57978.2	78377.1	153321	112929	928.057	7883.69	9831.05	8296.12	10320	11086.1
M133T763	(M+H)+	L-Asparagine	1.45546	4.38743	4.99788e-07	133.059	763.032	923.673	11801.2	6428.77	6466.31	11968.7	5571.01	22926.5	21648	37409.5	34586.4	20044	27779.3	7852.78	7150.26	23984.1	11513.4	5381.51	11658.5	19329.1	24197.8	18867.6	43158.5	23813.7	20688.7	31960.1	31283.7	28364.7	46955.4	23277.6	32692.1	8891.97	5998.73	10351.4	6806.75	9566.38	12428.5	41380.6	36552.7	32400.7	44514.5	34179.8	48084.7
M162T665	(M+H)+	L-Carnitine	1.34948	0.0138172	0.00794954	162.111	664.92	395.852	100859	69976.7	56961.8	83447.8	68032.1	56120.4	57212.1	68169.2	58310.4	62336	82440.6	34970.1	42200	51196.1	40531.1	35499	31169.2	43941.4	47537.6	35953.2	48088.3	43733.9	35315.1	12765.8	38153.5	25366.8	11276.1	10123.1	9703.44	80797.5	16461.5	48045.6	24401.7	15850.6	23116	678.173	277.24	280.684	613.626	413.13	620.43
M148T753	(M+H)+	L-Glutamate	4.36032	3.18553	1.32342e-06	148.06	753.145	3418.01	499580	324270	351378	539217	532950	805624	868648	1.00049e+06	965352	963216	957205	478304	526407	459812	511769	251204	240810	350277	351171	395024	354453	507729	410236	199645	229439	187749	341484	153940	324274	137063	105561	97842	136687	131965	124402	413955	276084	375193	391089	426467	453865
M147T818	(M+H)+	L-Glutamine	1.05489	5.9448	0.00236598	147.075	818.049	2320.9	5605.11	4761.7	5912.62	5135.2	4883.13	14512.5	17298.8	16063	16052.1	13015.6	16181.9	5439.41	5113.08	6163.41	5607.2	3430.5	3386.19	17172.6	14667.1	13320	11902.7	17005.5	14968.6	13971.2	13248.8	10962.7	11196.7	12227.6	13564.3	3786.26	3958.21	3341.74	3217.55	4402.49	4530.8	21571.5	10465.3	37368.7	11233.4	21578.8	35921.9
M156T788	(M+H)+	L-Histidine	1.78458	7.17422	1.24034e-06	156.076	788.209	2134.1	8070.4	6875.39	13583.1	8282.73	8874.3	24655.6	18095.3	23374.8	18355.1	15085.9	22938.5	7764.8	9540.66	8418.99	7410.35	11162	8961.35	9131.07	8542.45	9744.02	13741.5	11004.2	5590.96	12736.2	48030.2	38321.5	36566.4	20659.6	21555.8	9718.73	8630.69	7652.79	6638.67	8291.22	4938.66	63732.6	49792.1	34539.3	58194.7	62977.3	59851.1
M132T505	(M+H)+	L-Isoleucine	2.17354	1.4726	0.00130486	132.101	504.827	1690.83	80798	103934	97691.3	103799	96689.4	639703	653713	712361	669455	637596	835946	140340	119375	78307.2	72255.2	133397	158341	287498	223253	247536	281500	258383	275456	720875	700252	543317	489425	684179	622048	158668	136388	93027.2	128875	128454	149155	158502	164891	204217	219143	212804	210526
M166T466_3	(M+H)+	L-Phenylalanine	7.01381	4.32425	2.12337e-07	166.085	466.059	969.361	256083	250236	219759	240490	225539	1.17251e+06	1.23279e+06	891348	957720	1.04878e+06	1.35429e+06	195710	209275	165724	178495	209065	177234	465791	437425	391580	448624	401447	509995	1.24181e+06	1.37723e+06	975032	987355	1.07459e+06	1.11239e+06	231110	222875	176985	181027	184143	252001	691804	797087	901982	983292	977021	1.04609e+06
M147T703_2	(M+NH4)+	L-Pyroglutamic acid	5.92771	4.89498	2.40736e-08	147.075	702.892	2198.18	209851	133929	147181	214836	171619	488827	443746	682964	680125	429334	463409	224761	184677	282302	185876	83384.3	86458.8	486778	406856	345537	443997	469858	331029	1.03815e+06	969278	705228	690027	614497	669532	127538	145664	92338.5	97465.4	126366	173701	671427	521059	664705	539990	663081	674962
M277T858	(M+H)+	L-Saccharopine	1.52043	3.45081	1.18265e-07	277.138	857.879	3555.38	18033.7	11446.2	20051.6	14497.7	14368.6	40753.7	37327.8	39264.8	43502.9	38985	50742.8	17442.7	20594.1	11075.4	13443.2	21677.1	17580.5	21214.1	18200.1	29141.3	31032.1	25045.3	20007.6	127547	122729	101919	137456	120764	139045	13087.9	15373.7	8562.12	15357.4	13318.3	14291.4	50438.5	47926.7	49735.1	49468.9	36921.1	41543.4
M106T709	(M+H)+	L-Serine	1.61837	2.09286	0.000306071	106.049	708.988	397.121	56454.1	34221.2	32071.9	44620	37110.7	28057.4	19550.7	38406.4	24863.9	20847.4	22189.6	41765.5	66254.6	51378.1	27565.6	24405.7	23046.1	25167.4	31634.1	33069.1	41732.2	32628.7	25089	76331.6	79494.4	62288.5	72591.7	42152.2	61585.7	47659.7	41394.7	29336.1	26337.7	19734.3	49522	89256	69150.9	63159.2	61575.4	73560.4	91137.9
M205T468	(M+H)+	L-Tryptophan	4.15341	6.88127	2.55254e-06	205.096	467.988	21412.4	49730	38874.2	46070.2	43530.8	33169.9	274108	293443	262854	263650	262158	332238	18266	27539.4	22333.2	24324.5	51491.6	53391.8	98334.6	99830.8	96723.6	106312	91232.6	108064	378292	404607	261438	283858	336640	332851	40255.5	46379	26269	51399	47311.8	41211.7	185188	244513	301465	352677	333302	322619
M182T554	(M+H)+	L-Tyrosine	1.84861	1.90584	0.00368151	182.08	553.869	654.199	50873.2	46354.5	46721.4	45097.3	45801.7	276523	294470	296222	292623	285406	373816	60847.7	74162.5	63721.2	61113.8	69015.7	68432.7	213942	171001	196418	187703	220782	238337	292400	310342	158521	158633	266993	176546	59392.6	57764.9	40485	48710.3	56718.2	56943.5	63730.4	76229.1	86509	135411	113631	134385
M118T557_2	(M+H)+	L-Valine	3.98781	3.70207	5.89731e-08	118.085	557.35	26274.8	67764.9	63686.7	68124	66943.1	59594	387745	405968	436607	405350	376310	454998	76452	71367.5	64617.5	66547.1	70412	75476.3	198741	186693	197421	214031	202351	214189	445019	428462	272494	278168	386959	299026	82656.3	85721.8	62825.6	87338.2	80843.8	96750.3	244696	287685	321019	352350	306857	324123
M493T154	M+	Malvidin 3-O-glucoside cation	6.06449	1.97396	0.0272556	493.132	153.831	7255.64	716255	752291	912065	455071	856524	939264	1.49962e+06	1.01624e+06	241481	1.30025e+06	1.18171e+06	386821	1.17179e+06	308095	364241	505290	767468	1.451e+06	1.12979e+06	1.59233e+06	1.13077e+06	1.48872e+06	1.5052e+06	1.55181e+06	1.69803e+06	1.23139e+06	637045	1.41556e+06	1.01028e+06	52027.3	647530	532805	1.58797e+06	1.11586e+06	271004	1.5117e+06	942600	1.63744e+06	1.06237e+06	1.73097e+06	1.41976e+06
M341T69	(M+H-H2O)+	Matairesinol	1.22805	0.677251	0.0425365	341.137	69.3645	4403.81	12775.6	13191.7	21762.5	19683.4	14495.4	10424.6	10350	17139.4	18114.8	12534.1	12019.2	88742.7	103516	78457.8	76978.9	101658	109886	82704.5	113055	77882.7	112635	94968.6	97322.3	82901	138093	132179	126634	113606	161505	115530	86191.4	123629	111913	153125	106923	45294.4	59275.1	48456.1	85059.2	117727	116443
M123T81	(M+H)+	Nicotinamide	1.60397	2.69696	0.00567015	123.054	80.977	1374.79	8596.85	15816.6	16569.2	8604.4	8691.31	8859.28	12324.1	32379.5	22917.5	24704.1	20686.2	22013.9	28694.8	37864.6	36371.2	43311.7	31670.9	47697.7	64377.6	84549.4	53012.3	38555.7	62879.3	72477.7	51171.3	30850.7	35536	65886.4	34974.2	8656.13	15273.6	12715.6	36369.6	44256.2	28369.5	36982	42567.6	54204.7	79205.3	78216.2	101611
M124T406	(M+H)+	Nicotinate	1.60455	0.297667	0.000667895	124.038	406.199	2180.44	26628.2	25457.6	18381.6	18986.3	23553.1	34806.2	33200.2	47804.8	35352.7	40817.7	35552.1	61064.9	56274.5	55866	53554	52800.3	60941	73535	57639.4	42181.4	38079.6	57353.1	49501.3	81165.7	66229.2	72443.4	78290.7	81748.7	82625.9	54217.2	50254.9	59530.6	74395.2	75048.7	115374	14033.1	11499.5	15030.4	29111	27912.2	30059.8
M169T71	(M+H)+	Norharmane	1.02146	3.9323	0.00161784	169.073	71.425	1249.38	4163.85	3458.53	4063.9	5276.69	5962.34	4366.12	4512.83	7959	6050.68	5049.49	8410.01	5614.89	5127.42	7618.42	6777.27	8751.03	6217.21	4799.05	5147.19	4186.63	4269.58	5803.23	4414.44	12132.7	10149	10286.5	8653.23	9021.32	10684.1	7092.98	6487.81	2779.34	8805.72	5164.79	4071.3	29262.2	37945.2	17877.4	12664.3	20947.7	16582.1
M220T514	(M+H)+	Pantothenate	1.02896	0.31247	1.82137e-05	220.117	514.39	422.525	26380.4	20581.3	20460.5	25509.4	21645.7	21578.9	20251.5	26084.2	28569.5	26166.7	32454.8	40730.1	42488.8	32270.4	53924.6	34582.3	25311.9	35315.7	34520.1	30691	29787.2	34712.9	29796.9	39326.6	63446.8	39197.5	34778.4	60188.4	52156	34165.3	28457.1	26087.3	28658.5	18442	25646.3	14182.4	5761.48	8507.17	6576.51	8263.15	7159.63
M149T466	(M+H-H2O)+	Phenyllactic acid	1.31321	3.8522	1.18302e-06	149.058	465.999	382.94	8832.14	8104.65	9393.74	8801.4	9627.22	44909.8	49881.2	32717.1	41315.8	34198.6	50561.5	9027.56	8825.16	6443.8	7851.8	10739.2	6971.6	16979	15191.6	17115.2	17696.6	17626.9	18527.4	49629.1	46564.8	34197.1	34406.3	42136.8	39333.2	9032.97	10028.2	6529.42	8264.04	7724.79	9797.61	23290.5	30637.5	32077.9	36601.7	38652.6	36654.1
M184T911	(M+H)+	Phosphorylcholine	2.86119	1.57993	0.0176474	184.072	910.918	46291.7	755447	714878	746693	880159	561454	1.16354e+06	1.26805e+06	908070	1.39393e+06	1.02266e+06	1.34185e+06	354610	368783	458175	390644	311571	293957	413652	433460	436013	519504	616316	463913	601159	574535	514276	469095	524121	426498	307304	305344	161069	255348	214057	248354	297760	535214	507455	409368	263566	343063
M187T639	(M+H)+	Pro-Ala	1.01819	0.0443572	4.84534e-10	187.107	638.644	713.269	8932	8657.76	6669.1	7189.3	6984.13	5629.55	4675.44	6630.38	7643.08	5464.6	5306.93	9269.28	11504	7655.84	9689.69	10009.3	10540.2	7353.97	9827.78	7664.7	8164.13	6380.71	8145.39	19981.7	17112	18767.7	14815	12541	13392.9	19118.2	18484	16582.4	15540.9	17288.5	14710.9	953.348	445.484	557.47	959.914	722.861	873.148
M170T190	(M+H)+	Pyridoxine	4.53751	1.51463	0.00699409	170.08	189.849	2137.73	443790	476481	433079	493991	426532	263187	309484	175115	199449	282739	357473	337584	772749	602085	605449	756446	904660	375098	526547	445073	451131	282647	474066	924205	1.78439e+06	1.16034e+06	1.46294e+06	1.35647e+06	1.89148e+06	398645	362859	699398	537613	787907	883740	804316	921779	870095	933877	993103	1.03576e+06
M193T641	(M+H)+	Quinate	1.26747	0.0180245	1.28426e-06	193.07	641.058	813.782	13178.1	25684.5	33459.3	14624.9	30925.6	22756.3	21419.2	31914.4	21316.2	33411	33939.9	28165.8	19053.8	18100.8	26692.4	40064.6	28634.7	34224.4	31923.2	32232.3	16583.8	25968.5	34849.7	17961	22970.3	19856.4	12674.8	28351.4	14940.4	20685.8	32735.8	18716.6	34543	26747.8	29033.2	449.186	461.566	512.006	608.414	405.779	491.345
M522T852_2	(M+NH4)+	Raffinose	2.27614	1.34769	0.0793124	522.201	852.381	4749.23	76872.7	135848	128388	118144	124056	296477	516755	352387	499135	354949	388235	292482	431867	183861	226262	421973	340036	903978	675399	794991	716884	782021	681807	873843	749350	665552	584173	1.33198e+06	658043	337681	265577	390988	303234	286253	290910	621155	519232	266344	370322	342565	406814
M219T499	(M+H)+	Ser-Ile	1.23744	0.322243	1.67748e-05	219.133	499.146	3857.64	38454.6	35496.6	37892.8	30423.3	36251.9	34162.4	37531.9	50355.1	44469.3	36679.6	35448.3	37625.4	40046	49431.7	37926.6	50666.7	50819.6	32199.7	33144.3	30972.2	35629.8	46412.5	30532.6	51852	52054.5	46423.7	31718.7	56525.1	51562.4	40919.4	55357.3	32274	42553.9	38964.7	32645.2	10496.9	11832.3	11995.9	15861.9	15809.3	12216.7
M298T106	(M+H)+	S-Methyl-5'-thioadenosine	3.94831	3.45176	0.000256556	298.096	105.969	1820.66	21074.9	35189.7	53615	42852.6	37255.4	125758	307765	99194.6	127800	80907.2	336824	6012.41	18873.6	31306.5	41797.1	49092.2	50585.2	60515.5	248695	206217	109700	62702.4	88979.8	193458	319715	232011	196798	268942	338405	51551	51510.1	182248	46074.5	94105.6	157823	406247	384521	438027	256189	308841	219627
M360T693_1	(M+NH4)+	Sucrose	2.85211	0.792282	0.0570274	360.149	693.485	6633.99	941822	1.37707e+06	1.88251e+06	1.29157e+06	1.8202e+06	4.0632e+06	4.47753e+06	4.51224e+06	5.43408e+06	4.19529e+06	5.3209e+06	1.65892e+06	1.76545e+06	1.70992e+06	1.90708e+06	2.4148e+06	1.99077e+06	4.34967e+06	4.4419e+06	4.40381e+06	4.66357e+06	4.51454e+06	4.94266e+06	1.97492e+06	2.03351e+06	1.72035e+06	2.10561e+06	2.0985e+06	1.92118e+06	1.47647e+06	1.83192e+06	1.42748e+06	2.04497e+06	2.27022e+06	2.09688e+06	1.27113e+06	1.18504e+06	1.24211e+06	1.69551e+06	1.60741e+06	1.8311e+06
M243T172	(M+H)+	Thymidine	2.1294	0.163929	0.000137384	243.096	171.642	780.621	3569.13	7214.74	7562.77	4447.4	7356.9	20206	28564	20026.7	20746.3	13342.3	12260.5	10653.3	11241.3	10888.9	9580.03	23876.3	24238.1	11364.9	19072.9	12140.2	13344.3	6604.2	21037.4	14916.5	56589.9	41756.9	15348.8	26069.2	48649.5	144347	71539.5	100074	70501.9	68406.1	79196.2	5180.14	8510.71	9135.16	23504.5	20990.7	20227.3
M127T145	(M+H)+	Thymine	1.47051	0.273677	5.32086e-07	127.049	144.827	2042.21	5135.42	6381.45	5923.16	5886.97	6085.74	10376.3	5205.38	14114.5	6531.65	11581	7982.68	7187.67	7414.23	5652.06	8230.77	15533.6	14059.8	6406.99	10411.1	8841.71	8399.49	5426.83	6879.92	9782.43	17381	14238.1	15471.2	12906.9	23008.7	62047	50479	46189	43281	41511.1	46243.3	11943.6	12696	13517.1	15311	10562.5	15267.8
M165T553_2	(M+H)+	trans-2-Hydroxycinnamic acid	1.2806	1.5976	0.00432585	165.053	552.549	781.209	19149.4	19246.1	18151.6	16649.6	16701.1	87357.4	93941	86163.7	93258.5	90502.7	112036	47649.4	69484.3	56950.1	52687.8	54290.1	61682.2	108810	88949	112100	88532.5	129767	102674	140215	138020	81198.5	101242	134664	60903.7	39893	48191.4	29009.1	28089.9	45419.3	45362.7	53251.2	52472.8	48761.9	75783.8	67891.4	78816
M120T466	(M+H-H2O)+	Tyramine	5.72613	4.07073	1.46281e-07	120.079	466.108	606.393	173690	173832	163774	165577	144933	779710	907861	598582	689381	700374	860519	135730	136876	114643	118910	145899	128821	304724	291134	280636	317272	285289	338565	823986	817445	633446	669619	713836	832025	167051	164510	124562	132213	135036	175804	474924	544375	615549	687394	658750	679307
M295T376	(M+H)+	Tyr-Ile	1.11598	0.0166739	1.0111e-05	295.164	376.471	425.88	9486.94	8179.13	7776.13	9574.38	8463.85	20862.2	21216.9	18091.9	21053.1	19509.9	18377.2	9633.55	10330.2	6433.93	10821.4	30281.5	24027.3	9581.68	16323	15274.5	20091.3	15947.1	14009.9	28746.2	26752.9	26473.4	15332.4	21239.6	17173	25213.7	30390.1	13057.2	21412.3	18029.6	17352.4	571.401	229.722	129.028	450.731	282.937	428.011
M113T289	(M+H)+	Uracil	1.53543	1.21179	0.00093669	113.033	289.297	1110.38	122732	59771.6	107822	106067	97714.3	156454	159102	160426	175873	149781	159779	152757	139125	128063	121885	127194	123807	157600	159171	151821	157490	152426	157124	190212	191739	160150	186091	182614	199194	146124	119196	142219	126068	136727	148762	175161	164159	168791	164143	147485	172835
M245T289	(M+H)+	Uridine	2.15433	1.20403	3.58123e-05	245.076	289.332	422.501	219632	237639	237273	211451	197263	335544	303417	342112	347784	331030	344685	341989	290375	295590	261666	242236	277968	318101	332349	275555	328908	300025	309134	413303	447179	341804	392325	371900	380747	273502	272780	280278	270697	273546	302649	330185	325362	360577	338955	315707	344104
M231T368	(M+H)+	Val-Ile	2.86348	0.00185202	5.75412e-08	231.169	368.169	787.001	97916.9	96828.3	99719.1	84049.5	101048	83793.6	86752.6	95708.3	103234	82733.2	80759.1	102639	111187	105252	99851.3	144270	135891	85078	84298.1	75099.4	100086	81718.3	77148.7	92064.3	80926.9	80220.2	43429.6	64559.4	46887.5	143631	165504	107317	135574	120369	109530	227.069	87.9705	294.238	287.39	186.179	365.297
M217T399	(M+H)+	Val-Val	1.23679	0.284897	4.85349e-08	217.154	398.743	837.732	28702.2	30588.5	26742.3	25691.6	28114.1	29423.6	29883.6	34914.4	36516.5	30597.4	29626.6	27623.3	28360	31638.2	27918.4	38666.5	37898.2	26256.7	21224.9	21275.5	24751.7	22323.8	22911.4	51102.2	49479.8	40871.9	29441.6	40063.7	33390.2	40207.3	36883.7	30281.6	33723	32082.6	35658.1	7765.87	7370.34	9307.47	13379.5	10804.8	10868.9
M161T651			0.641616	0	1.04976e-10	160.9	650.801	133.975	5423.1	3378.97	2544.63	3842.76	3094.25	1400.65	5466.19	4420.23	1996.99	3677.7	3319.9	4011.84	4111.64	4239.82	3574.54	4629.37	4431.54	3968.79	4674.79	3145.59	9542.76	3511.97	5603.69	7983.16	5781.95	7031.24	16264.1	7626.11	5862.07	6640	6358.04	6969.02	5532.02	6110.55	7096.14	0	0	0	0	0	0
M185T636			0.991279	0.000543611	1.54139e-08	185.031	636.109	284.227	22867.4	31522.8	35084.5	28199.2	34181.4	68563.8	77617.5	73971.4	67106.8	70505.9	63965.4	37047.1	30160.2	34314.5	40420.3	26621.5	19271.1	54439.8	45579.2	56375.7	64011.9	48389.7	45952	44425.6	36356.7	29981.8	32798.8	45795.7	38568.2	13574.9	14997.7	14635.9	15675.1	14926.7	20270.4	0	0	0	51.1433	0	0
M1167T621			0.74406	0.00401167	1.11451e-08	1167.25	620.778	17.8494	18139.7	6267.42	15732.4	9638.23	12489.5	11802.5	8724	14149.7	17191.4	7260.29	15863.6	10427.3	27613.7	17965.6	20095.6	20239.3	16918.1	13727.6	19793	12104.4	18164.7	14347.1	15642.3	9974.23	9090.76	10744.5	6071.08	6438.48	5513.14	9986.56	8404.04	7753.88	7856.09	10381.6	7425.92	77.5445	4.70762	12.3975	76.9504	25.1551	11.0819
M603T621_2			3.6313	0.00665992	4.17348e-11	603.109	620.569	889.576	337852	296063	322146	189396	309628	286368	316584	331700	388780	258700	357462	253921	402293	326088	339458	329013	314296	288521	333674	267153	334435	323479	326338	247480	232017	239288	176057	187448	166940	217391	213268	180993	199962	227895	197376	163.095	637.195	748.915	4799.89	859.6	1028.87
M641T620			2.09594	0.00725924	5.69393e-12	641.065	619.572	42.8004	135900	124992	128603	93233	118152	148281	167902	166232	155702	165038	176756	135817	145130	121054	133035	113710	109799	159262	148154	148438	145844	153267	153024	144446	135536	116937	93757	127865	103684	65721	75167.5	62801	70267.5	68791.3	73287.2	907.015	527.365	371.124	244.762	499.776	470.06
M401T636			0.439778	0.00755069	1.31687e-08	401.175	635.6	33.1078	3513.77	4591.6	4767.51	4358.32	3630.31	3903.59	4731.15	5667.08	4960.18	4622.33	4687.65	5407.94	7362.17	6300.22	6240.36	5080.13	4049.65	6011.81	5639.86	5278.98	7870.21	5438.03	4449.96	8512.46	6772.57	4034.32	2994.95	5660.79	3863.8	3697.71	3190.65	3129.21	2465.73	3127.03	2612.76	0	0	0	69.0509	0	68.546
M644T662			0.347123	0.00822555	1.33124e-05	644.31	661.76	94.9151	2171.16	1555.15	2842.14	2915.07	2646.69	901.981	1033.16	789.733	528.9	1065.8	1173.13	4353.28	9148.76	9226.64	8419.76	7496.96	4395.9	7128.5	9951.09	4771.62	4546.51	3638.28	3774.26	1903.52	2201.5	1526.43	1741.14	2396.05	1032.75	1952.84	1705.13	1096.24	1803.2	2614.93	2733.31	97.9304	0	0	0	0	0
M346T665			0.342294	0.00885926	3.97376e-09	346.196	665.19	154.495	1290	1903.8	1814.81	1391.18	1387.26	1558.96	1477.64	2240.41	1829.23	1589.45	1580.04	2150.2	1807.1	2283.76	1933.46	2545.78	2261.8	1406.89	1298.37	1346.43	1909.7	1409.82	1577.8	2735.43	2448.81	1872.42	1358.9	1777.23	1350.61	2215.56	2038.78	1748.31	1708.44	1752.09	1591.43	97.9356	0	0	0	0	0
M127T400			0.963805	0.0147699	1.50217e-06	127.096	400.155	25301.1	11452.6	10522.7	7752.7	11969.3	10740.3	10162	5947.66	13367	21146.7	8424.81	6483.85	10885.4	12644.2	21689.5	20850.7	17189.2	10767.4	4529.45	6496.75	3261.89	4018.39	3614.84	5216.72	9218.75	4721.59	11510.4	16089.4	4093.27	4064.45	16907	12392.9	9838.6	15604.3	20209.9	14979.9	61.6628	235.99	288.4	288.128	276.748	177.366
M330T352			0.855258	0.0147739	9.3068e-09	330.238	352.009	1127.55	18410.3	19151	15743.2	17182.2	16316.3	16847.1	16125.6	16373.9	16168.9	18150.8	14756.7	13863.7	12443.4	17979.9	18891.9	15906.2	12515.3	12492.7	12600.9	9287.81	10771.9	10624.5	11633.7	1793.9	1313.07	2213.75	970.241	1047.76	921.05	11760.9	13761.8	10738.3	12648.6	12714.3	9140	127.668	74.2119	372.674	137.073	277.807	56.0254
M414T672_1			0.391164	0.0149355	4.83243e-06	413.789	672.296	324.516	2916.23	3720.33	4190.3	3841.21	3734.07	1776.64	1551.88	2054.23	2522.57	1663.36	3204.83	4646.86	4416.56	4051.8	4325.51	2739.35	2992.84	3524.01	3117.72	2990.29	2756.39	3973.77	3813.39	693.375	585.476	945.708	739.108	245.996	203.917	2387.59	1525	2960.46	2170.39	3543.71	2776.35	0	106.687	33.9204	0	0	88.8539
M857T621			0.647752	0.0156271	1.38581e-07	857.208	620.821	13.5722	6705.32	6696.19	6488.01	4458.94	5909.26	2756.46	2095.33	3999.29	5141.11	1248.22	4386.64	5478.67	13612.1	10431.7	10156.1	11279.6	9686.56	6359.85	8672.16	5704.54	8979.76	7289.51	6771.89	2926.78	5086.72	4913.02	2271.58	2483.64	2662.27	7928.48	7650.47	6177.13	5703.31	7774.2	4998.35	0	180.364	132.1	90.5933	159.158	66.4922
M139T641			0.259741	0.0158171	5.47623e-07	139.038	641.367	414.928	768.076	1061.6	1505.84	770.337	978.761	695.962	1069.07	1596.76	861.237	1267.68	1371.43	1317.63	911.124	1318.76	1704.86	2315.32	1528.47	1603.39	1161.86	1281.04	795.498	1353.09	562.532	858.502	862.994	558.957	627.584	1199.24	780.143	949.729	1157.75	791.159	1487.55	1209.96	1176.64	0	0	107.126	0	0	0
M210T641			0.891403	0.0165025	3.00268e-06	210.096	641.005	643.453	6325.06	10691.3	16511.5	5943.43	14375.3	11897.7	8916.23	17041.5	9441.16	16143.3	15027.5	12254.4	8037.2	8345.51	11908.5	17665.5	13805.2	17343.7	14862.7	17066	8565.33	11853.7	14041.7	7451.79	10563.4	9842.63	5539.93	12976.4	7176.29	11477.1	16279.9	8451.4	18238.3	12654.8	13810.5	429.388	285.106	116.861	249.887	0	254.006
M895T620			0.500476	0.0169124	1.09984e-07	895.163	619.92	7.56618	4247.11	3978.41	3429.13	5147.17	3219.71	2402.1	1824.11	2714.01	2949.8	1224.76	2990.67	3918.86	8209.1	5836.12	7074.19	6443.45	5819.43	4618.29	5557.9	4331.87	5806.25	4696.33	4856.92	5241.77	4630.48	3426.63	1628.97	2163	900.226	4166.3	4898.41	2939.34	4186.08	4610.99	3449.52	0	85.5291	21.94	108.628	145.232	48.809
M727T641			0.248301	0.0177868	6.10546e-05	727.205	640.929	52.4167	3406.7	2576.53	2789.14	3345.69	2318.36	2504.7	2714.02	2602.3	2538.77	2439.7	3051.27	2834.75	1768.34	2494.14	1840.16	2734.05	1015.45	3062.4	1182.53	2008.96	1801.45	2108.68	2614.7	923.683	1354.83	1060.31	606.661	1003.87	2336.94	1471.5	808.19	575.525	1055.59	1496.68	829.985	0	0	110.945	0	0	0
M432T386			0.529738	0.0182981	0.000317746	432.185	385.524	28.9726	6688	6188.86	7417.17	7171.76	7393.92	6240.65	8428.57	7232.4	8629.55	7173.9	7045.57	5909.42	10528.8	6133.18	10642.5	4625.84	6416.52	9217.85	3342.69	8932.39	3749.09	7062.66	5730.07	5231.41	12592.5	3791.6	4650.34	3442.37	3704.07	8511.97	4546.73	6075.21	2388.12	3588.13	3916.64	61.7142	97.3192	106.652	71.0948	96.3789	97.9771
M558T492			0.521338	0.0184114	0.000146555	558.222	492.286	4.92684	892.336	1308.71	2310.19	836.011	664.958	9579.01	10051.5	2855.14	3041.77	7977.42	8181.88	378.534	3464.33	1326.69	1913.27	2292.89	3067.1	10597.7	5384.55	9511.02	15381.3	7410.58	6217.38	7658.36	6036.61	7269.42	2712.38	4437.64	2216.5	4128.71	5178.19	3932.23	8655.06	5619.5	2712.04	12.554	113.601	125.284	150.093	53.6465	101.319
M99T661			0.229251	0.019956	2.25183e-07	98.9828	661.31	1382.85	600.382	607.21	466.966	819.599	618.609	677.819	832.091	555.396	622.709	532.027	846.585	1291.39	1492.45	1601.92	1293.05	712.802	1164.61	982.355	858.113	702.924	644.755	629.953	1135.12	2184.83	1866.22	1286.46	1279.39	1670.92	1058.35	629.821	944.631	716.151	832.649	1048.14	976.791	0	0	0	0	0	102.737
M429T614			1.11998	0.0218961	3.62427e-06	428.994	613.822	87.1711	25343.8	30704.8	33736	23712	23504	25351.7	31742.3	37270.9	32908.7	30668.9	31957.9	37956.7	45157.3	38720.7	38185.4	30580	31020.8	37292.3	32422.4	37354.4	39010.7	40516.6	32080.1	55304.7	59022.3	32758.9	25932.4	38435.6	29292.9	26301.1	24739.7	10898.7	21393.3	19216.5	22112.2	610.813	549.666	612.367	275.67	383.417	297.671
M366T380			0.967456	0.0223899	3.54491e-05	366.201	380.065	123.489	8557.97	8050.58	4826.97	7204.18	9657.77	12000.2	11122.1	18277.2	15960.6	16692.3	17159.1	8943.1	14521.5	5589.08	10312.3	10934.7	22921.3	7821.91	12375.8	15364.4	8342.51	12223.9	10662.5	19330.8	11751.8	20458.7	9551.57	12921.1	10925.3	18277	24569	13166.3	16393.1	16932.5	7983.06	95.7973	148.712	242.303	992.549	169.085	530.559
M318T327_1			0.308401	0.0252293	0.000672891	318.032	327.469	113.819	5427.02	4270.89	3020.24	4111.8	4795.61	1757.59	1547.17	1332.91	1192.33	2732.86	2499.03	15377.6	11814.2	6326.75	10056.5	3479.09	17297.3	18253	10680.2	9048.92	14849.6	7512.81	16246.4	129.547	289.022	64.3332	60.6491	185.628	92.8634	2200.53	2033.07	516.009	1628.15	2857.54	1038.42	49.9985	58.7446	120.014	0	30.4419	0
M703T378			1.30829	0.0272394	1.77191e-09	703.497	377.577	50.2895	21335.7	20526.7	18935.8	16005.8	18677.5	25419.1	23437.4	30126.7	36158.9	24566.3	27702.8	36976	49322.7	33080.9	33160.9	22146.4	29522.3	35820.2	39840.9	34294.1	39462.9	27017.6	23428	2415.02	1654.07	12935.1	9669.37	1842.5	1318.94	31154.5	28746.5	24550.2	23437.6	26046.1	30390.9	1158.53	312.887	303.055	859.985	1080.03	761.653
M231T641			0.898214	0.0273012	7.52928e-06	231.026	640.809	259.246	8989.91	17803.2	22747.5	8752.55	22807.9	20604.1	28749.1	35899.4	19070.2	38987.5	35359.6	21455.4	13521.8	14211.2	21373.2	19514.7	17453.2	5302.54	18062.5	23932.7	11088.2	16767.3	15242.1	14765.7	19056.6	14078	9475.19	23762.6	12250.5	10020.6	18048.4	9310.6	18465.1	12765.4	15853.3	120.804	288.325	84.7355	691.989	507.299	612.793
M515T374			0.898555	0.0273946	2.22209e-07	515.246	373.726	12.1836	12259	8731.75	22012.2	11428.4	11044.6	10632.6	18391	11879.6	15119.4	12066.5	17064.6	2631.09	3273.43	15599.9	12861.8	26297.2	18503.3	12710.5	10800.9	3276.38	14494.6	10382.4	16428	13324.6	12613.5	15637.1	17569.1	14478.3	24283.9	16143.1	9757.8	10414	13889.6	14658.4	13660	76.897	168.078	126.747	175.535	453.587	1150.26
M304T358			0.751783	0.0273974	8.84299e-08	304.164	358.261	464.24	14181.3	17552.7	8445.17	14691.6	15531.8	15432.7	15986.5	13595.8	16752.1	11578.4	13647.3	10326	14224.2	15149	15049.1	15013.2	15866.6	12166.1	12891.6	10485.1	13824.6	13209	11175.5	13353.3	14270.1	11822.9	5999.91	10910	7512.9	8301.32	8148.96	7282.99	10401.6	11594.9	9785.94	200.905	292.036	239.166	206.162	239.422	343.295
M1019T614_2			0.281228	0.027794	5.84854e-05	1018.83	613.52	10.6491	2736.42	2852.46	3497.14	2126.87	2494.5	2937.14	4372.71	4491.12	3743.23	2922.46	3924.65	4293.64	4145.1	3473.24	3487.91	2776.82	2867.98	3782.85	2913.49	3486.17	3638.17	2838.44	3207.64	5736.21	6772.49	3130.86	3461.96	5181.01	4048.64	1792.66	1875.81	726.083	1860.76	1041.04	1104.08	19.2806	48.5949	31.3763	36.4583	47.0171	50.7541
M718T377			1.19404	0.0287547	1.08505e-07	718.468	376.743	62.509	19830.4	31804.1	47442.4	42362.9	38324	29797.1	20688	33425.3	31684.2	35580.3	21699	24668.5	55469.6	29488	34989.4	22314.2	19589.9	21405	25109.4	34226.5	20121.5	44276	38667.2	1710	1169.6	6118.83	2112.53	1003.9	947.478	24328.8	20000.5	18735.8	26973.9	29111.9	20794	862.174	315.645	657.352	751.136	394.495	1043.28
M1077T614_1			0.263759	0.0290048	0.000231069	1076.88	613.629	8.81319	3433.05	3099.78	3924.45	2543.27	2963.37	3258.2	3920.13	6614.71	4960.2	3458.56	5648.02	5084.85	4747.48	4609.19	3575.67	2555.95	2639.3	4244.92	4039.51	4307.27	3571.68	4192.21	4221.63	8299.32	6853.45	3778.82	3377.75	4760.94	5199.85	1058.65	1341.13	671	1539.58	923.602	2221.42	123.476	16.4443	36.3941	9.69564	22.7814	16.1524
M504T642			0.265088	0.0297943	3.46973e-05	504.264	642.09	9.66137	1347.57	1433.45	1379.68	982.654	816.386	702.968	761.802	1029.46	919.912	637.017	935.785	1050.67	969.747	799.591	687.79	2528.66	2312.9	983.321	1572.84	728.797	1309.35	923.746	711.165	1580.29	1316.71	1559.27	497.011	962.888	958.481	1225.47	2024.62	986.361	1034.05	886.769	1250.04	0	0	0	91.2463	129.449	0
M307T641			0.32255	0.0301509	6.81004e-05	306.937	640.87	111.794	2027.67	2808.43	2948	1360.27	2283.43	967.113	3150.74	773.338	866.783	4003.29	1027.66	2733.72	1324.35	1250.86	1934.73	1968.27	2164.46	1551.49	1645.29	2723.49	719.701	1185.56	1341.32	1375.3	1200.93	1236.24	1040.6	3501.09	1748.94	1220.07	2854.02	1409.67	2553.54	1346.48	2033.13	232.828	0	111.403	0	0	0
M143T633			0.476375	0.0302965	1.91064e-05	143.08	632.835	1373.39	4182.35	2397.41	1609.7	5315.21	3157.71	1352.15	1348.9	1701.72	4491.46	1678.67	1900.94	14497	25656.8	47150.6	26348	14346.9	16726.3	2507.76	2714.48	11421.4	14352.6	14572.9	10614.5	2667.92	3408.72	3299.55	3645.04	2697.61	3532.4	5041.96	2919.95	5695.8	4244.64	3078.52	2748.87	0	78.887	87.5241	410.063	142.453	0
M291T372			0.594882	0.0304489	0.000336095	291.083	371.993	164.186	7047.26	10429.4	9496.26	5136.57	3845.77	4841.03	7273.62	5228.96	4691.26	5602.05	5744.05	7265.27	14042.5	12641.7	13012	13964.4	12220.6	6955.68	11465.6	9386.35	8622.65	16209.4	13914.3	551.178	1874.25	940.63	2240.27	928.747	1027.92	4405.73	4803.56	5548.86	11160	4906.65	10411.9	105.744	0	341.446	242.293	402.95	163.182
M248T654			0.363528	0.0318765	8.04933e-06	248.123	654.141	180.821	2344.84	3253.42	3061.36	2475.37	2614.4	2086.41	1845.29	1953.39	1897.58	1880.52	2047.65	3369.95	2881.26	3116.42	2729.07	3776.55	2564.11	2769.76	2360.95	1994.71	2242.28	3953.64	1915.15	2857.7	2602.8	2302.83	1330.7	1624.08	2038.58	2143.6	3467.44	2224.89	2410.62	1519.93	2033.41	99.5649	0	95.0396	0	245.289	0
M304T643			0.200371	0.0326642	2.19098e-05	304.165	643.207	294.003	738.874	581.199	618.528	574.347	477.227	803.735	851.92	1060.4	796.414	899.391	564.061	935.113	893.813	1036.03	1126.68	1068.45	737.779	840.897	950.111	1084.39	1056.37	1113.76	822.498	703.1	460.832	869.711	427.191	825.086	433.918	537.708	948.142	357.828	735.711	754.01	843.861	136.447	0	0	0	0	0
M346T380			1.13663	0.0335597	3.56916e-07	346.232	379.771	130.856	13862	10274.4	10364.5	16701.6	14145	9951.03	13352.4	14941.2	22275.5	10226.7	19186.7	23447.4	15450.7	16121.9	15887.6	24758.2	35465.7	11140.3	10308.3	10923.6	22918.9	9157.39	10090	17186	13791.2	17873.1	9557.4	12168.8	11516.4	22300.2	24272.6	22663.7	19666.2	26058.3	13789.2	949.347	753.25	387.239	719.614	573.769	937.6
M207T638			0.499783	0.0338293	2.25449e-08	207.096	637.9	469.488	2549.33	2792.2	2840.35	2374.83	2909.37	3106.26	2603.62	3305.14	3710.59	2986.87	3259.16	3358.49	3761.02	2997.37	2844.78	4010.4	3501.9	3168.18	3189.23	2609.49	3980.58	2824.2	2679.62	6546.94	6026.36	4796.61	4202.13	4748.69	4796.43	4748.65	4792.54	3368.41	3627.98	3704.53	4000.99	133.824	303.596	0	123.109	81.0775	178.522
M167T661			0.299708	0.0341635	2.48298e-09	167.054	661.394	656.606	2267.02	3146.44	3146.85	3274.55	2425.53	2276.55	2936.77	4803.43	3772.3	2667.32	3371.4	3359.29	3168.56	2671.12	3119.04	2881.66	2734.37	4622.63	4492.83	4967.33	4734.08	7032.75	5088.83	3827.56	4482.65	1795.1	1826.48	3827.42	1890.63	1397.56	1657.15	1190.77	1583.68	1558.05	1431.62	0	111.902	93.7456	0	0	95.6344
M578T607			0.667424	0.0345393	1.00455e-07	577.912	606.692	108.253	2427.97	2263.64	2122.33	2387.62	2283.84	10953	11608	12997.5	10455.6	10306.2	15746.8	4584.67	5032.99	6926.64	4077.2	2235.72	2601.63	10008	9184.23	10172.6	10834.2	9782.18	9356.09	12014	11062.4	8533.85	11694.6	11553.9	10957.6	8473.68	5427.07	7462.73	6008.53	8175.72	8216.53	297.938	218.45	183.342	446.572	144.561	220.723
M1021T614			0.300195	0.0347561	4.51463e-06	1020.83	613.513	17.4355	2078.57	2508.09	2962.84	1955.9	2225.36	3349.12	3173.21	4092.03	3569.43	3630.34	3750.66	3879.13	4470.69	2855.96	3617.73	3159.88	2618.64	3075.7	2561.65	2687.38	3587.18	3675.77	2839.06	5067.5	5686.52	3139.57	4002.81	4123.38	2640.98	1772.72	2067.45	947.054	1488.39	1209.02	1702.41	41.7672	45.6213	86.954	20.059	72.328	52.5762
M177T652			0.394442	0.0348772	1.61794e-08	177.086	652.072	664.741	3651.09	3797.79	3385.2	3778.13	3650.05	3263.54	3459.45	2687.13	4181.95	3099.14	2651	4083.45	4270.7	4588.97	4294.4	3103.65	3166.47	3849.83	3293.46	3484.67	3517.87	3345.51	3121.05	3627.36	4213.48	3219.14	1984.67	3132.9	2429.31	2701.06	3184.79	2308.74	2126.71	2523.49	2436.6	99.9661	0	122.194	97.4746	100.861	112.476
M701T376			3.8608	0.035438	5.59887e-10	701.491	376.398	166.025	173856	119732	216747	248339	249527	194602	151103	222342	153898	132258	179700	264475	131424	368360	352460	178788	227154	260852	203286	259617	171243	221816	198550	19565.1	6371.38	93862.1	67480.2	18246.2	9596.54	237605	232435	214907	272985	276079	228022	9853.71	8409.04	7810.4	7642.54	8206.69	9889.12
M774T607			0.514172	0.0373577	6.7548e-08	773.865	606.824	46.6442	1860.11	1398.01	1542.97	1338.21	1531.81	6442.22	8449.34	9165.29	8356.4	5909.78	10224	2659.05	3250.48	4933.99	3365.2	3107.74	1894.02	6127.13	5769.93	7541.07	6720.84	6228.6	5642.65	8308.98	7905.34	5730.29	6729.54	7562.03	5550.66	4903.67	3344.61	3789.05	3995.63	4733.06	5182.37	368.454	175.129	72.8969	135.984	129.867	87.0404
M348T380			0.792316	0.0375876	0.00250024	348.191	380.349	134.211	2393.02	1282.2	1257.29	842.106	2099.48	3915.68	2270.85	2679.25	3765.77	1460.54	3181.98	17230.3	15135.9	682.384	7774.81	12544.3	2051.41	7685.89	4395.38	6637.79	25357	8469.12	9747.9	18433.1	11021.3	12077.4	9672.5	11365.9	13504.6	16934	25988.3	9165.38	9001.68	8078.37	6754.99	638.571	277.273	454.752	397.28	605.162	480.717
M921T614_2			0.398096	0.038322	0.0338154	920.859	613.52	33.105	3534.18	3685.33	4484.73	2581.37	3335.02	4585.58	4401	5100.51	19596.3	5457.54	4772.4	3966.99	5264.81	4298.06	5140.08	13625.9	3722.29	4257.72	3960.18	10104.6	4867.74	4526.46	4271.52	6868.01	6226.72	4756.69	4207.01	13292.7	4329.35	2814.55	11858.5	959.869	5001.33	1548.55	2922.82	352.635	163.415	162.956	62.6564	143.95	76.4864
M600T384			0.752171	0.0403732	5.56413e-06	600.335	383.514	10.6705	5312.35	10585.6	13878	5045.29	12702.8	10738.8	10681.4	11483.9	16859.7	9287.32	13739.7	20232.9	20059.1	9219.53	42117.6	18495.6	47700.3	14301	23445.5	17532.1	20319.2	24241.8	19195.1	16203	7179.84	21572.7	9767.4	13505.5	8319.04	11755.1	8588.58	9816.78	6103.75	13008.9	7784.33	391.213	73.4496	466.187	586.14	381.135	405.462
M283T649			0.300349	0.0404599	4.40717e-06	283.093	649.419	226.623	867.544	1417.79	1616.2	980.027	1215	4650.64	4884.42	5510.37	4641.57	4628.71	4854.13	2917.34	2780.52	2608.11	3211.53	2007.67	1176.77	1731.23	3236.77	3255.29	2283.64	2138.44	1916.66	5002.6	4739.24	2323.59	3036.02	3480.15	3732.03	1479.33	2304.96	1442.55	1737.22	1355.48	1117.77	0	93.5553	102.911	81.3623	0	104.004
M446T373			0.538759	0.0404928	0.000148811	446.2	373.186	12.1729	2546.59	1163.26	1542.59	1903.65	1702.05	1908.63	5996.87	1515.43	4009.71	3491.48	2232.37	5149.78	7400.82	4239.8	7865.98	4179.47	7099.68	5599.07	2421.98	5298.77	5792.03	4844.3	3479.36	6691.11	9188.96	3965.68	5440.71	3800.81	7827.38	8426.17	2818.97	6442.16	4026.91	4078.26	4754.93	0	189.069	154.994	312.718	424.85	155.32
M1129T621			0.710947	0.0410181	2.9544e-07	1129.3	621.485	5.96565	12634.6	10202.6	12360.1	7698.83	11735.2	8061.38	6264.49	10282.2	13193.3	6052.86	11779.8	6691.82	20958.2	16274.1	16101.1	18073.2	16240.4	8367.49	13288.1	5957.17	12920.4	11376.9	11021.1	5221.37	5462.05	7725.65	3946.47	2910.82	2261.79	10275.7	7725.88	7531.11	6999.01	10365.9	7101.45	0	27.3071	1195.24	255.673	0	572.649
M391T614			1.22751	0.0413308	3.01231e-06	391.039	613.806	144.234	30398.1	35911.8	39858.5	29464.2	27104.6	29796.9	34696.3	41475.9	37841.4	35343.5	37165	44071	51914.2	47031.5	41242.5	38307.4	35380.9	44505.9	40557.7	46912.3	48735.8	42713.6	39057.1	61298.9	59960.9	38523.5	31663.2	49111.6	31182.7	33864.7	30138.5	15363.9	25032.4	23269.9	23814.5	874.509	927.325	922.775	1289.48	791.809	1455.04
M585T615			0.340809	0.0415089	0.000213908	585.116	614.66	24.4563	936.88	1551.1	966.109	1518.02	507.265	236.795	644.605	992.764	377.953	827.838	735.05	1121.16	3264.32	2112.27	1929.93	2151.31	1943.36	1328.57	1600.16	1353.7	2013.43	1273.77	826.259	2615.94	2084.33	739.796	373.488	1290.44	1014.28	3231.89	2962.23	1019.31	1735.94	2088.35	1456.21	146.15	42.3904	34.3718	147.178	85.381	63.1385
M331T615			1.75469	0.0417927	2.23643e-07	331.018	614.894	2195.62	31940.7	44416.8	46140.2	42805.4	34237.4	29756.2	31319.8	36526.8	39726.8	35158	31968.3	43671.4	59100.5	55951.6	52443.2	57305.9	50315.5	47433.9	41455.6	40638.6	63021.7	42097.6	40643.7	53770.1	47387	40047.2	25638.6	42060.6	28187.3	61826.6	62422.7	43246.8	44534.6	51862.8	41624.4	914.582	1271.15	1465.47	7138.6	1149.49	829.14
M480T606			0.939494	0.043851	8.32044e-08	479.935	606.346	113.964	5021.54	3954.39	3866.46	3931.62	4564.63	23029.5	24715.6	26521.7	21217.3	19711.7	32191.6	7877.38	8674.31	11452.3	9881.62	5149.18	5309.73	21864.7	19103.7	21940	22103.4	18792.9	20250.9	23317.7	19903.6	16530.4	20692.1	23104.1	20429.9	17956.4	12085.6	15333.9	11613.7	15038.2	15076.5	431.368	123.389	149.469	2254.01	180.397	680.976
M239T398			0.367866	0.0445058	1.9193e-07	239.136	398.342	306.248	1973.34	1936.25	1276.04	1257.88	1207.73	1443.48	1323.97	1501.72	1648.55	1230.24	995.858	2288.03	1437.73	1789.21	1125.03	1970.4	1723.07	1630.3	1067.77	1248.36	1847.01	1068.32	1433.65	1425.57	1571.08	2469.01	1666.9	2889.55	1664.4	2620.11	2556.6	1987.84	1657.85	2577.56	1965.34	181.3	11.6122	24.4672	107.747	185.073	84.6335
M962T316			0.427883	0.0451919	0.000849303	962.311	315.578	3.15943	21130.1	28931.4	28609.5	20159.4	26494.4	7360.49	5235.78	6156.84	8607.43	5906.68	4342.39	10166.6	8207.77	5933.65	7791.38	9017.96	10108.7	3609.61	5047.69	3271.63	2597.35	5106.96	2610.18	2507.01	4589.93	9496	3285.72	2583.47	3280.87	4787.55	6118.62	2141.69	3166.21	3656.88	1288.55	115.605	58.6484	192.691	107.83	126.085	355.378
M424T629			0.306371	0.0461148	6.78378e-06	424.206	628.817	16.9338	766.171	743.832	743.822	1019.22	712.608	1030.39	1076.71	1257.75	1040.6	679.376	885.316	982.904	2057.03	1017.35	1442.59	2219.2	1906.84	798.735	707.35	714.988	1063.45	806.619	727.944	2427.95	2581.05	1724.26	1011.45	1313.06	992.491	1968.73	2193.29	1045.82	1649.65	1595.78	1232.7	217.041	0	0	186.472	30.3631	12.7906
M241T640			0.793202	0.046143	9.39247e-05	241.154	640.199	382.784	17186.9	5456.55	5348.95	11729.9	38511.7	4478.98	3899.3	4753.01	7042.31	3782.48	5092.73	9252.52	5208.29	34482.5	4360.65	3982.38	4600.29	4077.34	11595.7	5084.59	6045.62	4751.15	5206.27	8649.06	8810.89	16343.8	7696.1	12238.1	8806.72	12596.5	18703.6	11393.6	6324.23	10918.2	8813	102.885	182.508	310.473	2353.99	101.884	120.548
M676T606			0.580814	0.046319	3.32228e-07	675.888	606.384	87.9059	2077.73	1809.73	1718.37	1276.21	1570.07	9523.94	10071.3	11607	10399.5	8879.21	14650.6	3248.06	3908.86	5822.36	4530.35	2669.26	2496.31	8015.64	7857.33	8374.52	9025.25	8701.81	7404.67	10203.2	10966.9	6743	8846.33	9623.64	8137.44	6978.69	4328.29	4875.91	4651.49	6263.72	6358.67	501.468	148.943	320.498	268.895	110.743	199.136
M562T631			0.253763	0.0467783	8.77863e-06	562.283	631.09	8.57667	1278.96	672.155	892.162	1197.21	708.055	784.851	602.846	641.018	956.826	711.177	794.299	877.247	1762.6	1647.37	1667.74	911.307	1336.82	1094.04	842.328	854.487	954.41	954.1	1036.69	2184.7	1935.64	1924.38	1218.48	1494.14	1360.87	1442.66	1165.18	769.6	838.19	1407.53	900.921	0	0	0	91.8491	213.336	0
M649T662			0.247047	0.0470799	2.26882e-05	649.265	661.808	30.7291	775.625	437.973	616.142	728.47	664.347	468.903	642.983	375.902	254.116	481.425	534.851	1081.32	2107.74	2029.82	1619.09	2091.12	1317.61	1516.01	2746.34	1212.99	1228.63	969.57	960.609	1895.66	1449.99	1169.55	1461.35	2303.13	994.911	1025.6	962.549	634.667	1104.9	1115.28	1672.21	0	0	86.8833	96.876	0	122.976
M277T392			0.372403	0.0471467	1.37756e-05	277.117	391.51	458.155	1085.19	1336.27	1129.05	1047.72	1076.13	2540.03	2383.11	3061.8	2064.93	2264.73	1898.28	1166.94	2205.86	1597.81	1013.42	939.916	1249.8	1331.56	1984.19	992.67	1079.48	1562.71	869.813	2924.02	3444.76	2293.35	1835.96	3808.18	4579.18	3278.31	1895.07	1718.99	1751.51	2473.78	3130.23	13.0242	47.3715	278.031	108.943	128.984	95.3866
M703T621			0.939824	0.0488292	1.55065e-11	703.065	621.129	73.457	19883.3	16923.7	17720.2	20472.2	19400	16856.5	15070.8	13643.6	17887.3	12205.5	17722	14938.2	21439.5	18760.9	19882.5	19960.9	18248.3	14995.4	19780.9	15393.6	18320.1	16590.5	19314.1	12277.4	11753.3	14618.2	11374.8	11455.7	8103.28	15127.7	13556	13981.6	14464.9	16093.3	13782.4	854.582	1226.13	626.744	131.615	633.099	776.25
M587T613			0.6552	0.0503325	3.82969e-05	586.992	613.441	54.6332	13107.9	14585.9	16828	12023	11169.5	15049.3	19219.1	24507.4	19805.2	18689.2	20644.5	22010.3	23470.3	22405.6	19099.2	15485.8	14444.5	20192.1	17382.9	20735.8	20167.6	21098.7	15250.3	38035.2	35023.2	19093	15861.9	26572.3	17252.1	9091.11	9109.73	3468.24	8956.48	5744.65	9849.35	1325.69	317.257	397.699	94.5638	157.701	33.438
M526T673			0.373942	0.0503997	3.63933e-05	526.37	673.21	158.053	2071.89	2411.4	2990.81	2787.98	2624.24	1330.25	1151.05	1832.24	1676.99	1261.63	2289.92	2993.9	2635.4	2494.42	2731.42	1665.16	1803.53	2498.23	2294.2	2051.12	2028.55	2810.61	2828.9	627.243	609.046	859.305	668.502	230.255	227.593	2307.45	1370.68	2804.15	1869.72	3383	3449.04	160.006	0	252.077	187.967	60.4334	104.788
M121T393			1.01128	0.0507561	3.42785e-06	121.063	392.692	533.829	16443.2	15146.6	16484.4	14180.1	13913.7	11460.9	11725.5	11512.4	14026.5	13088.4	22284.9	17540.8	15443	17102.8	16135.7	20397.7	19958	31038.6	14100	21180.3	16424.9	16620.4	16963	26636.2	31391.7	38463.5	25803.3	21250.9	17898.6	16976.6	19418.1	12973	26616.9	16094.5	17464.6	866.384	477.276	951.558	994.559	1514.77	755.469
M519T602			0.505708	0.0520227	8.14183e-07	519.181	601.991	20.7105	2368.4	3020.54	3292.4	3263.83	2724.67	1228.22	1283.62	1659.03	1953.26	1352.15	1777.12	6363.33	9800.26	8271.48	9226.96	7103.98	4539.61	4174.65	6969	7550.78	6540.09	7027.23	6005.61	3430.99	2515.87	1956.6	430.25	2007.77	566.509	4749.82	5503.55	3321.79	5211.16	4405.1	3257.65	102.073	149.864	275.74	207.265	429.996	211.013
M246T567			0.230057	0.0520836	0.000178754	246.018	567.101	80.0488	718.555	868.371	539.396	581.726	383.466	764.72	986.665	654.02	875.408	796.2	891.543	999.9	861.495	351.903	869.258	924.499	584.089	415.798	455.712	730.822	467.542	736.54	909.231	1636.26	1590.44	598.087	789.376	1302.55	467.674	1172.24	1578.78	809.387	1140.68	573.91	605.34	0	52.2353	12.0642	165.241	0	76.7293
M565T622			5.18071	0.0541539	1.54219e-07	565.153	621.739	10280.9	637670	655295	687425	874834	742655	430250	364097	482848	599433	292723	530456	398270	891353	664831	729645	697978	650779	439299	533921	389815	589148	542125	521103	331732	330254	420328	281023	91834.9	323115	531753	459513	367078	401395	537364	377668	3451.42	1003.45	8177.5	71424.5	25480.7	35311.7
M979T613			0.336579	0.0545809	8.895e-05	978.897	613.386	16.441	3382.78	4382.24	5076.93	2826.74	3096.09	4768.11	4917.45	8032.91	6757.37	5822.69	6370.4	5843.49	5743.12	5123.12	4664.55	3608.31	3391.78	4549.43	4298.91	5617.68	6091.45	5730.29	4301.55	11667.2	9772.79	4951.17	5602.87	7888.81	4405.86	3208.2	1634.15	1163.7	1830.06	1695.6	2477.39	313.78	111.33	144.722	11.3403	35.5224	38.7721
M253T652			0.366863	0.0547061	0.00103798	253.118	651.713	246.962	2158.39	6338.73	13127.3	4732.56	9004.96	1367.25	1029.84	885.628	574.282	650.273	1155.38	11241.3	7152.19	3679.3	9724.18	2114.35	3294.37	9337.29	6510.94	6507.94	4163.24	7337.44	7023.05	1217.5	2051.84	845.731	872.841	942.224	918.628	1556.02	3093.41	5296.26	1323.65	2925.76	2671.05	321.628	0	0	243.032	264.543	93.4777
M515T364			0.916599	0.0552369	8.57008e-06	515.114	363.686	390.645	15462.6	20970.7	18700.1	30438.9	38687.9	18798.4	11196.2	11934.4	15367.8	22105.3	17038.6	50874.4	16978.9	15843.2	9227.6	24007.9	8140.07	14358.6	11376.8	9560.56	17825.5	12394	11810	1610.77	3825.97	2785.62	2539.44	3482.61	2317.26	12804.8	14415.5	14959	21017	9286.86	18967.2	538.211	587.098	690.645	901.764	1730.3	603.417
M119T636			0.451825	0.0564454	2.20386e-11	119.08	636.279	1201.38	4788.55	5266.62	6430.24	5771.81	5799.79	8326.39	9245.35	9964.28	9143.03	7956.18	8148.37	5878.11	5566.91	6346.21	7188.89	5313.59	3981.23	8300.32	7768.56	8160.48	10299.5	8095.08	7779.15	6591.39	5412.49	4627.87	5092.8	5553.27	5490.29	3387.66	3399.37	3628.11	3289.28	3133.82	3724.93	109.056	155.791	198.269	429.673	104.343	163.564
M656T608_1			0.487872	0.0589449	4.19775e-07	655.873	607.878	83.1519	3347.69	2883.96	2720.41	3218.78	3306.28	5945.66	6997.76	9640.29	8434.45	8440.16	9529.57	3557.43	3070.09	5606.04	5153.35	2283.7	2473.67	5597.19	5505.5	6067.47	6297.82	5553.01	5743.25	7028.07	5505.02	3989.12	5041.3	5490.35	4807.26	4935.74	2843.68	3986.86	3405.55	4363.24	4648.99	532.326	132.918	228.501	267.135	90.3022	174.344
M316T353			0.833385	0.0601358	4.43822e-06	316.222	353.361	140.241	14625.7	7886.42	9028.73	11194	9498.13	16079.2	15277.8	19510.5	18522	16620.6	13920.3	14727.1	16235	15030.9	13064.1	8683.47	11597.6	14525.9	14434.5	9950.48	11703.7	7384.66	9136.97	1907.59	2670.25	1936.89	2560.32	1999.74	1279.24	14288.6	16281	11259.8	10956.8	12888.1	7233.08	685.422	356.421	1270.72	833.313	517.299	721.169
M486T395			0.231298	0.0619316	0.0006009	486.351	394.622	7.62181	1420.52	1535.81	1643.85	1723.52	1682.43	715.962	867.933	656.36	1201.55	826.087	830.543	1390.34	2089.55	2616.24	2276	1111.41	1993.74	1129.74	861.52	1051.66	1468.4	1576.67	1925.64	2231.22	306.17	295.85	1254.42	848.482	1014.49	1661.02	865.939	1272.84	276.613	1137.45	834.72	104.342	40.787	37.8154	46.4621	24.7846	120.407
M322T648			0.305921	0.0628151	0.000563262	322.142	647.636	149.018	4553.25	3332.27	3851.24	4560.3	3492.84	1176.46	1269.82	1188.88	1163.31	1088.79	1491.74	2598.37	2784.78	1933.73	2309.15	2297	2103.79	1678.62	1497.38	1336.55	1710.26	1689.17	1792.23	1275.88	585.685	515.492	702.295	745.833	1051.25	1593.28	3221.37	2532.25	1467.75	1298.38	992.631	0	258.574	0	227.84	108.129	103.06
M253T645			0.6489	0.06439	4.66853e-07	253.007	645.021	1194	2644.58	3868.67	3757.97	1784.94	3942.46	6601.1	6107.86	11472.5	7623.94	7044.38	10141	3992.93	3646.13	4051.5	5299.12	8053.93	6448.61	4478.83	3876.59	4550.31	3165.28	4538.54	5085.28	11263.9	15561.9	8649.37	6463.09	12146.4	8073.28	6768.84	7139.31	4861.43	8884.03	8472.45	8011.51	213.013	184.999	679.435	592.331	741.144	431.097
M409T397			0.503506	0.0645606	3.84323e-11	409.229	396.877	50.2713	9425.98	6855.14	2547.95	7461.02	8107.97	6073.33	6315.85	7666.59	7228.69	7627.54	7936.19	11313.2	8314.62	8963.79	8895.58	5008.3	5697.97	7762.96	7624.17	6826.61	7598.32	9330.3	7966.47	5780.38	4207.29	3450.77	7233.59	5071.77	4388.57	4364.44	4728.44	4250.54	4500.77	3941.66	3947.74	228.463	204.625	292.964	312.677	170.668	451.979
M247T661_2			1.44902	0.0665565	5.19066e-08	247.057	661.154	208.08	24029.1	13475.3	18927.4	26652	16972.1	27066	30364	31051.3	30466.7	21236.8	38951.7	53451.4	66368.3	79086.6	61065.9	43101	49967.7	43932.9	36461.4	28381	32419.6	30213.8	39885.7	104623	89801.5	68475.4	69582.8	69372.1	39503.8	34314	34573.5	27345	34913.4	44615.9	37648.4	1877.58	1359.57	2037.41	3422	2652.66	2854.6
M457T391			0.664321	0.0670852	0.000122718	457.205	391.459	15.2604	11386.6	11450.9	13209.4	12198.8	11702.6	9153.6	9159.75	11893.8	10439.1	9471.51	10646.8	14442.5	13523.9	11283.6	11613.1	17024.2	12853	9999.52	9345.64	12128.1	13185.7	15528.3	10098.6	22272.2	22169.7	20311.8	19019.4	20726.7	24580.5	5224.55	7422.52	13942.6	8807.05	5848.34	10587.5	389.995	343.529	571.156	982.371	648.239	541.906
M850T823			1.84559	0.0675456	1.74333e-06	850.337	823.038	8.73	55992.3	84992.2	84809.3	52085.9	31092.6	57877.5	75379.8	80229	58602.1	67577.9	71028.7	62665.7	92024.2	68917.8	55247.2	89188.1	76613.8	100357	98953.8	92380.5	109952	82310.7	80711.9	80976.2	59903.6	39284.2	19798	49555.8	34698.9	74904.7	76704.2	49286.7	53111.1	47343.4	50295	3369.47	3136.64	2682.83	5194.56	3497.11	5871.47
M171T657			0.555742	0.0691379	1.14319e-09	171.1	657.458	2070.91	1603.85	1445.2	1420.36	1782.62	1400.95	2430.57	2139.84	2625.58	2779.47	2135.25	2789.19	2030.2	1881.94	1285.98	1164.89	1142.12	1833.28	1900.63	1746.35	1882.11	1690.01	1631.51	1651.09	9782.68	9833.1	7271.77	6453.33	6437.2	6014.29	6043.48	5231.56	4683.65	5544.56	5095.34	4624.63	206.458	617.066	274.555	271.999	376.397	412.231
M382T671			0.34584	0.0699252	4.85587e-06	382.169	670.759	82.0207	1034.28	887.585	855.368	964.914	1118.24	1257.25	1154.43	1539.11	1139.23	1246.62	1727.1	3096.45	3617.33	3405.91	4855.97	3135.83	2344.22	2843.08	2864.94	3334.2	2922.39	3026.6	2500.77	2858.18	4224.89	2252.7	2034.38	3640.79	2712.01	2898.67	2374.02	1529.66	1882.13	1771.84	1824.84	0	56.9326	0	98.9031	380.292	322.635
M171T410			0.318562	0.0700193	0.000626339	171.025	409.628	98.9872	737.742	742.722	1638.69	330.054	597.7	1610.61	2175.97	1983.11	1246.24	1321.69	2068.86	2169.49	1082.45	1448.09	1121.26	2293.46	1992.72	2434.62	1214.58	3076.1	2718.28	2121.35	1140.79	1782.3	684.998	4720.06	4230.9	3014.58	2393.78	1590.34	2498.23	1634.62	3512.82	816.935	2266.15	0	93.9204	63.9498	0	94.4711	610.234
M90T647			0.768133	0.0700233	1.87764e-08	90.0539	646.995	595.764	22252.6	24334.4	31502.6	24616.4	27351.7	73926.2	78747.3	83785.9	79427.5	76756.3	81864.6	36222.1	35933.9	32859.1	40415.8	21650.2	20695.2	38978.6	38190.7	41273.4	44311.9	38639.7	40527.3	31148.3	25061.8	27543.3	22999.3	27433.7	19170.7	9280.36	10938	8639.3	8525.01	11139.3	11828	826.843	641.666	646.801	997.13	386.585	726.882
M685T613			0.520215	0.0702935	5.33123e-05	684.968	613.247	58.9924	9679.26	10727.8	12292.4	7735.15	7976.14	11188.3	13808.8	18635.7	14239.7	14292.4	15311.4	15835.5	17494.7	14052.7	12300.7	11010.4	8829.16	13857.4	12492.4	15394.7	15309.4	15192.4	12016.5	27146.4	25416.9	12682.6	11042.6	18848.3	14382.6	6216.17	5112.37	2073.97	5327.23	4387.61	6439.29	1428.62	160.548	227.478	81.4616	105.487	74.0413
M923T613_2			0.523224	0.0718322	0.0133738	922.85	613.018	47.6651	12896.2	4594.91	3783.91	3020.55	3223.87	12250.4	12292	5062.19	4541.6	5458.91	4899.27	5967.53	5241.27	5592.77	4299.52	3330.31	3331.05	4584.45	3866.93	5424.23	4877.54	4852.99	3489.97	5964.34	5503.78	3807.63	3945.68	2864.95	4406.72	11317.9	2484.87	2607.75	7816.81	1763.8	12936.1	1267.24	506.814	512.075	206.852	148.926	154.315
M209T648			0.501938	0.0727728	9.66458e-08	209.116	648.198	303.048	1484.98	2103.25	2468.04	1477.4	2095.29	713.053	1154.8	1117.53	1023.38	819.464	1229.8	4509.51	7005.15	5772.58	5851.11	4459.1	2630.61	2762.36	5790.08	4790.52	4500.1	4505.44	3309.05	3545.5	2269.16	2203.63	1267.21	1907.16	1549.42	5026.1	5136.05	4220.06	4313.11	4269	3096.42	312.299	316.058	319.138	340.784	266.176	342.057
M378T562			0.822275	0.0736302	1.1748e-06	378.159	561.579	62.1771	2752.69	7164.38	7271.91	3548.03	3462.12	13957.9	15368.1	3925.69	3651.55	7206	7468.67	4559.1	4351.5	3888.65	3016.43	4985.83	6069.79	30365.2	25209.3	34241.3	27782.5	12431.5	27523.7	3680.09	4845.36	4438.43	1633.07	7449.97	3120.92	11345.6	12847.3	7918.48	16172.5	12148	12178.4	1158.64	915.735	841.438	775.212	815.812	839.467
M781T614			0.228844	0.0741952	0.000241674	781.07	614.027	4.17941	615.49	1191.33	1599.27	1150.75	769.495	715.688	206.372	1281.67	1018.54	728.131	1001.94	1950.26	3025.72	1883.07	2066.34	1729.72	1410.82	883.546	1098.52	1495.4	1431.88	1403.96	856.694	2713.82	2725.69	1031.54	499.407	1779.63	1081.62	1541.33	1184.73	335.813	946.565	882.14	988.071	189.855	51.0066	54.8248	44.7976	44.4851	51.1981
M694T396			0.35113	0.0744397	1.04751e-05	694.491	396.344	33.5516	1961.76	3077.23	5995.49	2506.91	5332.03	3016.37	2926.67	2579.51	3355.64	4169.39	3961.29	2917.56	2193.3	3288.8	3113.81	1814.69	3723.66	4327.27	3739.9	3005.56	3766.15	4625.93	3852.49	3689.68	2983.77	2329.88	3303.87	3147.94	2232.2	1927.2	3027.68	1687.08	1557.37	2858.58	2160.66	139.704	57.2224	142.344	161.669	206.074	276.972
M208T567			0.231575	0.076614	0.000774279	208.062	566.958	125.749	1080.24	1658.29	1526.34	1046.76	815.425	890.671	1258.79	1005.85	891.208	1021.03	907.039	1182.34	801.933	787.36	657.175	809.872	723.33	1081.64	713.309	973.111	803.179	881.636	974.6	1699.93	1330.15	929.217	796.942	1501.33	843.959	1285.17	1921.15	901.817	1085.32	466.441	736.276	69.0908	109.85	23.9256	156.383	79.0438	51.7433
M218T636			0.316317	0.0777119	2.24785e-09	218.112	636.172	417.651	1528.37	1341.39	1696.61	1994.11	1690.08	1939.27	2098.9	2119.34	2712.43	1618.48	2345.82	1918.99	2299.39	1985.17	2136.92	2412.46	1851.81	1905.65	1588.06	2039.03	2616.15	1784.27	1478.85	3202.37	3077.77	2973.61	2806.16	2903.72	2501.85	1897.16	1584.76	1674.03	1475.28	1851.04	1764.98	108.98	76.1339	106.457	350.092	81.2247	73.445
M373T686			1.03233	0.0780181	7.52857e-10	373.232	685.746	853.453	23697	23278.8	24405.8	26730.2	25396	7216.33	6543.25	5564.55	8882.16	8945.45	5353.21	28612.3	21779.2	21919.4	24328.2	18540.7	20542.1	6990.03	8102.09	7260.01	9010.26	7477.03	7408.18	10773	7732.87	12213.4	12600.2	10041.1	10589.3	18524.2	15176.1	20431.8	18643.9	18152.9	20080.8	1764.52	1280.33	1520.08	1252.32	1302.55	1540.98
M558T608			0.517442	0.0791915	6.30526e-08	557.896	608.085	83.9027	3083.35	3627.82	3334.71	4791.86	4272.65	7084.8	9301.9	13484	8651.96	8554.48	11863.6	4686.66	4662.16	7623.95	5715.65	2923.85	2971.22	6928.2	6252.59	7127.72	8196.21	7604.86	8797.26	8230.28	7507.33	4590.86	6839.09	6251.25	6267.45	5045.31	3749.25	4718.87	4222.46	5490.85	4412.28	1165.62	208.782	110.602	355.798	138.655	209.316
M823T614			0.39147	0.0794336	4.50619e-05	822.882	613.64	32.8819	4193.43	4541.67	4554.96	3786.03	3984.21	5052.65	5406.2	5807.25	5389.99	4618.31	6315.99	6300.1	5307.65	5872.51	5360.26	4229.13	4571.21	6623.6	5111.01	5019.8	6224.59	5259.69	4981.51	9099.98	7979.03	5256.77	4217.36	5954.6	4829.37	3768.81	3196	1335.47	2874.93	2163.71	3504.67	530.128	201.133	246.027	60.6708	123.425	176.562
M258T661_2			0.383505	0.0795377	3.89617e-08	258.144	661.414	199.596	5080.67	2890.63	3044.72	2919.46	4990.23	3825.12	5739.77	5263.59	7761.3	3944.63	5181.39	4337.13	8299.97	5668.06	8584.57	6727.86	3657.12	5892.05	5212.32	5258.35	5997.07	4786.18	5008.05	12719.1	4204.02	3295.78	2471.44	3335.47	2206.51	2903.92	3062.73	2321.99	2188.34	2225.99	2561.06	271.624	92.607	373.593	91.9023	110.379	273.961
M456T400			0.249532	0.0804232	5.12372e-05	456.341	400.097	3.04487	1354.2	2312.43	1314.93	1285.84	1237.8	1705.47	1610.12	2202.28	2569.79	2097.14	2465.33	1753.53	3051.07	1538.37	3297.93	1340.5	1175.51	3011.87	2454.44	2428.73	1033.09	2387.8	2588.25	1140.06	1055.46	783.829	822.502	1191.71	623.064	682.712	965.276	1841.08	1254.88	1513.89	1126.98	99.3674	10.9903	126.564	142.924	132.596	81.4689
M128T671			0.5546	0.0805924	3.25664e-06	128.081	670.81	2519.19	2678.42	1978.68	1781.35	2428.08	2255.36	1662.08	1595.87	1918.96	1691.44	1497.56	2131.66	3826.07	3435.95	4338.12	3090.53	3739.33	3376.39	3466.31	3727.49	3008.12	3394.96	3114.76	3689.44	3151.82	3344.25	4789.83	3295.04	2448	2503.3	7864.93	4425.37	5039.33	4647.52	4876.41	4947.16	529.404	137.225	315.323	520.923	355.086	704.937
M199T57_2			1.4395	0.0818813	3.63597e-06	199.179	57.466	3058.83	18540.5	16491.4	12254.3	21922.1	19786.1	19292.2	18500.5	25913.3	30595.2	16802.1	27006.7	34562.8	39111.7	30113.4	33201.3	41387.6	24848.2	16881.2	20812.7	19307	19222	19971.1	19328.1	29475.8	34939.2	30815.7	29583.2	28984.7	33429.1	49579.5	31772.6	45606.7	26550.7	34046.6	32003	3489.05	3192.78	1730.98	4437.1	2144.91	2982.99
M881T613			0.336149	0.0831478	2.82724e-05	880.923	612.942	35.6794	4890.75	4816.87	5393.75	3274.98	3923.5	6140.2	6060.87	8584.06	6922.46	5593.65	7372.31	7406.65	6819.42	6967.23	5584.89	3953.12	3342.8	5907.28	5383.4	5459.33	6759.29	6866.24	4382.66	12174.2	11157.5	5948.88	5662.57	7717.44	5577.19	2394.67	2230.28	1255.71	2036.58	1524.45	2993.85	487	167.314	112.592	103.678	44.5781	118.824
M852T608			0.388697	0.0839177	1.80103e-06	851.826	608.115	25.8162	3245.82	2540.23	2632.42	2974.03	2993.53	4519.82	6317.71	8439.49	6538.01	5533.87	6696.35	2813.45	3741.37	4985.67	3579.52	2054.41	2225.75	4545.46	4119.65	4547.26	4843.14	4425.33	4546.63	4869.68	4559.04	3275.09	4496.53	4768.88	3573.74	2817.3	1877.6	2260.81	2359.88	3324.94	3331.22	106.577	292.127	171.097	356.858	120.491	293.163
M330T77			0.965398	0.0841744	0.0173839	330.335	76.695	157.968	1971.43	1916.27	3174.99	22190.7	3677.12	2717.02	2073.55	2872.36	2973.17	3155.26	4024.88	2031.83	2883.89	2926.81	2590.51	2898.42	3918.45	3696.84	2821.37	2187.42	4560.96	3136.02	4780.94	4560.55	3962.93	4152.56	5144.59	3053.7	33181.9	958.914	974.893	47002.8	35160.2	27496.1	40116.9	2703.16	2887.91	4302.87	1341.07	931.722	603.348
M173T662_2			0.285713	0.0842347	9.1705e-09	173.091	661.637	534.671	1493.28	5058.19	2287.46	1536.07	2113.82	1166.15	1117.69	1529.05	1359.88	1765.36	1444.75	2527.94	3110.07	1965.42	2804.44	1886.31	4496.57	1814.93	2987.69	1675.22	1993.12	2022.47	1967.92	2706.51	2672.4	2451.8	1992.11	1704.41	2222.7	1473.56	1312.9	1645.74	1185.35	1427.48	1435.36	0	84.9974	93.8566	113.641	121.383	300.465
M583T630			0.266096	0.0846352	2.12767e-06	583.162	629.931	135.271	6046.44	3740.24	4412.52	6506.68	3592.44	4053.38	4411.88	4473.24	3387.16	4161.22	4567.88	5473.27	3023.78	3193.33	3257.61	4464.19	4091.32	2886.77	2431.52	2913.94	2908.39	3535.36	2736.18	1189.9	1480.66	2093.11	602.56	2087.74	1814.15	1216.04	1512.41	952.58	1687.94	1415.83	1067.99	113.455	46.9569	262.783	241.428	0	0
M294T656			0.225889	0.0846596	0.00310326	294.1	656.408	190.999	3097.72	4138.2	3353.86	4405.56	2794.91	10355.1	9421.45	4740.23	5394.14	5367.87	11958.6	2758.4	2419.9	2629.16	3129.81	4534.04	4531.97	9422.96	12398.9	10913.7	9723.18	7156.64	7559.65	2669.64	2207.92	2818.54	1597.17	2006.84	2097.6	743.661	1009.8	2488.54	1057.28	857.843	786.625	253.594	0	0	97.2706	116.27	120.721
M603T642			1.47159	0.0849104	1.3156e-08	603.109	641.831	1028.91	37879.7	30524.7	34218.1	31124.2	29950.4	43248.3	41254.2	51177.3	79248.7	51783.2	47333.7	61360	92955.3	71884	74743.9	77796.7	65086	75507.2	78775.7	69850.1	74310.3	77822.7	77714.7	58227.4	52258.1	53007.2	42450.9	48423.8	33564.8	36518.1	44888.3	32695.9	35748.1	42722.4	33878	2011.27	2822.47	3191.21	5468.42	3642.2	2092.46
M138T393			0.500165	0.085637	2.00946e-05	138.09	393.441	586.632	5918.6	3955.09	4507.92	4641.82	6293.27	6371.42	6309.39	4229.44	4290.88	3105.57	5646.59	5323.75	4427.45	5830.01	4894.44	6682.09	6907.79	5407.9	6494.28	4641.74	6887.45	8412.12	5473.38	9278.58	12066.2	6826.56	8415.62	6749.85	6260.04	3087.6	5397.54	3650.35	6879.64	5400.19	4156.08	816.411	101.341	434.678	179.708	578.032	336.6
M274T620			0.976747	0.0857845	1.17986e-07	274.104	620.056	114.663	7798.47	6229.83	6474.17	7614.74	6782.9	7307.89	3733.32	7897.37	10991.4	7494.58	6142.35	4982.03	5691.22	9500.68	7953.87	8076.23	9327.13	4874.23	5928.07	5055.68	11774.2	6755.53	4322.11	13016.5	14631.6	18096.3	18525.2	18930.4	22707.2	18222.6	14020.1	14481.2	14761	20742.2	16768.7	1782.97	744.278	541.993	3185.56	1423.31	814.2
M185T392			0.43795	0.0884	1.08534e-05	185.127	392.044	988.714	2868.41	1732.84	1682.75	2390.01	2052.95	1892.93	2011.89	1636.46	1791.38	1622.09	2669.93	1116.77	1010.95	2023.37	2216.89	4682.18	3954.81	1230.63	847.391	1407.66	2905.73	2367.13	1997.67	4525.53	4202.79	3121.22	1341.16	2770.11	1863.69	4678.13	4208.96	3415.09	3453.89	3161.12	1893.06	301.726	285.304	314.122	255.47	302.517	380.486
M295T652			0.5853	0.0906613	3.87304e-08	295.128	651.686	361.048	6276.32	7198.55	7660.14	6455.78	6434.34	15055.5	16636.8	13844.9	14294.9	15077.3	20957.9	7506.86	7534.74	5822.04	6677.26	8964.03	8318.71	10519.1	10119.5	11184.8	10790.8	11289.5	12498.3	16062.6	15510.6	12687.9	12012.1	15038.1	14346.1	6297.81	7404.83	5404.71	4942.88	5991.92	5809.57	338.549	507.996	245.747	1053.47	375.744	728.854
M307T378			0.322021	0.0919463	0.000681183	307.1	378.218	115.804	4365.09	4128.15	5787.01	3200.26	3216.3	3809.09	5516.4	3989.81	4581.19	4272.73	5694.49	2894.4	4949.82	1966.68	1667.11	2926.63	3359.22	3554.25	3920	4810.95	2309.65	1664.3	2333.01	5604.41	3066.92	2511.03	4336.24	4377.31	4853.19	3325.72	1172.95	2994.67	1774.46	1337.93	1462.33	60.6831	109.986	164.144	140.748	365.227	268.825
M312T484			1.57877	0.0931772	1.00555e-07	312.164	484.45	457.393	25838.8	31704.1	28746.9	27843.4	19909.4	211971	254832	158149	174501	173805	243889	27507.1	23436.3	23340.7	19996.3	31990.5	34699.1	72696.5	59169.6	81768.6	87125	51159.7	71256.6	179009	170253	164305	89535.7	128930	109598	48464.2	41612.6	36114.5	54052.3	40791.4	45957.8	2233.6	1399.4	1695.18	11321.8	3576.72	4650.91
M332T344			1.99254	0.0947975	0.000240772	332.196	343.831	177.052	38206.5	27980.2	23228.9	49257.1	41472.3	43271.4	39268.5	34041	41687.5	31466.4	53044.7	121486	149825	9491.08	186844	72809.7	13606	103192	213974	126754	226601	129602	133424	16549.2	24973.6	13321.5	31905.6	24591.3	47415.3	85046.4	75294.2	32770.5	53880.3	119350	77398.5	7761.99	8197.38	6188.6	880.493	9227.7	9809.28
M446T327			0.666465	0.0960309	0.138143	446.087	327.495	103.642	1501.61	28026.7	26485.3	1556.87	392.783	2038.29	2575.2	2328.42	2606.65	2051.73	2182.37	39251.4	655.724	1218.56	717.961	49751.6	56132	40715.8	1043.1	501.48	19875.6	38622	32547.7	2489.62	23019.9	926.281	2984.77	2203.4	9377.87	1691.45	46360.6	2130.85	47115.2	1469.49	2368.88	913.127	1675.08	1345.64	2402.02	879.058	2497.31
M439T391			0.266296	0.097083	9.0215e-05	439.194	390.529	10.6858	1159.63	1142.06	965.681	1198.96	1248.05	967.938	1264.16	1337.64	1405.73	985.758	1209.05	2106.67	2070.49	1624.73	2062.09	878.848	1029.43	987.588	800.755	682.409	1494.4	1371.03	1051.18	2396.02	2162.81	2456.49	1887.82	2438.23	3521.29	1397.08	1869.43	1625.72	1531.71	503.572	1225.47	42.9777	113.902	141.564	252.328	67.048	173.696
M741T452			2.11774	0.0980571	0.0103762	741.2	451.944	162.251	9958.47	9927.26	12014.7	10347	10768.8	11029.9	13254.3	12790	13566.4	12274.2	12689.2	29222.6	31864.2	38021.1	28004.5	9998.59	445981	28592.7	25945.6	23991.5	26647.3	41240.2	33092.3	27840.9	37030.2	66679.7	9227.99	29834.1	14387.5	98126.9	16162	77398.9	249941	167003	87527.2	8877.27	10475.4	15377.4	8615.58	12863.1	12054.6
M599T675			0.774362	0.0987054	5.22648e-07	599.399	674.553	995.638	14173.9	15629.3	19238.5	16460.1	15936.9	9995.84	10323.5	12547.3	16125.5	12867.3	19989	20863	17422.4	16386	18768.1	11685.3	13384.2	16368.8	16021.4	13416.8	12346.1	16638.5	16830.8	5427.12	5363.05	5866.37	5602.49	2765.35	2718.96	10738.7	7223.59	11793	10026.8	12580.8	12843.6	728.747	513.853	917.817	1286.6	1299.26	1689.95
M950T608			0.275561	0.0988383	0.000204708	949.803	608.286	16.3691	1606.53	1126.56	624.03	1346.93	1657.09	2475.2	2587.78	4900.81	3129.34	3283.44	3048.87	1301.13	2470.1	2373.81	2060.18	1127.66	1418.37	2131.96	1944.81	2445.02	2807.46	2727.14	2690.24	2981.02	2279.93	1829.69	1956.53	2730.93	1718.06	1879.05	610.253	1198.56	1210.83	2176.23	1707.95	52.4489	147.966	157.629	236.709	142.423	130.909
M301T408			1.46017	0.099058	1.40489e-06	301.164	407.835	129.28	20741.5	22652	29647.9	25659.3	28335.2	9339.73	18434	15574	12728.2	8802.45	15575.2	38948	70349.6	61120.7	62124.4	38906.3	20376.6	26125.7	72895.7	41131.6	39293.9	40158.1	34871.3	26428.5	13677	16437.4	12144.4	19426.2	8446.86	52032.4	32744	39037.3	37420.4	35129.1	29505.1	1849.22	1392.55	1255.76	5867.15	6383.63	5625.77
M410T397			0.292637	0.0998849	1.04515e-05	410.233	397.27	13.7281	2775.15	2198.29	1579.65	2048.63	2033.94	1826.84	1527.42	2779.4	2059.92	2009.26	1809.95	3282.7	2425.82	2281.7	2835.93	1133.88	1391.33	2722.43	2104.71	2195.89	1094.98	2128.43	2516.05	1169.33	2638.91	1109.86	3350.43	1988.04	3125.63	2060.54	1152.08	1552.27	1006.36	1661.33	1922.54	244.585	41.3361	203.552	68.7579	174.293	201.911
M826T672			0.261617	0.100821	6.58271e-06	825.566	672.207	44.0304	1070.56	1270.91	1473.43	1106.7	1271.3	929.853	877.69	1190.15	1078.62	980.019	1559.63	1599.22	1683.76	1372.29	1376.89	976.824	1185.68	1396.7	1469.97	1274.47	1188.83	961.919	1441.3	645.21	541.275	672.198	586.363	210.222	154.734	1499.21	820.125	1144.67	1053.76	1392.4	1661.03	92.1609	0	225.562	60.6218	237.532	147.455
M754T608			0.390559	0.100883	1.50432e-06	753.849	608.035	87.555	2240.05	1886.12	2262.61	2772.43	1870.66	3946.57	5126.71	7108.55	5121.35	5130.45	7170.4	2372.76	3096.12	4139.34	3546.06	1473.57	1644.19	3821.15	4138.9	4420.84	4371.96	4474.48	4440.22	4048.38	4292.61	3058.8	4716.56	4125.75	4367.35	3287.01	1738.61	2541.1	2502.87	3123.32	3225.45	319.975	236.335	208.983	320.683	241.587	328.779
M331T617			1.04464	0.101278	5.21606e-05	330.817	616.799	6.48772	22128.9	13650.6	13552.9	15801.9	18293.5	12879.9	17466.2	9332.28	11704	14155	13239.8	12359.3	6614.9	12476.5	16578.9	9890.63	12061.7	14891.7	12623.3	11427.1	8606.74	34493	13431.2	9659.35	6111.03	16029.4	17297.4	12322.2	12312.2	31714	19977	18764	15591.9	14498.2	17165.2	0	1834.45	1316.35	4435.01	1799.69	2535.94
M833T824			0.364913	0.10224	3.95554e-05	833.31	823.617	6.6306	2386.57	3863.56	3620.83	2370.53	1782.93	2152.01	2379.46	3616.23	2389.65	2751.14	2434.79	3014.73	4954.47	2696.58	2997.95	3576.69	3095.37	4149.28	4472.37	3908.79	4617.32	3513.51	3467.7	3499.5	2619.38	1856.11	808.152	2031.33	1238.22	3614.36	3214.13	1886.51	2250.37	2066.25	1705.7	197.865	171.411	209.337	297.492	282.284	348.359
M281T649			0.392962	0.102704	7.87516e-08	281.112	649.329	219.734	2487.66	2443.5	2309.9	2300.21	2008.36	2962.73	2831.26	2946.17	3296.89	2792.3	3200.8	2363.85	2672.67	2364.15	2149.77	4269.7	3455.77	2326.58	2455.72	2345.29	3035.09	2451.01	2124.72	2354.42	2703.53	2296.91	1482.58	2497.79	1496.72	3100.53	3336.91	2480.47	2747.17	2550.24	2481.25	0	103.513	339.104	584.477	594.422	93.2861
M470T640			0.315449	0.102727	6.60745e-10	470.368	639.513	53.8767	1866.35	1402.86	1478.66	2153.41	1393.25	919.902	810.569	715.494	1244.68	867.854	1374.56	1679.61	1787.05	1943.89	1648.35	1953.85	1900.21	1216.84	778.028	1137.4	966.784	1150.12	1084.97	916.705	610.551	1129.19	761.946	860.848	940.334	1724.88	1680.96	1688.57	1840.73	1797.39	1785.04	0	248.543	0	147.658	373.408	310.831
M142T400			0.343391	0.103151	3.14871e-06	142.085	399.966	333.46	1854.71	1472.51	1895.96	1925.26	1749.63	2045.77	1456.35	1907.74	1682.13	2195.77	2174.18	574.75	1538.38	1735.1	1961.81	1669.95	2298.71	2514.28	2564.06	1360.52	1213.24	2306.39	1691.41	5591.75	4246.64	3161.58	2267.35	3215.77	3301.5	2749.12	2591.44	1912.18	2131.84	1362.6	2152.49	330.639	282.209	341.425	68.7494	116.131	191.457
M294T78			0.857807	0.104947	0.130707	294.241	77.925	645.021	9960.67	17022.5	15748.2	12794.2	13645.1	10358.7	8391.85	12185.7	7252.65	9806.04	8652.66	8130.94	11047.6	6243.39	7615.23	4933.69	9110.76	8433.25	11929.7	6180.76	5687.89	9787.11	8656.92	11091.2	10143	10422.9	14444.6	5350.09	4093.04	83018.4	4110.36	6207.62	45664.1	4607.75	4642.53	2377.11	2550.36	2367.82	2337.29	2594.36	3331.51
M366T389			0.274282	0.108697	0.0157408	366.175	388.564	67.0641	2841.44	2885.78	3555.11	2424.05	2683.82	9410.92	12959.4	10836	9999.75	12329.7	10304.9	2724.45	2236.4	2913.31	5772.6	1096.18	970.02	4549.1	2325.91	4098.37	3680.78	6677.77	2283.96	6738.22	5402.5	5677.12	10657.7	10274.6	5152.27	1414.59	1384.83	1917.44	1326.49	717.896	4704.85	77.611	164.353	140.565	640.268	141.853	81.6845
M678T606			0.388863	0.108852	1.02261e-07	677.887	606.384	82.6664	618.895	869.498	960.75	1116.23	348.31	3855.76	4203.57	5642.77	4252.21	4212.09	6142.05	2125.61	1903.02	2690.55	1827.69	1285.71	1753.69	3948.42	3686.29	4421.36	4249.45	4246.01	3188.23	5423.52	3483.27	3713.44	4461.54	4643.08	4202.37	2844.31	2253.02	2837.64	2483.08	2970.65	2996.3	955.766	83.2497	202.764	276.972	92.3198	172.471
M537T142			0.918792	0.109588	7.91133e-07	537.388	142.196	44.0459	23167.6	29161.4	16215.1	26341.8	36668	18739.3	23573.3	18184.9	11573.8	18788.7	18792.7	36135.6	43551.7	29425.3	24097.1	11174.2	9076.76	7940.97	9800.49	9536.93	11242.3	11033.2	13143.5	10313.1	8274.69	9683.3	13391.1	5165.48	12527.9	17475.1	10539.7	16571.8	14595.9	18654.7	14430.7	566.437	607.116	822.574	3137.62	2883.57	2094.1
M182T712			0.671905	0.110331	0.00124408	182.08	712.266	408.325	1378.67	1689.48	1898.36	1763.62	1574.59	638.548	1907.79	2256.17	2545.37	2085.65	2320.57	1820.99	2363.71	1887.98	1907.85	2672.9	3168.53	1779.09	2172.24	1777.45	1898.46	2240.4	2257.87	4387.34	4172.39	3498.3	3535.5	3300.48	3275.95	17690.3	5099.85	8145.1	7913.85	8271.79	6941.92	932.185	1219.98	1029.01	744.178	900.57	1138.9
M749T638			0.237792	0.111644	1.92522e-07	749.177	637.673	19.3416	2300.14	2564.06	2927.9	2674.62	2905.99	3267.28	4036.72	3912.84	3834.95	3788.8	3964.52	2491.79	3832.7	3183.44	3595	3011.11	2313.77	5054.87	3678.12	3743.56	4253.84	3559.81	4346.04	2076.44	2952.93	1825.65	1446.36	2801.21	1846.62	822.825	1115.9	947.369	1036.42	1110.97	1189.94	0	181.305	0	66.2462	313.342	133.915
M401T383			0.369681	0.112109	0.00552333	401.273	383.175	10.6806	2489.73	2162.83	1825.29	1904.72	2925	3498.37	2393.22	3408.66	2949.86	1523.94	2286.6	4616.36	4282.37	3632.18	3552.78	2048.92	4573.61	2592.04	2954.14	2461.41	2888.7	2710.14	1586.51	5681.85	6058.4	4069.98	3030.37	5696.69	3949.65	4093.4	5761.71	2910.69	4048.3	604.098	1292.36	479.662	311.722	390.184	302.291	214.086	399.679
M627T614			0.544723	0.112487	6.699e-06	626.929	614.376	87.1711	5871.7	7253.57	6964.4	6076.72	4570.39	5316.86	6224.82	7516.29	6167.03	6523.99	6388.56	7693.07	3528.87	5590.91	7197.09	5292.2	6575.75	6835.06	5983.87	7312.22	7639.71	7446.64	6146.06	11745.1	10464.7	5653.6	6632.65	9575.93	5050.38	7392.16	6039.21	3385.42	5130.41	5242.46	5272.26	1336.78	769.68	747.866	184.368	415.664	197.184
M360T403			10.4622	0.11794	9.92219e-05	360.227	403.372	311.634	88297.2	81642.3	79687.8	117081	103887	232788	166658	177935	251726	163516	185565	1.56151e+06	1.49501e+06	90267.1	1.43429e+06	1.42079e+06	375100	860108	2.0818e+06	1.40638e+06	2.01102e+06	1.40091e+06	1.12552e+06	3.74714e+06	2.23923e+06	3.0784e+06	3.09667e+06	3.7776e+06	5.13833e+06	2.69373e+06	1.76973e+06	1.08378e+06	1.57503e+06	2.93131e+06	2.20965e+06	391611	311607	219678	42620.5	263698	217107
M397T386			0.242607	0.118638	0.00873754	397.147	386.019	38.1758	2125.31	1783.41	1756.58	2358.52	2163.94	2235.99	3170.4	1943.08	2521.54	2539.8	1892.37	693.148	2771.15	1808.77	3966.17	1574.22	1399.21	3229.49	614.476	3655.46	2130.56	2981.51	1071.5	1653.11	3102.91	1440.45	1399.52	791.17	893.548	2980.73	822.863	1174.53	670	892.24	1182.61	56.7586	187.731	166.315	189.497	187.153	128.783
M206T680			0.922498	0.119686	8.12304e-08	206.101	680.24	3431.3	18299.8	38980.9	33347.9	20167.8	23421.5	11704.5	11152.7	5856.82	6528.49	8656.08	9252.56	38055.5	19102.7	15671.5	33819.7	16175.9	15653.1	23484.1	20063.8	26733	25395	23323.2	20061.3	20539.3	18068.2	25025.1	22057.7	21270.8	19199.4	12823	15522.2	14130.4	14337.7	17473.1	19395.4	2437.91	1537.62	1608.97	1826.76	1626.15	2175
M581T574			0.343924	0.11973	1.00548e-05	581.026	573.899	98.0565	1196.97	1703.74	3324.91	876.851	1796.86	3840.69	4880.3	5254.66	3641.18	5090.16	6922.96	2526.69	2643.14	1883.87	2209.09	3387.05	2797.2	4347.89	3967.82	5854	5040.7	5159.06	5567.68	3149.46	2285.62	2019.62	1603.03	3227.05	963.136	2138.45	2168.27	1490.98	2101.37	2319.01	3301.58	133.176	183.648	263.247	305.611	316.319	416.712
M313T295			0.125754	0.120849	0.00787279	313.272	295.296	182.782	3348.31	4869.31	1706.71	7302.63	3495.22	2437.6	962.115	2890.25	1217.03	1848.84	1827	6544.28	8668.63	7252.98	9133.4	2893.21	4110.9	912.9	1078.37	712.578	306.363	1696.32	1344.7	5658.95	5748.24	5073.9	8051.59	6117.69	1507.42	712.816	120.498	268.699	152.433	455.364	440.449	0	0	0	0	144.31	115.546
M463T572			0.36174	0.122155	1.79623e-08	462.964	571.506	135.123	2336.61	2516.53	3060.13	2079.77	2735.51	2082.24	3500.69	4041.5	2891.86	2250.74	4778.42	3255.43	2668.96	2395.84	3077.36	3129.38	2411.82	3713.84	2948.64	4579.44	3547.75	4296.57	3648.59	1745.39	1112.6	1029.34	1738.35	1538.53	1124.73	1871.26	2642.06	2578.8	2326.74	2494.24	2698.57	251.597	261.969	202.783	516.752	235.438	316.351
M144T678			0.32039	0.123575	0.00172622	144.064	677.778	403.806	3199.06	2554.38	3380.4	3169.77	3019.1	6390.39	7453.23	6939.02	10079.9	6920.67	11314	2893.39	2077.73	2370.3	1861.96	1625.44	1838.23	3407.3	8692.78	4794.61	4925.68	3601	3848.29	4392.22	3572.3	5561.39	3522.14	3037.41	3128.52	1364.8	1790.46	4192.59	1537.53	1745.73	3512.16	508.833	233.12	154.302	250.907	234.365	366.23
M161T648			0.36889	0.125912	9.67454e-07	161.091	648.154	1116.16	9703.47	7335.2	7923.93	10465.5	9345.94	9191.07	10235.6	8944.83	9534.86	9649.8	11217.2	6610.99	7207.96	9124.12	8280.81	4231.42	4449.16	5783.02	6079.84	6567.67	7422.57	6258.58	5420.65	5060.01	3286.86	3077.34	3552.8	3782.05	3209.78	2825.48	2674.28	3307.55	1987.94	2444.14	2146.73	438.433	109.697	114.153	301.298	633.129	340.586
M364T412			0.78485	0.1272	0.000426411	364.222	411.803	48.6376	1759.43	1499.87	1808.79	2211.61	831.513	2442.05	2248.8	764.389	2628.38	2448.5	1841.04	8856.12	8199	1638.52	6984.84	5486.95	2307.37	6165.1	11064.9	8306.97	11685	8549.36	6799.82	15321.5	7541.49	16800.3	10577.7	13571.5	26772.3	20890.1	13913.4	7011.45	7481.8	12058.1	11943.6	1168.13	1340.62	1908.96	1377.9	1637.64	1890.34
M241T681			0.878709	0.129557	1.50801e-05	241.154	681.215	666.155	18230.1	13254.7	19474.2	26981.9	18521.9	15454	13769.9	20651.4	19165.6	16721.9	21230.7	9732.78	24406.3	18700.1	22460.5	11319.1	9067.16	14331.4	17924.2	9811.26	17566.4	20433.6	19925.5	26906.3	26125.5	16010.6	11852.3	19696.7	15091	15506.2	11651.8	10925.6	17403.3	21211.2	11994.6	1757.8	1217.51	1891.78	2216.3	1893.3	2514.08
M785T55			0.365965	0.130203	7.04876e-07	785.256	54.793	13.333	1009.07	959.984	794.584	1242.42	682.249	1242.58	2164.95	3442.26	1418.06	3375.52	1574.18	1595.52	2680.35	2950.98	2332.7	1550.2	2502.5	6241.54	3489.05	3899.22	2997.86	3000.39	3749.92	1488.33	2983.95	2257.68	2582.22	5254.19	1169.53	2303.28	3110.65	2856.68	2076.89	2977.34	1993.88	334.91	470.334	339.282	359.557	346.428	144.035
M1022T823			0.347828	0.130338	2.00152e-06	1022.35	823.043	2.24146	2402.07	2223.6	2780.68	2053.7	1438.25	1988.47	1939.66	2836.24	1966.08	1502.93	2571.65	2609.62	3194.5	3590.63	2587.36	2116.72	2358.8	2953.72	2623.66	2009.93	2404.09	2857.76	2450.53	5369.87	3118.83	2838.99	1542.83	2880.66	2328.56	3085.54	1712.02	2069.74	1943.52	2144.92	2286.54	272.363	228.38	160.299	400.006	260.235	404.694
M459T401			0.323746	0.130975	0.000353634	459.279	401.472	25.9124	2851.05	1989.01	1866.29	1579.74	2173.09	1835.22	2440.17	2372.07	1586.08	1501.23	2213.56	2202.23	2021.9	2991.11	2853.51	2795.75	2889.82	2472.26	2049.78	1827.25	3032.74	2543.6	2389.96	4625.26	4301.39	3862.63	3311.87	4281.68	3661.26	1944.23	3732.34	1936.16	2038.4	2571.84	1178.56	0	158.3	159.975	385.549	770.386	281.055
M144T74			1.45365	0.130975	0.000341333	144.046	73.695	35.7413	1422.89	1473.38	955.168	1094.41	1091.43	1257.41	713.561	2241.75	2284.65	2169.36	1660.31	1259.19	1562.21	1942.55	1245.62	1752.06	1413.6	1127.54	1304.36	1491.24	1227.89	1016.87	878.342	25086.3	32993.2	15718.5	20124.8	23956.8	20416.8	72324.1	45511.7	36304.2	33041.8	38931.6	24199.3	9286.12	6823.22	5549.25	3118.05	3496.97	4511.12
M387T398_2			1.65997	0.131808	3.49757e-09	387.248	397.741	32.0057	89537.6	83974.6	61644.7	97527.9	91342.4	71729.7	82936.5	90147.6	103334	87732.9	100122	110028	115137	116784	112326	63460.5	76647.3	105961	94425.9	89591.3	83994.4	100660	103663	82185.2	70823.6	57514.1	42776.7	64481.3	57926.3	50433.1	44839.6	52371.3	57212	48465.5	52125.6	5183.11	5098.79	456.567	10849.6	8797.65	9874.51
M841T621			0.598189	0.133094	2.33583e-08	840.979	620.727	25.5726	9911.81	9644.01	9587.42	7819.79	9660.94	9407.83	8897.98	7010.2	7711.88	6923.52	7986.1	7928.69	10293	8872.15	9276.58	9336.45	8974.41	8869.23	10582.2	6506.37	8708.16	8919.34	9582.48	5033.7	6187.26	5932.63	5491.42	5760.72	5537.22	6007.99	7779.13	7250.38	6835.19	6029.02	6539.71	1943.55	1183.99	695.227	249.577	677.742	632.445
M201T397			0.364399	0.133719	0.000400529	201.122	396.926	550.544	2237.54	1852.06	3405.81	1899.3	2891.52	1792.05	2635.51	1813.08	1927.46	2423.05	1930.15	2357	4063.63	2268.76	3272.49	2838.6	2870.85	1876.03	2716.52	374.528	6904.89	2105.56	2261.12	4956.54	4191.24	3876.63	2164.21	3259.51	3100.76	2637.59	4923.51	2187.89	2661.1	2574.55	2086.52	245.864	82.9336	12.0646	1368.66	180.094	393.124
M1010T248			1.06223	0.134078	0.00858552	1009.76	248.271	6.32372	489.773	1434.19	649.89	200.279	1208.61	2130.98	1003.85	5198.39	300.858	4718.29	8627.04	6096.8	6183.82	3350.42	2930.72	10336	12607.8	12991.3	15854.3	5072.99	8466.99	7593.02	12200.6	17631.2	14146.7	5206.07	16615.3	11880	30075.2	48388.1	24088	41590.4	3321.45	16573.8	20126.2	1738.05	5612.26	2526.5	3277.13	2535.17	4970.73
M871T824			0.344763	0.134657	4.84768e-07	871.266	823.629	8.65758	2429.03	3108.51	2568.58	2188.18	2237.5	2237.47	2678.76	2704.98	2691.91	2946.96	2177.16	3198.13	3619.48	2853.53	2757.86	2901.84	3182.67	3211.17	2946.5	2724.42	3638.3	3314.34	2802.67	2866.61	2944.73	2183.64	1233.33	2518.68	2291.92	2470.75	2571.65	1845.1	1849.61	1853.88	2645.69	181.838	250.523	255.202	443.384	208.936	442.525
M398T622			0.392069	0.136027	0.000146727	398.166	622.144	23.2764	1477.18	1892.82	1571.82	1549.39	2039.9	1403.08	1695.81	1880.3	2147.09	1421.26	1832.02	2250.92	2550.53	1994.68	2006.87	2757.79	2361.62	1155.01	1759.74	1311.43	1520.23	1334.17	1357.71	3534.98	3031.74	3303.5	1896.01	1880.89	1887.57	3046.46	5009.7	2237.68	3011.36	2728.73	2845.4	112.333	1605.42	101.785	414.307	126.846	207.418
M739T618			0.57091	0.136232	7.49124e-05	739.041	618.371	53.6525	20452.4	17609.2	19600.4	12634.5	16091.3	31700.7	47029.5	43245.6	31424.1	47265	40604	32025.5	21421	14527.4	20290.8	13078.6	12438.5	38108.3	27700.1	37720.8	28543.6	33881.9	33218.6	48149.3	41887.5	23810	26332.4	45346.3	34514.8	5647.95	8144.62	4110.98	7767.07	5028.13	9210.88	2501.82	821.463	1196.62	122.993	510.501	283.566
M538T406			0.323205	0.136275	3.49661e-06	538.383	406.445	24.3469	1685.49	1664.84	1965.81	1533.36	1228.97	2024.15	2103.9	2510.55	3011.05	2670.69	2785.12	4542.63	4752.26	1945.93	2573.68	1400.39	2078.19	3069.55	3594.77	2975.49	2977.03	3496.85	2915.03	2945.61	2155.61	1332.28	2148.53	1179.11	1128.84	1907.01	1338.16	2077.39	2491.78	1996.26	2493.73	106.119	55.9969	210.194	556.851	281.754	465.857
M431T628			0.390901	0.136471	0.00374743	431.248	627.81	63.4661	1611.33	3545.56	1894.86	805.465	891.298	1116.89	1514.66	1589.37	3254.26	1143.16	2661.44	1276.65	2560.61	2224.34	1805.65	3696.99	1777.45	1247.2	1311.48	1229.14	3034.42	1048.23	1245.32	2479.86	5507.57	1934.63	1289.23	1808.32	1905.25	6760.69	2454.81	2483.62	4782.12	2078.63	2074.82	333.06	364.578	691.523	871.563	202.161	353.155
M198T669			0.306298	0.136812	0.000748748	198.122	669.158	527.707	1823	4718.2	958.749	902.712	4719.83	1638.69	1329.33	1497.51	1318.58	1664.2	1809.45	3390.52	1476.9	1701.07	1207.61	2099.67	969.919	890.521	1467.01	3801.9	3587.61	3026.67	1968.64	4966.04	1834.58	1897.41	4473.17	4032.65	10073.8	1551.95	3736.17	1194.07	2532.34	1656.52	1949.7	344.955	0	210.565	426.374	329.752	415.019
M362T192			0.671422	0.137606	0.01829	362.288	192.447	64.1749	2044.01	8901.89	3974.58	1258.75	999.363	2342.41	10168.5	3066.95	4255.69	5046.78	17671	1100.96	1198.6	2790.15	1423.04	1288.98	3987.55	13612.6	23710.7	13684.3	7940.42	13987.8	5082.54	10835	4361.37	5408.2	4704.27	4689.6	6664.91	26115.8	7392.21	11699.4	4931.79	6871.14	6742.03	1064.88	3201.04	419.632	1708.1	1359.42	1019.65
M369T397			0.294208	0.137858	4.48858e-08	369.237	396.97	59.4762	2344.69	2039.96	1478.15	2464.83	2505.87	1738.09	2038.74	3001.62	2393.91	2612.78	2132.93	2937.05	2963.93	2052.38	3081.36	1214.7	1407.36	3567.76	1226.41	2178.79	2495.18	2575.59	3439.79	2402.66	1786.5	2298.96	1959.2	2551.41	1803.85	1508.61	1645.27	1745.32	1426.62	1501.6	2042.23	292.942	171.126	239.115	331.43	186.087	139.91
M568T565			0.372034	0.137935	9.3023e-08	568.161	565.201	13.8132	4006.57	6625.56	4297.6	6900.19	5694.51	3317.17	6065.6	2392.14	2632.35	3414.96	3424.82	2781.16	2777.73	3006.18	3095.7	3171.4	3665.65	3321.9	4350.16	3071.87	3029.13	3175.15	3390.34	1965.59	2361.52	1996.04	2037.56	3431.16	1672.75	2020.41	2999.11	2688.65	3220.53	2534.17	2652.69	442.243	416.042	336.859	425.606	351.58	250.567
M393T415			1.09642	0.138112	0.00144012	393.218	414.714	54.7469	4212.2	2635.68	3538.11	2813.98	4484.55	4297.54	4021.48	1948.14	4614.75	3098.12	7314.9	26791.5	15951.5	2621.84	13183.6	14492.4	9789.4	11610.5	24819.3	15318.9	23617.6	13132.2	11914.4	35498.7	7813.56	23309.6	20960.9	18233.9	34093.9	45477.6	27092.8	14120.1	15062.2	30837.2	17651.1	3313.64	2728.06	2540.3	1999.66	4768.34	5400.1
M441T765			0.293828	0.138472	4.69541e-07	441.017	764.71	83.7405	333.753	1092.63	1822.74	444.357	895.591	348.384	452.469	510.985	523.961	547.213	565.819	1114.73	833.438	516.468	1033.27	1812.89	1656.72	1211.05	1070.14	1066.85	680.576	1288.88	1325.05	2413.38	2126.65	1758.45	2581.71	1511.78	1701.63	1519.13	1429.35	1327.06	1499.66	2026.44	1957.08	161.492	133.986	226.802	344.709	239.202	245.123
M165T390			0.299719	0.138616	4.02399e-05	165.056	389.818	770.912	604.098	401.331	898.125	630.724	1176.77	4922.58	2611.18	3510.87	6317.38	607.082	3724.09	1294.29	2724.58	532.235	803.637	1502.3	1485.83	2121.22	1915.6	2342.15	1541.72	2088.03	5190.4	3801.56	1368.34	2460.41	2925.03	2549.81	3717.64	1764.18	2446.71	925.757	2017.13	2170.57	1469.98	306.275	156.434	268.28	328.93	199.741	236.606
M392T414			2.05257	0.138866	0.00359309	392.217	414.356	135.327	6256.92	5613.94	4763.18	6457.77	5785.26	8803.71	10829.5	8207.98	10689.7	9153.48	8695.65	110544	59996.5	4014.93	42205.2	35460.8	9926.01	32174	69213.2	56845.2	85931.2	47848.8	46949.7	99401.9	37279.1	87644	69278.7	75686.5	134202	185719	103352	51430.5	48890.9	79882	77857.7	9629.79	17019.3	7508.55	5127.94	19064.3	17628.3
M395T602_2			0.237152	0.140462	4.80382e-06	395	602.009	71.8575	741.033	1114.57	755.312	1154.32	795.398	534.438	512.497	792.702	867.461	459.899	867.212	733.811	898.053	1062.22	678.342	1342.44	903.652	393.042	490.499	205.986	444.08	578.837	664.214	2299.25	2227.11	1631.55	1274.33	1672.62	1715.33	1250.61	1228.5	813.251	676.83	1239.44	1139.37	162.597	183.306	157.529	83.9606	157.589	146.67
M321T392			5.13869	0.141479	0.0114296	321.216	392.137	638.566	2968.31	1860.24	2281	2524.2	2685	3643.94	4607.14	3275.68	3500.77	4475.2	6138.39	420032	291541	1359.39	225320	205037	41235	133227	504830	304287	493709	344952	205024	1.5532e+06	480345	1.07775e+06	889178	1.06528e+06	2.63829e+06	1.33994e+06	590605	177824	302420	895244	490020	201934	117166	48545.3	37584.5	79909.7	51924.5
M348T660			0.223227	0.142075	3.87653e-06	348.128	659.66	104.466	830.376	886.488	1177.61	1062.41	964.319	787.11	900.407	855.602	799.096	936.868	1141.25	822.976	1326.53	1050.43	917.905	1292.74	954.439	1300.4	1053.07	1376.3	1392.22	1216.96	1290.63	906.679	677.88	909.819	971.021	879.42	759.651	1022.1	1024.63	742.479	860.92	1094.21	825.685	112.581	118.012	0	0	111.73	449.039
M362T644			0.299032	0.142227	8.53393e-06	362.092	644.125	164.691	870.623	829.79	944.357	1148.26	856.682	717.763	798.788	1123.37	1250.52	747.924	1327.85	1745.17	2605.28	2025.38	1847.54	2434.74	2309.85	1764.05	1869.46	1687.14	1703.12	1573.59	1921.98	1937.15	1775.68	2595.28	1818.26	2442.03	2466.54	1298.61	2086.9	2477.04	2022.74	1645.78	1789.8	243.667	0	553.669	574.729	238.071	0
M769T55			1.4542	0.143057	5.526e-08	768.537	54.7	12.4655	22236.9	23110.5	32959.9	27483.3	32306.8	10788.2	12427.7	8784.78	15289.9	5232.02	17260.1	20359.4	23247.2	30984.2	34801.9	29265.2	38230.7	12725.7	25941.4	12405.4	16182.6	12095.4	9537.64	8658.89	6104.58	14971.5	7875.2	6057.29	8770.61	41756.2	33710.4	41723.1	34630.6	44703.1	38086.8	1958.57	4397.49	2762.46	6843.42	5298.14	12302.5
M454T391			0.284276	0.144775	5.61872e-08	454.227	390.897	25.9191	2646.79	2261.38	2413.15	2720.25	2040.86	2868.26	3010.67	3414.53	3290.33	2550.94	3135.37	3835.33	3943.54	3356.83	3241.9	4447.95	2798.04	3187.18	2122.28	3395.55	2064.16	3964.91	3241.25	3046.53	3013.82	2939.42	2580.29	2560.98	4274.13	1698.49	1686.96	1675.57	1162.3	1535.5	1452.17	289.099	119.567	354.621	150.164	196.677	223.389
M584T378			0.346411	0.145493	0.000338434	584.195	378.497	4.56949	3087.81	2689.87	3015.52	2340.99	2893.18	2576.1	3068.87	3096.32	4280.04	3642.74	2915.41	2219.64	2208.93	3528.72	3005.03	4753.36	1435.3	2702	2264.56	2272.09	4797.52	2366.23	1987.27	4279.27	2982.46	6885.28	5814.21	3389.66	6097.02	1646.37	2036.22	2262.96	1773.61	3861.93	3695.19	122.255	170.722	403.957	517.618	328.351	679.69
M280T662			0.391508	0.145935	0.00011438	280.126	662.35	644.531	1661.13	746.892	892.926	1225.19	1091.11	2654.82	3847.1	3471.04	3594.27	2904.04	2576.19	1713.98	1726.53	1802.52	1275.86	1813.57	1583.02	1258.99	2218.86	1804.15	3151.39	1200.75	1644.07	5514.25	4757.12	3098.67	3315.85	3395	3010.45	4168.05	4607.91	2209.22	3252.58	2553.86	2053.13	586.474	112.249	561.065	420.095	466.882	603.336
M130T475			1.37318	0.146021	0.00192025	130.096	475.034	4416.27	13647.8	10267.2	20449.4	20575.7	16351.2	21755.9	19138.6	21878.1	26955	25124.6	31908.5	15108.3	15271.9	18959.5	15460.8	15565.5	7558.54	14441.2	31668.9	16348.2	13453.7	10271.2	15851.5	16265.4	30869	19158.9	17463.8	17901.9	14190.1	73777.2	47324.5	12674.6	38159	30016.4	44460.4	1480.09	3265.06	3708.52	8014.09	9557.37	9956.32
M435T607_1			0.627011	0.147693	0.01231	434.954	606.876	158.653	517.88	1469.85	860.465	2121.69	1138.26	1593.29	1545.17	1445.29	20385.8	3394.65	1817.8	1245.22	1288.74	1254.35	2590.54	1950.05	17460	15775.7	2335.51	2870.55	2586.56	2259.26	1447.76	22002.7	21761.9	1094.77	1626.26	1372.03	530.346	17035.3	12974.2	1075.89	13381.4	15607.1	1997.96	1148.43	1284	1573.95	3827.29	528.896	804.999
M645T621			0.325658	0.150422	1.198e-07	645.066	620.602	41.1159	3798.61	3052.72	2662.32	2854.63	2996.63	3562.45	3772.62	4411.08	4277.55	3829.95	4432.79	3030.47	4039.73	3476.1	3814.28	2828.43	2685.03	3886.78	3005.33	3143.5	4076.64	3541.62	3205.8	2939.79	3314.94	2954.09	2198.3	3125.11	2591.52	1790.39	2275.51	1656.13	2235.88	2387.85	1824.05	321.967	337.208	394.42	133.908	283.699	359.401
M363T572			0.587397	0.150483	7.06549e-06	363.008	571.556	422.914	2639.29	6335.83	8880.94	4649.65	6249.61	11430.3	15406.9	19209.1	12372.2	18747.7	18105.7	8016.57	8492.46	5673.64	6833.27	9299.31	7886.38	14282.3	12674.1	17862.7	14096.3	16225.2	16404.4	8237.38	7143.94	5273.96	5911.15	9067.72	3469.64	5568.59	7453.36	5228.24	6273.76	6879.09	9741.23	476.884	764.659	893.207	1465.08	1057	1534.7
M331T636			0.321383	0.151204	4.31227e-06	331.1	636.053	244.737	2500.97	4516.13	5992.96	4167.41	5279.55	17583.8	20413.6	17602.5	17466.4	15111.6	14871.2	5636.82	5678.96	6738.4	8157.98	4942.46	2516.51	13639	11149.5	15001.4	19533.8	12784.1	12514.6	8331.98	6159.68	4845.57	4711.14	6941.35	6045.66	1933.15	1386.1	2009.62	1997.29	2168.46	2815.74	136.667	192.747	340.426	329.876	423.464	438.2
M215T648			1.10169	0.151556	9.07292e-07	215.052	647.896	856.444	5142.2	6177.43	4831.23	4678.97	6876.15	12577.8	13283.1	28801.7	19824.2	12119.3	21390.5	7215.28	10355.3	9614.11	7686.27	19263.6	13130.7	4034.05	5401.43	5239.93	7108.2	8465.69	9126.05	26954.2	42246.3	22378.6	18379.9	24531.4	20341.6	24556.9	19075.8	17079.6	23294.1	29328.7	25443.4	3475.84	2112.01	3174.76	4543.69	3965.55	3760.94
M306T70			0.843128	0.152013	3.09162e-06	306.173	69.8845	327.784	2912.07	2679.55	2669.87	1194.33	2233.32	2687.58	905.24	4936.23	3747.21	1572	1963.12	3191.53	2206.44	3216.76	3529.5	3059.04	2599.06	2257.59	2221.61	3999.43	3990.22	3529.69	3174.33	11683.8	10490.4	6734.41	12347.9	17028	10944.2	18625.2	11750.6	14676	14925.2	11317.5	11554.1	3590.59	2501.27	1132.05	1307.5	3239.8	822.845
M469T382			0.671382	0.152957	0.000430768	469.336	381.917	9.14282	5771.96	13205.9	12629.1	19748.7	18813.3	12780.1	9887.68	11841.6	11913.3	9198.58	9389.83	11640.7	14720.5	20352.6	13127.8	12113.2	11803.1	9576.29	8376.27	10788.5	9451.94	12417.7	10711.8	3460.4	1099.88	5935.57	5950.62	3552.38	4948.4	6784.39	9523.94	16958.6	10466.1	5729.73	10473.3	1205.27	947.627	1233.47	955.599	1755.96	3069.73
M530T482_2			0.435405	0.154669	0.000351244	530.173	482.156	3.1244	2236.87	2411.2	2159.85	2370.66	2078.05	6239.98	5635.92	10942.5	15401.7	6910.88	7893.67	4005.92	3900.48	3543.11	4311.6	4657.11	4991.8	2763.91	4115.25	3231.23	5888.35	5949.26	3951.41	12793.5	14313.1	11422.6	9822.14	6402.29	7192.93	5669.25	2920.66	2271.93	3380.96	5706.08	3598.97	384.574	346.48	246.073	1668.83	373.96	622.204
M293T615_2			3.84934	0.154957	1.74411e-06	293.062	614.622	213.667	235227	298560	324672	272945	231948	204483	246369	268476	251083	261480	264662	331461	437461	377934	366190	357803	329038	334448	322416	338115	382626	342848	293883	429056	421563	317406	201285	365120	214223	362206	324613	218933	260643	290157	236838	30781.7	9829.11	38892	70816.5	44897.6	67185.1
M211T657			0.808852	0.155491	4.85505e-09	211.093	657.231	249.313	2509.64	1322.44	1806.72	1958.94	1439.94	5881.13	4914.62	5978.81	5912.78	4537.51	5340.27	1777.82	2016.83	1125.07	719.096	1435.4	1379.09	1603.06	2239.77	1880.7	2098.9	1495.75	1489.16	28550	29950	19246.6	20246.3	19828.1	22786.1	14005.6	12040.3	11357.5	13321.4	12827.4	10720.2	1990.29	1304.93	1316.66	3035.05	2112.67	1789.13
M122T303			0.858351	0.156757	0.000931559	122.095	303.084	1665.41	943.4	2796.73	4848.18	1719.65	3787.47	2624.01	2219.07	2578.96	2125.52	1211.02	2123.32	1094.56	2212.96	621.827	255.545	1876.43	2376.33	889.432	1127.33	2215.76	2302.64	2660.78	1397.25	27849.5	34558.5	19957.6	20009.9	21340.7	22355	28773.3	15639.1	11569.1	10627.7	12124	13493.3	4104.36	1843.1	2515.45	1546.08	2377.72	2070.4
M229T681			0.781943	0.15753	0.000283413	229.154	681.247	358.29	12965	11004.2	12361.6	12933.2	10293.9	9942.99	8329.52	14226.1	14246.9	10353.3	10411.6	8908.51	9987.11	12109.9	7407.59	9907.37	8554.76	9877.85	8102.89	12065.4	13366.4	12848.6	10235.4	17946.7	16944.9	19652.6	15252	11794.6	13208.3	20622.3	9659.55	15281.8	9021.99	8945.32	10765.4	2441.46	1529.96	1671.63	1686.87	2008.22	2365.76
M331T116			2.50284	0.157704	0.00713963	331.08	115.672	1308.22	85974.5	122455	180642	115585	39321.5	50112.1	85178.5	40895.8	45481.6	41601.3	56251.1	189797	152865	138761	184180	584858	51822	157630	99160.4	86989.8	78168	129482	129266	59329.4	63709.1	67535	51841.2	44557.3	64504.4	69971.1	218274	166290	265636	242345	17379	22506.7	19763.3	24340.2	18677.2	37784.4	31462
M435T422			0.484551	0.157807	0.0573013	435.249	421.604	54.5216	45922.1	54396.4	53136.8	70808.6	57452.5	63706.6	15423.1	79454.7	30570.9	47894.8	29732.5	26686.8	23142.6	40486.2	32075.5	15989.4	9613.02	31792.6	47545.8	43733.5	55458	61783.3	34036.4	127966	53316	39409.4	61865.4	56943.6	10451.8	4672.22	2173.46	4964.34	4283.26	20402.7	5439.92	529.325	460.691	893.391	1256.86	882.951	2594.58
M334T649			0.317786	0.158525	2.844e-05	334.139	648.785	124.332	2206.23	2470.01	2903.13	2157.02	2038.91	5782.41	6253.23	4990.22	5019.47	5253.86	7819.21	1845.3	2333.25	2189.97	2381.46	3921.47	3630.49	3784.71	4415.66	4321.45	3836.53	4250.67	4449.98	5434.57	6737.52	5772.38	5075.31	7804.85	6329.86	1428.72	2253.34	1392.51	2593.1	2571.57	2045.2	330.982	754.244	237.316	383.736	138.283	102.831
M1090T608			0.346007	0.158903	0.000104385	1089.69	608.108	10.758	4106.13	3475.59	3827.92	1875.96	3802.63	4328.33	5063.81	6627.68	5336.78	1824.97	3073.18	4119.84	3089.91	2695.84	3233.46	4635.92	2733.15	3261.76	3652.74	3319.15	3972.47	4717.05	3272.72	6126.06	6648.49	4531.55	3653.08	4893.37	7613.62	1985.95	2628.53	2115.43	1785.77	2882.25	3769	41.2558	199.482	192.071	1192.23	286.764	498.263
M394T57			1.04862	0.159259	0.370168	394.257	57.4975	123.419	154047	175314	197631	193723	194573	6636.95	7299.54	7665.83	12232.1	9964.48	6887.29	3695.42	4946.83	3056.47	5027.34	1035.69	1220.56	7928.07	190566	8261.39	6288.61	1713.2	1479.84	1744.08	3995.09	1304.74	965.626	8574.62	7388.47	6102.66	4010.42	236984	3957.86	5782.45	3247.97	8985.34	3922.27	746.544	745.995	19624	7396.85
M408T346			0.432532	0.159456	4.49264e-05	408.185	346.196	50.4829	17773.8	12448	19965.9	19209.3	14968.2	20990.9	25976.1	23161.7	22464	23613.8	27935	16488.2	12768.4	16028.5	20205.1	10807.6	11388.3	10149.2	11316.6	12390.3	18861.1	13952.9	11212.5	4214.04	2913.86	2008.82	4287.9	2582.69	5332.97	3022.2	5171.57	2353.26	4217.5	4164.42	4743.28	178.716	110.792	359.71	789.246	1517.43	818.788
M727T672			0.255002	0.160395	7.51325e-06	727.205	672.093	82.62	3222.89	3445.28	4236.81	3713.69	3220.42	3451.35	3792.49	4899.71	5165.18	3357.71	5007.35	2505.77	2889.63	2958.07	2734.52	1971.77	2813.91	2762.36	2832.24	2462.18	3151.79	2889.96	2723.39	1842.73	2706.15	1778.66	1331.51	1421.65	1282.56	1440.09	914.927	909.861	1407.98	1577.7	1410.6	196.637	91.3166	163.962	208.834	140.127	427.932
M112T476			1.00628	0.161423	0.000403242	112.086	475.928	2609.24	9980.78	8999.87	9530.34	9764.69	7994.63	15750.2	10904.7	12430.6	15694.7	9882.12	17249.2	638.97	7874.5	5390.98	5089.21	8815.77	7758.85	9890.88	16767.3	10086.6	9453.58	6779.97	10472.4	11977.4	12029.7	11039.7	8736.51	7687.73	8414.52	31909.9	26399	7825.86	22978.9	17183.8	24105.7	1274.16	1268.14	2297.49	5607.88	5483.6	5118.75
M183T389			0.652428	0.161942	0.000771505	183.067	388.895	1579.43	6308.94	4447.31	4395.53	3979.8	6384.36	28137.2	21242.6	20142.3	32495.3	5678.35	16694.9	2778.96	13472.8	4018.15	5043.24	8204.82	8985.43	9961.62	12093.2	14732.3	5759.4	9193.92	19067.7	16299.8	17174.8	13016.5	13215.6	10999.3	14666.2	7001.68	11433	6193.56	12191.7	5611.43	16203	2477.11	1610.72	1370.31	1055.73	1519.92	1461.6
M253T668			0.234746	0.165994	9.95647e-05	253.085	668.015	298.077	810	987.434	958.762	844.948	885.864	1236.03	1022.02	1800.87	1293.7	1305.32	1504.09	1671.08	1572.95	1315.92	1762.81	1308.74	1173.51	2252.9	1625.69	1709.7	1775.76	1505.6	1511.93	1550.25	1290.6	637.545	1029.95	990.664	832.838	1505.78	1267.12	1437.36	850.631	831.662	863.874	173.819	0	165.762	530.837	0	251.106
M750T54			0.452353	0.166211	0.000209497	750.35	54.25	4.30352	3189.4	3904.94	2967	3214.27	2867.61	3129.04	2178.6	2765.53	2972.45	2699.24	3115.24	2338.12	1912.91	3160.43	2152.49	2745.98	3194.44	3524.04	1546.32	3099.5	1743.43	3549.17	2881.31	2059.63	1608.16	3838.54	1456.28	1798.6	1360.69	5144.87	3437.04	4149.97	7238.4	4638.19	2633.43	805.2	510.681	621.89	809.388	324.727	1456.01
M236T625			0.707209	0.167647	0.0232141	236.148	625.207	620.13	3193.36	5471.5	4408.86	6180.98	5182.5	7425.27	3108.9	2971.79	4068.95	1929.63	5488.84	2766.49	3579.35	7883.98	3972.44	5038.7	6177.01	2658.39	3940.59	2780.54	5630.03	3313.26	4137.79	4767.47	5645.09	7956.97	11152.3	5941.91	13374	10100.7	8346.81	28448.7	7705.35	30647.8	4855.34	2595.34	2035.98	1153.44	3844.5	2599.41	2877.14
M383T644_1			0.347947	0.169489	0.000134219	383.021	643.918	115.92	1632.67	1460.17	1729.48	1585.67	1451.39	569.711	757.878	583.56	489.722	575.667	671.11	3426	2893.77	2988.34	2604.88	3109.12	3500.05	2536.84	2857.87	2563.87	2270.48	2566.69	3282.63	1655.55	1252.99	2350.37	1380.82	3433.6	2227.04	1355.67	3683.53	2616.45	3487.7	2088.54	3061.96	0	393.971	631.032	621.924	384.268	730.434
M460T608			0.616565	0.169562	8.68998e-05	459.92	607.997	105.778	6053.72	5586.19	5191.53	6311.23	6241.62	11118.9	13476	18285.2	11723.7	12655.5	17804.4	7655.31	7057.62	10038.9	11181	4520.32	5229.16	9950.14	10101.4	13753.6	12658.1	12335.2	12763.6	11088.5	9463.78	7821.42	9527.44	9918.37	7742.61	8042.6	5559.94	9019.71	6019.4	9956.35	9704.03	888.066	95.7352	139.925	4832.57	639.338	1594.56
M621T674			0.460015	0.169565	9.7961e-06	621.38	674.182	24.45	2853.31	2589.18	2469.19	2270.63	2517.88	3020.54	3656.86	2777.13	4050.9	5156.81	4083.43	2342.04	1919.15	1560.33	1488.13	1456.35	1838.5	1946.41	2246.07	2022.97	1820.84	1899.81	2103.41	2579.58	2455.35	2599.7	3336.9	2255.37	2262.66	3510.55	4209.43	3357.12	4686.16	4000.37	6224.38	704.811	789.881	459.12	496.202	750.838	1205.8
M785T609			0.42501	0.16985	0.000281477	784.702	608.74	15.5532	2456.52	4320.33	4002.76	3454.12	5415.16	3573.86	2831.03	4157.73	1940.01	2263.1	3356.46	4044.72	3458.16	3602.97	4624.16	4945.99	4244.42	3499.13	3094.9	3818.3	2455.14	3711.16	2448.61	2263.63	3329.56	1750.05	3957.05	1516.91	6428.99	3722.43	3528.04	5918.35	2366.14	2710.87	4942.72	106.673	304.276	465.926	1494.93	544.231	1022.55
M104T549			6.18808	0.171348	0.00129484	104.106	548.968	6629.9	559219	543877	522485	492306	1.37204e+06	744385	1.02756e+06	777706	1.09632e+06	756492	919056	394883	551046	499146	367698	558416	508785	1.00715e+06	869673	766575	758213	857993	955618	539240	567226	1.02121e+06	338268	395290	318564	1.22809e+06	394895	1.03412e+06	359263	1.22481e+06	958111	74073.5	143734	144703	153524	124352	250503
M265T454			0.601578	0.172792	0.0103409	265.154	454.435	301.906	4214.95	1278.43	1901.91	2662.12	2494.11	53311.5	46129.6	30359.3	31405.3	47281.3	44160.6	8138.41	9616.73	29816.9	12599	2722.4	919.086	41249.3	28370.4	33212.6	26779.1	26376.8	31717.2	40868	50747.6	30134.5	15971.3	41238.4	67247.2	8057.83	16261.1	3409.11	19667.7	11103.7	3973.76	322.155	1719.5	1401.94	4125.85	1874.11	1351.3
M524T396			0.220287	0.173122	0.000614464	524.33	395.86	7.62556	1202.82	3479.5	1386.19	1065.72	1062.73	1153.71	1077.2	698.45	958.005	1192.4	1156.03	1683.64	2145.83	1807.9	1955.38	872.069	1890.39	1494.26	3294.03	1278.69	1889.29	1806.15	1545.35	1456.53	849.178	1450.63	1669.44	820.548	1787.7	467.303	1360.28	922.124	1740.13	960.39	1466.24	69.6697	103.801	256.53	152.299	185.806	429.285
M660T733			0.744269	0.174022	9.86235e-07	660.305	733.428	255.469	8365.38	7829.98	11549	11366.6	8521.13	2595.97	3422.08	3738.02	2706.96	2572.84	4213.18	11595.2	20010	13960.7	17595.4	14081.4	9714.4	12565.9	24599.6	10776.5	9391.49	11549.8	8232.22	9070.85	5352.49	5035.22	2943.15	5164.32	2832.77	14135.7	11059.5	8282.05	9347.52	10952	10238.8	1553.71	1681.33	1462.64	1698.16	2752.35	1991.9
M835T607			0.502041	0.174342	0.000106632	834.688	607.476	27.5052	8010.51	6506.74	7125.17	7193.84	7910.1	2655.06	3301.14	5079.31	7171.56	2001.52	5040.84	7953.77	6234.07	2908.37	7915.92	2320.83	4060.73	5259.14	5387.14	2525.95	4073.49	6142.68	3268.96	2918.76	2667.69	6650.45	4608.17	3578.08	6927.42	5625.52	3862.92	7842.98	7050.45	4989.27	3715.88	139.189	511.524	604.635	2054.58	1189.98	1268.54
M415T625			0.452375	0.175791	6.13233e-05	414.742	624.89	0	3994.94	3113.32	3942.44	4079.22	1994.21	3460.32	2195.54	2230.71	1572.55	1849.53	480.558	3554.04	2505.48	3257.03	3353.72	2874.79	2095.36	3599.91	3476.43	3079.84	2361.75	3839.69	3890.21	2036.01	2203.61	2946.51	3791.22	1140.12	2005	3522.98	4119	6076.76	4433.83	4383.19	3501.31	0	765.543	0	2015.38	0	1796.16
M332T55			0.798138	0.177656	0.0795768	332.221	55.037	149.172	2637.93	9930.86	3700.79	2275.45	4960.64	1587.1	4301.62	6660.62	6287.83	1820	2470.05	3496.71	3774.17	2662.88	6546.56	2806.62	1916.62	4663.43	3668.71	7303.91	1534.26	4760.48	1183.02	15029.7	16400.8	12096.3	12401.2	4601.03	5178.38	57113.5	17838.1	8718.4	17172.9	5033	7605.62	1565.46	1012.46	4061.8	4007.19	3244.02	6269.72
M351T376			0.928847	0.177916	5.98198e-06	351.248	376.399	162.88	9519.2	7519.67	6506.6	7387.08	15879.7	12685.1	7985.86	8564	5739.73	5924.32	4933.45	23044.5	8265.21	10723.9	9632.75	7112.11	17319.1	8336.23	11268.3	7660.9	7825.23	9501.39	16461.7	1465.21	4719.55	15340.9	5335.08	5947.42	1373.95	19739.6	13658.5	15304	12718.9	22937.9	18298.7	3381.14	1577.26	3026.86	3157.19	3552.86	3569.12
M1129T567			0.422639	0.178731	0.000284996	1129.3	567.238	31.7482	7195.14	6499.27	7507.47	8800.31	7242.23	6082.67	6190.27	4699.47	5209.77	2959.38	9315.69	3331.49	5537.24	5063.88	4435.27	4720.44	4344.95	1880.53	4812.3	5718.99	5939.53	5427.02	4488.05	3966	4932.19	3469.36	3288.61	7010.98	4048.27	3188.79	4598.67	3753.39	5051.77	3823.25	3445.83	3232.74	12.6464	27.0702	934.716	0	57.6658
M743T51			0.412663	0.179334	4.89238e-06	742.559	51.05	51.8118	6111.43	6560.22	5468.45	6292.16	5643.22	3952.59	3740.03	3122.04	5341.36	1255.5	4959.82	7045	10098.5	7431.45	7843.97	9373.79	7740.16	1925.87	4284.82	5315.57	6615.79	4123.21	1748.89	17612	12048.5	10307.2	6667.72	3693.22	3887.4	3539.98	2590.87	4521.53	3055.98	4437.84	3340.29	964.317	546.531	983.94	587.297	281.419	489.742
M1157T610			0.789578	0.180742	9.82394e-05	1156.64	609.904	15.5275	17210	17715.7	16172.8	14978.5	14846	23003.4	21205.6	27679	17879.9	25213.8	22410	19805.2	12548.6	23317.9	16802.4	16799.8	19445.2	11820.6	13113.2	16459.9	10096.4	18563.9	14231.8	21059.4	30986.7	22311.7	20202.1	23889.2	29790.7	17977.4	10079.5	11559.1	10920.6	16177.7	9365.84	105.137	576.151	948.825	5161.59	2943.6	4015.57
M294T614			1.25058	0.181141	8.60632e-07	294.065	614.464	153.835	28454.8	30531.6	33935	29971.1	26246.3	24319.1	26694.1	31746.4	27485.2	27387.5	30040.2	33373.7	47885.4	42022.6	39401.7	39718.1	35783.3	34654	33681.1	37105.1	45117.6	37355.2	32175	45261.5	46620.2	32277.7	24379.6	40621.2	24293.5	39175	35574.5	23377.3	30631.3	29932.5	27148.7	4475.88	4929.89	5918.07	7799.57	5066.72	5473.03
M574T314_2			0.139552	0.181397	0.0187503	574.323	313.566	19.1942	6323.37	3812.11	3327.55	7154.37	2404.16	3347.57	2474.62	4598.2	2303.25	5126.85	2382.49	2899.43	1473.84	3056.11	2204.68	2556.39	3257.41	3253.24	3238.27	3058.11	4277.92	3736.95	2914.89	12412.6	8759.3	6480.78	8982.5	5929.07	1761.96	1064.57	636.835	187.669	136.12	889.265	330.563	38.9337	81.8917	161.325	53.4668	138.389	114.63
M112T650			0.311677	0.18145	0.0003745	112.036	649.939	275.908	2922.84	1767.1	1709.65	2464.21	2519.04	13589.4	12475.4	19614	22838.7	12877.4	13904	2911.23	3484.87	3149.03	2469.88	2302.85	2477.72	2287.48	3477.46	2654.75	3776.95	3200.26	2722.82	13362.7	11562	9450.89	9279.92	9800.64	10162.5	2820.76	1452.7	1693.13	1400.98	2883.66	2908.89	0	234.714	894.454	829.558	121.547	307.634
M565T643			2.64091	0.181505	3.85051e-07	565.153	642.61	3221.34	150485	55593.3	59922.3	141971	111660	46921.7	56279.7	146242	151962	55211.1	169654	223741	331087	257317	275640	270142	229083	242111	258561	221433	251194	234526	253138	178045	176764	174729	106842	179656	117843	166455	119271	139705	122334	147782	140145	34633.7	39566	45839	11034.9	8477.89	12130.8
M321T63_2			0.63923	0.181861	0.192936	321.241	63.4425	936.464	8884.94	3816.09	7350.31	1966.11	3488.6	5656.04	5455.67	7279.71	4033.11	9627.08	6822.55	2588.3	3636.48	2358.51	3250.1	5048.27	4209.29	5337.73	5732.1	7160.37	1320.47	1989.41	1130.22	5166.76	16879.4	7140.38	10445.5	8971.15	6442.57	62478.4	6192.38	5842.36	5961.91	2327.1	13723.3	2264.96	2756.23	5801.96	589.263	2819.74	3322.02
M174T411			0.47478	0.181996	1.21674e-05	174.037	411.118	203.857	801.88	1729.76	792.862	1961.71	1560.64	2870.2	916.494	4500.16	1950.69	2863.21	3024.33	3900.05	2998.03	3151.05	2604.96	2743.45	2436.8	3191.48	2995.79	2827.55	2280.93	4390.23	3757.25	2688.31	1872.81	5142.71	7677.27	4363.6	2699.61	5232.52	3332.52	4839.33	4454.67	5714.03	4164.19	62.6011	243.424	264.727	1412.52	2108.1	956.705
M783T613			0.358344	0.183218	0.00135587	782.945	613.206	59.315	6401.27	6653.91	8120.53	5357.93	5802.91	7737.9	11226.4	12733.6	11386.4	9364.15	10818.2	9906.9	12207.1	9207.37	9299.71	7223.77	7072.91	9106.14	7717.05	9508.65	9994.14	9261.6	7910.5	18464.4	16701.7	8930.45	8626.74	12670.9	7973.6	3655.12	2855.74	947.651	3196.37	2590.4	4411.36	1838.47	350.621	551.499	103.678	162.048	228.692
M687T607			0.472072	0.183833	0.000264453	686.725	606.685	15.2102	6701.83	2973.98	561.81	5674.86	3429.66	3437.93	3022.26	3924.42	3907.71	4673.34	3047.16	6282.13	4815.85	2624.11	5590.55	3166.91	5927.29	4889.33	5080.47	4102.21	3479.96	3151.07	4671.04	2609.96	3495.63	2722.12	2366.52	5771.55	2555.01	5095.06	2991.21	7217.53	5794.96	2883.29	5187.44	190.127	437.042	583.734	1578.94	1082.2	1490.27
M891T701			0.503937	0.184735	9.03132e-07	891.363	700.507	7.19212	979.648	3219.49	4271.57	1949.68	2868.61	2798.47	2558.1	2272.49	2159.6	2371.62	4698.3	4292.57	4585.6	3309.82	5535.83	4970.19	3249.26	6199.78	5658.15	6419.6	6161.78	4679.78	5850.04	6679.95	6750.85	4257.02	8145.88	9749.38	7440.99	4333.74	5683.94	4432.43	4878.64	5340.94	6184.76	407.578	724.5	283.17	1961.93	922.667	1400.06
M258T661_1			0.232021	0.185879	1.48903e-07	258.118	660.73	217.347	1382.11	1577.39	1756.63	1640.82	1779.53	1906.68	2026.27	1919.37	1676.32	2701.55	2400.81	2268.7	2060.84	2174.42	1717.96	2391.07	1714.57	2914.01	2370.69	3226.56	2597.86	2281.29	2015.21	1915.17	1403.02	1562.08	1270.92	1267.19	903.469	1136.91	971.679	944.213	1081.2	1129.33	1265.96	271.891	92.5002	372.827	92.0329	110.339	274.067
M193T504			0.438221	0.186054	1.48593e-05	193.069	504.268	1141.03	4207.27	6306.06	8030.84	5741.15	8903.05	4983.95	4832.95	6786.04	6171.1	5559.36	6159.02	5469.99	8523.28	4943.61	4491.24	6236.24	5089.54	8853.39	5647.74	6080.28	9954.61	7366.3	7520.33	6194.06	3208.75	4606.3	4324.5	9221.36	3790.67	2935.18	3833.15	3697.19	5234.71	5476.4	3337.2	655.465	706.865	641.616	804.859	705.781	1046.32
M489T614			0.601803	0.186488	0.000187254	489.015	613.757	75.4359	10112.6	12394.7	12929.2	9842.59	8896.16	10679.6	13925.1	14785.3	15777.7	13722.9	14440.5	16046.2	19302.2	15523.1	14253.7	11683.3	12201.6	16050.6	13956.3	15642.9	16168.3	15045.7	13514.4	24066.3	23986.1	14533.2	11001.9	19508.4	12255.2	10574.2	8681.34	4392.06	6592.61	6663.92	8809.07	4172.79	1776.27	1581.15	351.771	406.892	236.105
M291T52			0.565469	0.187922	0.322481	291.231	52.41	278.205	6572.25	9377.27	9081.05	4375.4	5284.26	16122	19406.9	8560.8	8115.93	6618.22	4312.68	6127.84	4773.39	6699.31	4771.98	3054.45	1912.48	4119.91	27983.8	10627.2	23518.8	32839.6	7822.43	13221.6	12104.6	14309.1	6997.31	6171.63	5851.69	3320	4585.1	62903.9	2601.21	2008.83	1696.8	2431.73	1619.13	3302.34	2545.93	876.286	3716.38
M1069T609_1			0.290645	0.188452	0.00157526	1068.72	608.874	9.39182	2143.23	2721.41	2724.15	3122.89	4011.54	3654.81	4778.07	3315.83	2989.84	6290.08	2869.63	2904.42	2993.24	3213.5	4303.88	4639.39	2651.91	3445.91	1512.36	3099.4	3278.12	3127.39	2674.2	3044.49	3664.86	2921.72	4857.04	5584.74	5914.76	3033.95	2070.79	638.12	1272.13	2381.74	2265.37	53.1497	214.983	221.989	704.138	278.939	724.553
M1031T606			0.401207	0.189485	6.57678e-05	1030.64	606.355	19.7428	1580.93	4438.39	2241.24	4211.17	2994.91	2110.69	4491.95	3797.95	4634.26	820.445	3975.17	3082.27	3780.47	2224.18	4907.55	4565.66	3874.49	3318.35	2902.23	2288.63	3395.41	3424.99	2670.34	1381.42	3623	1892.06	3743.81	3933.53	4213.86	2207.92	3701.19	5134.87	3774.67	3076.79	3552.23	86.4926	341.96	369.279	1445.67	787.016	1033.6
M295T615			1.09746	0.189626	2.18224e-06	295.061	614.678	138.903	20867.1	24226.4	26656.8	22941.4	20747.1	17434.8	23176.1	26151.2	22743	21163.9	20970.9	28649.4	36185.9	32585.5	30336.4	31357.3	27940.9	25830.7	27873.8	26692.9	31168.8	29331	24558.5	36167.6	35775.4	26163.1	17249.7	31009.1	18705.1	31368.6	28054.5	18573.9	22836.9	24704	19871	3400.33	4161.79	5620.33	5862.32	3637.88	4890.66
M117T396			0.349954	0.190295	5.35211e-05	117.053	396.056	772.904	4172.4	2839.09	3236.54	3259.27	3932.71	3497.37	3546.72	4518.52	3855.45	5821.8	4538.94	2421.13	3702.48	4913.11	4658.29	4535.98	3611.55	2539.31	4237.05	4192.15	4722.68	3700.42	3326.98	6320.37	3564.37	3225.36	3685.64	1939.67	1097.21	1652.18	2779.62	2027.89	2563.55	3403.9	3351.88	214.044	282.5	334.802	465.971	572.676	1132.68
M696T406			0.44052	0.190696	0.000186807	695.503	405.757	18.266	4130.64	5210.62	15410.5	5697.87	14501.5	6502.21	5547.02	7331.53	7254.83	6061	3946.86	6820.54	13155.5	6651.31	8592.56	6101.09	12187.5	6350.87	4250.47	4869.79	5370.33	6081.49	6364.86	4559.83	2380.18	3828.52	3327.05	4764.81	5162.15	3263.97	3058.38	3217.57	5517.47	6549.44	4184.25	919.519	363.309	773.62	894.64	545.525	1421.64
M1110T608			0.335781	0.19076	0.00176789	1109.65	607.5	16.729	4090.38	3902.42	3884.8	2390.52	4147.18	3693.59	4104.53	5255.08	4097.15	3077.33	2641.91	3346.2	2537.14	3821.51	4156.2	4197.4	3478.48	2614.53	3285.99	2403.62	3367.18	3760.51	3661.71	4491.93	4150.76	3727.53	4949.76	4267.36	5391.94	3935.31	2444.34	513.637	2962.24	2844.03	3833.12	76.6472	209.337	434.705	1009.6	587.787	835.698
M966T610			0.558642	0.191188	3.86733e-07	965.683	609.909	19.8662	7834.23	3692.36	3146.16	7430.54	5176.56	4605.98	8141.48	10377	9636.55	3921.44	8692.91	8703.88	6138.09	8540.86	7972.41	4768.23	5540.62	6548.01	5842.52	4270.68	5785.56	6931.19	6941.21	8880.42	5077.4	9052.5	10644.5	5994.19	9094.52	6392.9	5152.39	6534.39	6535.01	7242.41	6023.45	128.287	602.092	781.875	2224.31	1638.08	1867.68
M1025T610			0.34089	0.191561	0.000437836	1024.72	609.955	7.91801	3233.21	2941.94	3617.18	2121.38	3020.82	3109.68	3890.93	2110.71	6381.84	2769.31	4051.34	3958.83	4038.19	3731.92	3629.48	3382.16	1779.35	3248.36	2194.59	1769.46	2806.38	3549.3	2669.73	4060.54	3790.15	522	5303.54	3349.1	3218.85	4051.44	2023.14	1995.88	1465.46	2645.44	2458.21	39.1449	368.909	269.927	889.533	583.344	653.508
M316T617			0.400971	0.192034	0.00025845	316.159	616.701	106.951	1372.17	2564.87	2386.24	1943.14	1560.94	706.701	647.79	665.826	648.554	400.86	529.416	539.922	4113.59	1569.14	1846.8	3847.54	2024.34	1620.65	3875.32	1114.39	2525.07	1658.74	961.769	896.391	1186.08	1984.61	867.034	994.762	744.426	5186.23	4335.56	2997.07	2817.93	2949.66	2116.46	219.743	252.139	370.877	1368.74	961.803	744.749
M756T608			0.27115	0.193098	0.000472802	755.847	608.044	62.2026	1268.27	981.475	1268.8	1726.71	928.42	2865.46	2149.75	4593.63	3164.98	3079.56	3893.01	1477.32	2069.78	2189.99	1795.95	1039.86	1372.16	2323.44	3019.98	2351.32	3165.33	2064.3	2963.26	3207.17	2260.51	1855.01	2427.19	2294.57	2325.78	1864.08	894.868	1892.48	892.755	2192.82	2321.96	617.933	234.407	174.736	386.402	223.028	305.855
M307T419			1.20209	0.194019	0.216967	307.175	419.225	262.303	3896.79	2324.22	1804.97	4276.89	4103.62	25477.5	43796.1	8851.13	15186.2	24494	56981	30841.3	38658.7	133396	41999.6	3345.45	32969.2	46484.5	40238.1	91629.1	70480.4	15044.7	51524.6	8959.66	3163.47	23744.8	6165.06	6070.93	8063.02	4240.48	34474	102478	6709.23	9278.27	282153	39267.3	10305.2	17881.1	3772.57	10052.6	3960.32
M386T339			0.562165	0.197361	9.15164e-05	386.143	339.26	154.816	1121.57	788.424	1188.74	805.357	704.562	2583.1	3827.13	2475.9	2879.81	3442.1	4595.58	2071.59	3097.04	4099.92	2615.6	5678.44	5753.68	25826.4	21972.3	41167.5	42072.4	28085.6	57439.9	8365.94	11563.7	5419.18	8039.07	12573.8	6155.77	3995.27	10049.7	6375.64	9133.64	6428.49	8325.39	832.9	867.344	1760.46	2571.85	1649.15	1062.99
M100T389			0.431338	0.197963	1.93999e-07	100.111	389.104	2230.82	4982.37	4562.32	5353.69	5912.49	8625.51	3715.85	4333.61	3642.37	4872.74	3216.47	4808.2	6772.68	5894.18	7227.8	6517.18	4766.39	5008.7	4438.3	3163.73	3778.32	3820	5453.67	6437.3	4504.76	3608.45	4379.49	3585.32	2353.45	3663.89	3712.33	3796.58	2790.2	4174.23	4499.91	3628.27	892.611	758.546	677.087	736.053	834.061	575.905
M293T191			2.18886	0.199613	0.00356269	293.21	190.587	1863.67	39600	58129.7	29113.1	39564.4	38720.4	57616	50781	73839.9	68576.2	153222	67824.8	70394	70080.6	49865.7	51764.3	59812.7	90050.3	54501.5	89866.1	108423	58863.8	61547.2	63779.5	46579.5	47098.2	48083.3	73371.9	46696.9	72140.6	144166	75304.6	225810	66080.2	166344	73978.3	20248.8	25696.7	19769.2	22319.8	23149.9	38861.3
M392T295			3.11643	0.200524	0.0404085	392.217	295.496	131.967	3295.39	3807.39	3323.1	3349.81	1674.79	2223.43	5008.28	3676.5	3088.01	2918.53	5914.84	59592.2	51341.9	5700.85	112074	49821.7	10067.8	33369.6	47106.3	41235.2	83654.2	62245.2	59874.3	805458	141544	173092	134254	219735	328082	715525	376223	169162	115699	153207	155446	65439.4	76780.7	39856.9	11610	77776.6	66472.4
M119T112			0.416791	0.202891	0.110725	119.032	111.602	222.415	1024.67	2175.73	14373.2	1893.18	5769.67	1401.07	4726.96	380.03	2077.94	340.327	6755.68	5682.88	2262.1	2193.17	6439.08	1303.69	2883.24	10077.7	52512.5	15620.8	1731.84	9758.53	12062.1	315.18	1046.07	3414.31	1362.71	805.695	2107.06	2048.71	725.945	19996.5	1108.46	5972.52	10586.9	1802.93	1102.13	866.28	735.628	1386.52	2311.2
M1079T613			0.200949	0.20447	0.00316068	1078.87	613.371	9.13548	1825	2102.67	3317.18	1849.48	1776.03	1990.25	3462	3972.28	3113.01	2983.07	1798.89	3643.16	3483.55	3168.17	2709.3	1804.9	2027.05	2340.13	2922.71	2907.15	2704.74	3014.95	4015.41	4899.8	5346.65	2573.19	2739	3713.65	1768.71	1343.21	942.39	224.583	954.641	906.107	1386.26	648.838	258.72	205.079	11.8501	19.845	32.8414
M332T682			0.679933	0.204997	7.92725e-05	332.181	681.683	233.847	3684.6	6477.54	4799.13	4469.67	4341.89	3557.12	7995.97	6051.43	6336.7	3983.86	5128.07	7263.11	5141.67	6328.12	6382.9	8268.53	7396.83	4240.43	6120.98	4943.75	6197.25	4580.54	5107.27	10648.8	9771.78	8720.45	5193.65	12453	6187.64	10477.8	7729.38	5711.96	9717.95	14414	11061.2	2277.58	1438.47	1767.28	2003.35	2101.64	2529.52
M770T54			0.419764	0.20595	7.17183e-05	770.321	54.2515	1.51264	1762.04	3546.03	2199.93	2455.89	2684.17	2142.8	2904.89	2654.51	3399.41	2842.88	2412.57	1861.44	2456.13	3245.36	1895.88	2344.66	2445.44	2338.4	3061.76	2664.05	2509.34	3089.94	2567.23	2325.45	1537.34	3031.28	2316.86	2494.07	1212.04	5066.07	3120.84	2960.91	4779.72	4632.66	2773.06	31.067	291.649	994.293	895.242	1389.67	1203.55
M334T57			0.910595	0.205985	0.0228874	334.237	56.819	85.4539	4078.6	12951.6	8620.85	3977.78	9370.04	2893.57	3892.45	7270.48	5744.36	7363.04	7183.82	5745.91	3659.41	5091.54	2801.18	4333.9	4872.4	2916.82	2473.43	6241.61	5149.24	5833.83	3627.62	35524.7	30973.7	17582.5	14212.7	10102.3	2937.25	49884.4	25403.3	13025.6	39352	7077.38	10217.7	3607.98	3222.62	8588.06	2393.39	5893.54	6154.03
M449T675			0.219444	0.206088	6.61234e-06	449.222	674.696	44.4872	632.486	566.315	683.089	529.771	605.748	737.779	641.579	682.996	1193.21	716.128	1248.55	944.317	2004.8	952.835	1294.39	1075.98	766.963	951.54	934.035	1203.19	1608.73	972.587	1031.32	1453	1938.73	1047.78	1901.55	1059.31	1719.27	998.875	1004.52	952.782	939.991	1390.79	754.414	123	118.276	189.389	195.202	247.132	372.058
M354T404			0.299047	0.207152	0.00229963	354.237	403.571	161.665	3070.59	2755.13	2780.12	3290.25	3036.55	2561.73	2588.79	2500.54	2854.23	2634.72	2833.95	3466.87	3959.93	3546.6	4187.75	3787.1	3477.57	3617.24	2645.92	3626.21	2503	3248.96	4345.3	1305.19	1701.67	3903.07	1175.84	1839.02	3246.9	1516.99	3076.25	3099.09	3412.78	1001.68	1493.86	356.249	119.214	219.381	962.698	609.087	550.773
M823T239			1.14388	0.207295	1.42685e-05	823.371	239.221	3.25546	3254.32	5645.02	7088.81	4497.12	4256.2	1186.01	1695.44	741.88	2222.46	1148.37	1268.4	25492.3	32477	27593.2	50282.7	21894.2	29920.8	15597.4	13883	12339.1	8192.3	12763.9	23730.4	22668	39707.1	32215.7	17222.8	39558	10921.9	33426.7	26274.8	16921.1	34358.4	32053.3	23762.6	5114.95	5528.6	4157.83	5441.21	6448.33	7885.2
M354T402_2			0.407449	0.208033	0.00109632	354.175	402.04	161.787	6298.86	5995.23	6433.23	6624.76	6413.55	10987.5	14095.3	12704.8	11623.2	13946.6	13395.4	3113.91	4404.87	3715.49	4600.06	8145.97	3942.92	4640.93	2229.14	2804.47	669.695	3835.1	2046.97	5008.05	9350.66	3992.55	2414.38	3809.9	2647.3	6146.83	4072.76	3047.52	3833.7	1546.07	4964.08	561.236	153.167	1723.28	954.04	1201.58	318.571
M941T621			0.353577	0.208118	5.66874e-08	940.936	621.456	12.9739	4018.83	2542.55	3081.46	4467.7	3194.25	3002.67	2620.68	2164.13	2820.34	1480.62	2836.09	2375.95	4065.43	3279.98	3506.04	3322.63	2956.7	2847.92	4096.61	2552.98	3163.26	2826.29	2872.68	1400.55	1753.34	2637.67	1973.69	838.688	1420.03	2311.76	2759.83	3019.38	2866.98	2543.26	2649.69	828.795	557.28	892.343	183.129	521.228	378.522
M1154T652			0.202846	0.208906	0.000576398	1153.63	651.547	1.38048	1452.95	984.168	1244.19	957.143	1014.96	989.017	952.899	1322.67	961.295	1171.44	1289.27	2248.65	1744.57	1687.64	1826.3	1009.83	805.598	1809.78	1182.33	1244.28	1472.98	1206.86	1623.49	2090.4	1204.57	979.409	918.376	1214.44	861.933	1270.13	1314.76	1086.47	711.963	521.029	635.184	233.478	114.915	92.4274	386.828	110.806	218.784
M124T634			0.532622	0.20909	0.0017782	124.038	633.669	2065.21	4502.82	2590.6	6230.4	5036.64	1376.98	1127.46	958.467	1532.32	1494.94	983.085	1699.2	5367.74	2918.87	2635.01	9940.8	2974.12	3118.11	1731.87	4531.49	3808.87	5275.9	1926.54	2296.32	4910.08	5628.84	3091.3	1993.44	1574.23	2810.39	9849.14	9447.81	7558.02	3390.47	6118.06	3268.32	0	594.066	1292.08	2720.52	1667.34	2012.61
M105T304			1.31185	0.209655	0.00151304	105.068	303.661	463.979	11079.7	10291.8	12472.3	10887.9	11246.1	6031.2	7193.45	7205.25	10326.3	5427.54	4698.42	1639.74	4376.85	1830.88	1214.97	2990.32	2873.5	1382.29	3428.25	2216.14	912.548	3796.22	1889.09	70912.7	83323.7	47704	41295	44146.7	52683.9	74030.5	34482.2	26855.7	30464.2	32388	37505.2	10838.3	10586.4	9438.56	4311.49	5558.72	8687.63
M816T608			0.368209	0.209685	2.83268e-05	816.22	608.095	23.1976	5749.62	4054.99	4169.37	4506.56	4228.09	3915.44	2554.89	2093.07	4737.23	3682.27	4492.73	2448.89	4616.45	4114.47	3581.53	4606.68	5226.06	3236.25	2271.66	3262.94	3224.85	4091.04	2752.02	3215.44	4540.36	4040.99	2898.23	1997.81	5704.91	2472.93	3139.32	4248.63	2795.77	2597.16	2747.64	94.4676	273.475	553.508	1340.08	483.625	1029.48
M495T590			0.387676	0.210942	0.00116768	494.828	590.26	74.5312	11480.8	12712.8	12455	13326.1	13908.8	8517.81	7214.48	13540.1	13682.7	8903.15	12294.9	4306.69	7800.44	3279.85	4429.81	7215.75	4170.19	5058.78	5067.63	5662.28	3903.54	6312.18	4955.34	9067.33	5337.14	5187.75	8251.55	4956.6	5515.66	4263.83	3656.91	2440.38	2681.86	4273.45	4499.57	100.379	71.7221	64.3627	3294.87	53.79	1016.79
M1109T608			0.356012	0.211265	0.000218711	1108.65	608.095	12.1281	2797.19	2764.01	4347.6	2948.35	3579.53	4850.73	5220.32	2649.4	5055.06	3331.1	2838.75	5299.73	4841.53	4916.59	4796.13	4579.13	1154.43	4009.06	1908.32	3115.09	3090.03	3521.45	3270.84	4724.12	2317.88	2568.39	5466.7	2299.46	3757.1	3371.16	2581.75	2972.98	2191.24	4106.2	1614.87	180.392	330.363	324.091	1101.83	599.261	1021.4
M356T563			0.271469	0.211335	0.00332643	356.154	563.139	129.95	6031.75	6520.91	5387.88	6254.72	3864.15	3410.17	4809.44	4494.7	3480.77	4223.16	4903.5	2907.92	1715.68	2265.77	2239.45	3627.59	2207.81	1856.55	2673.89	1627.79	1194.64	3067.76	2571.62	1403.76	3165.01	1124.81	1027.78	2272.49	1158.13	1983.91	815.323	1798.21	3632.21	1221.83	2652.19	355.173	399.585	361.643	592.071	373.625	475.834
M339T627			0.377865	0.211908	0.133517	339.09	627.462	285.292	361.137	602.25	1078.73	968.813	610.45	1256.84	598.142	831.893	581.52	428.273	286.597	15477	2870.5	2211.84	2626.06	3258.13	2226.78	1219.3	6863.88	1581.08	2710.97	1884.57	3325.33	1327.4	9906.69	4252.04	969.303	3861.24	1272.31	17002.6	6487.79	2130.7	1198.2	1571.19	2618.53	851.822	1080.77	1129.4	760.03	1570.58	1178.45
M159T67			0.218243	0.212524	0.00702766	159.027	67.08	80.4321	1280.65	2861.34	3676.14	2041.43	2894.07	3885.37	6198.24	2929.5	3166.37	1183.48	6574.03	3147.03	2022.82	1741.51	4149.8	2037.83	5234.27	4026.92	7263.08	4759.21	3166.62	4272	3162.34	1213.47	1046.58	1887.9	1096.32	838.032	1168.1	1187.3	729.12	1500.6	906.916	524.057	2337.47	69.6114	42.5487	216.618	353.681	275.965	568.66
M257T142			0.9581	0.212575	0.000265262	257.189	142.213	513.974	19666.6	20919	13751.4	34988.7	21136.8	30869.3	27442.5	31041.3	28318.8	30630.4	28126.9	25102.8	27886.9	17267.9	25838	12198.3	17880.2	10898.6	13682.4	12990.5	14063.9	11946	15333.8	20566.6	13557.6	15129.4	28947.7	18528.3	23752.5	24887.4	17664.2	33523.2	14166.2	15775.2	19261.5	3133.42	3895.32	3160.98	5001.55	4781.83	6657.81
M292T403			0.251864	0.212782	0.000145382	292.138	402.994	71.6181	937.334	1183.83	1519.89	1270.14	1350.14	1164.16	1300.28	1200.94	841.664	1111.16	1609.33	3147.77	3033.08	4067.48	3130.77	2426.92	1539.94	2232.93	2085.42	2453.01	2448.16	4924.66	2303.43	3117.46	2534.39	2582.49	2103.79	3099.3	1598.68	1299.59	976.002	991.649	1856.61	1550.45	2083.94	401.994	241.791	227.769	143.63	325.882	522.525
M151T111_1			0.72447	0.21304	0.128466	151.059	111.304	3903.86	15229.6	33064.3	98475.7	39206.4	12129.5	9692	34746.7	11942.7	36249.5	7267.03	71460.7	35158	12659.3	17325.1	21837.9	2813.06	28048.3	40801.2	284862	65059.2	16940.1	37643.3	29615.1	2956.67	5153.89	18212.1	5469.45	130653	11006.7	10496.5	2639.08	61271.3	2819.52	10625.4	30774.5	6344.07	4008.91	2309.4	1685.94	1415.3	9508.53
M339T681_2			3.36535	0.21331	7.4303e-05	339.07	681.027	7715.14	38940.2	40903.1	49671	36070.6	48222.5	6779.99	5384.34	8937.13	11956.9	9806.81	2457.61	563618	744778	600302	670097	741926	829880	119890	173610	200493	278803	298223	117906	334097	501869	310328	146244	432334	164056	296106	280186	144683	287131	320091	168051	59951.9	33668	56313.5	44415.1	59973.5	64842.2
M378T312			2.31594	0.213461	0.0508356	378.201	312.056	167.887	8024.01	2786.8	1713.27	2688.34	2758.14	2732.87	2451.15	1619.02	2552.71	2153.35	2847.91	298339	170229	4112.13	64377.8	42299.6	8184.11	19366.5	28297.6	29776.1	48964.9	40673.8	37919.1	373948	109399	107608	75738.4	118571	186103	389235	336174	71398.3	96963.6	79529.4	61825.2	46777.2	51446.1	25937.6	4923.6	50967.5	40906.5
M314T406			0.518201	0.213481	2.37195e-05	314.206	405.73	115.822	3751.6	3503.53	2913.41	2802.76	2783.35	3753.81	3979.36	3113.29	3069.26	2368.99	2518.94	3974.09	3681.11	3293.8	3441.04	5070.74	5426.94	2323.81	3816.17	3352.55	4096.45	4128.49	2354.9	7985.69	4995.78	2808.11	4844.03	4581.43	5007.45	5589.9	8045.29	3916.65	5424.98	6133.48	6753.9	317.85	1375.46	1306.88	2493.94	876.677	1285.51
M153T392			0.532348	0.214026	3.21301e-05	153.039	392.301	140.254	958.333	320.337	943.196	583.528	843.1	3697.13	3172.45	3777.72	4629.51	4875.71	4193.61	1858.6	2782.62	2115.48	311.1	1397.15	1757.71	1382.09	2435.72	2237.75	1934.29	2537.16	3011.73	9766.41	11698.6	7546.11	12469.5	6516.51	17715.3	7856.83	4998.24	5094.75	3739.93	6926.02	6959.93	1678.07	1658.22	858.576	790.653	1314.56	1314.04
M377T681			0.602321	0.214196	9.05189e-05	377.025	681.34	240.017	2070.67	2149.62	2724.41	1617.34	2704.53	73.1635	53.3051	214.033	210.617	148.879	139.463	24579.7	26577.7	22297.1	25387.1	29416	30177	1127.28	2413.09	2228.28	5464.82	5170.11	854.694	12521.9	18488.5	10803.6	5187.93	15367.7	5781.42	9132.23	9123.37	4681.74	9494.6	10450.1	5242.15	1951.78	2140.17	1803.17	1853.37	1510.38	1049.12
M196T55_1			0.432688	0.214488	0.000203818	196.045	55.0055	29.3563	2306.95	1134	5944.55	1647.73	1396.63	280.72	3095	1317.82	2187.66	3771.01	1394.21	1836.82	1382.9	2312.85	2170.35	4908.44	5146.82	4020.96	2340.44	3909.79	5029.12	6656.47	4864.06	4058.13	2924.14	3032.4	2609.28	2814.69	3381.49	3427.26	4337.5	3448.66	4919.25	6469.61	2907.59	267.975	1219.78	120.431	1543.29	835.76	1484.32
M855T824			0.587086	0.216249	7.77901e-08	855.291	823.631	12.9083	6978.62	7734.8	8163.76	6846.61	5412.48	5213.68	6555.56	7439.6	5242.15	6058.28	5861.52	7815.55	9343.01	6938.87	6537.26	8219.95	7843.93	7919.55	8356.57	7786.22	8826.36	7163.32	7218.2	6509.96	5972.71	5504.06	2796.63	5359.65	4350.49	8419.79	7951.6	6699.93	6400.02	6269.33	6455.32	1511.88	1415.53	1090.73	1975.42	1261.76	1869.54
M469T716			0.560145	0.21903	8.192e-05	469.11	715.595	59.2325	674.622	1100.74	1104.27	909.376	1123.36	1184.6	1171.69	964.189	1388.87	1015.15	1762.21	1152.69	1336.32	1119.5	746.303	2001.44	2590.34	606.636	2624.05	1033.51	937.728	610.561	1107.15	5701.49	7566.18	9509.51	13011.6	8596.48	13033.4	7501.28	7539.91	7330.29	3500.59	6766.46	9891	1404.36	2567.64	1626.6	1059.36	1212.31	1444.97
M245T648_2			0.358255	0.219276	2.36508e-06	245.137	647.954	267.211	955.902	1345.03	1395.18	1074.98	1279.35	648.97	707.273	767.077	649.666	587.542	672.747	2949.04	4087.49	3601.12	3227.86	2530.03	1756.84	1947.72	3570.55	2909.92	3057.64	2893.72	2071.77	2180.05	1287.72	1318.45	743.647	1290.65	676.528	3277.29	3191.59	2736.55	2875.45	2559.94	1899.85	569.612	544.285	832.97	395.042	355.569	929.498
M437T644			0.496596	0.21972	1.52844e-06	437.201	643.562	93.8104	8578.21	8088.71	7096.6	7656.74	5512.72	13092.9	14442.9	19490	11607.3	12742	9741.26	12377.9	13764.5	12594.6	11394	8495.76	7648.58	11686.1	10568.1	10590.6	10871.9	7877.28	7059.9	8934.1	7114.36	6497.7	5275.84	7230.76	5668.48	5118.92	6895.07	5176.88	5331.88	5580.9	5141.61	815.8	851.723	2790.34	564.733	1185.84	1096.21
M552T392			0.395757	0.220014	0.00114826	552.291	392.366	16.7897	10906.4	14967.8	13871.4	10778.5	18091.4	21021.1	12020.7	7838.5	7855.28	19195.6	25173.7	7329.13	6859.2	6730.55	9929.86	9504.03	7100.05	18521.2	7148.23	13998.4	4455.62	22311.2	9366.45	6661.55	8736.16	13978.8	3798.51	8055.94	5403.94	4310.93	2809.97	3555.18	7291.4	2499.25	4075.44	1200.2	536.629	888.315	895.846	693.525	1185.12
M677T406			0.541593	0.222014	7.7727e-07	677.493	405.956	7.62107	5190.23	6074.84	11836.4	7162.96	6498.59	7073.44	7422.34	9456.04	8954.16	7679.05	6624.33	6271.15	11208	8108.45	10461.6	7739.65	5961.69	7563.65	7353.85	7252.28	7490.49	8510.33	8272.31	6898.46	5472.43	6722.82	7169.98	5763.09	7421.92	4936.8	5937.25	5792.76	7010.28	8005.3	6158.59	1797.92	1103.74	1248.55	1703.87	1037.23	1509.92
M1117T610_2			0.523436	0.222155	0.000661756	1116.71	609.933	3.11628	11976.9	8592.33	9525.98	10808.3	9570.21	13551.4	12782.2	11315.6	17097.7	17006.4	16125	12914.8	10407.5	15020.9	12345.5	9258.61	11166.2	9007.2	5836.19	9043.34	9657.63	11804.9	8349.94	21759.8	24364.3	8915.71	19311.1	14682.6	15447.2	5252.54	6350.04	4919.24	4340.49	8838.77	9568.67	64.0492	474.38	571.053	3291.12	1367.77	2955.6
M275T387			0.268562	0.222888	0.00184832	275.158	386.766	167.511	1447.09	1395.34	1719.76	1092.26	1436.77	2696.59	1147.47	3860.63	2210.85	933.14	960.544	1801.6	3768.74	1499.7	2114.11	4067.91	5061.67	2310.48	2176.63	1774.91	1659	2273.88	2060.84	4222.68	4701.45	2779.85	1378.26	1616.25	3395.57	2173.88	2843.71	1144.87	1641.25	2350.57	665.194	545.034	294.981	282.454	542.365	308.317	438.376
M198T494			3.40427	0.223407	0.000420831	198.096	494.368	403.069	121213	171028	157215	107234	114332	647523	973747	522985	421087	793272	389045	192174	167412	268511	117497	307189	149133	487067	420283	233133	316161	371296	407224	702106	602933	229181	430207	644110	521251	372728	244670	168980	444812	209309	265119	66789.4	55522	54887.7	75538.3	67447.4	60861.4
M482T607			0.401851	0.223728	0.0016304	481.934	606.784	84.5526	1514.69	842.914	1212.84	1044.15	1101.05	6084.88	6451.24	7609.18	5501.95	5604.37	8882.79	1907.27	2145.15	2755.45	2911.6	1330.52	1596.83	5977.54	4974.79	5853.22	6069.34	5284.54	4158.86	6807.22	5521.03	4225.88	6631.18	6309.48	4582.56	4509.89	3338.98	3942.87	3208.81	3962.97	4663.77	4204.62	42.7587	126.378	745.78	50.3688	116.191
M246T560			0.261114	0.223966	2.39073e-05	246.169	559.573	220.513	500.275	625.104	749.542	741.164	813.053	898.181	865.796	1068.57	742.971	1271.35	1182.32	2438.21	2353.13	1945.66	1651.92	1879.97	1437.74	2196.54	1949.56	3483.4	2490.46	2546.08	2323.12	2842.92	2116.12	1816.69	2292.62	2546.29	1568.6	1195.87	1836.27	1561.92	2202.31	1510.02	1379.32	376.848	237.947	243.222	781.724	300.018	229.51
M767T607			0.331202	0.22439	0.00741874	767.232	607.317	28.7199	4684.95	4447.41	3127.71	5384.93	5128.32	3327.08	3354.07	2163.64	5990.65	1970.65	5464.74	3287.46	1914.17	5081.95	4527.15	3894.46	2221.6	4144.57	4011.59	3548.72	2433.97	4562.34	3092.6	3760.84	3938.16	1969.22	4987.1	3725.41	6004.85	883.89	4439.01	5125.25	2188.96	4553.24	2016.59	61.0006	334.021	545.793	1723.22	722.832	922.979
M661T248			2.51771	0.224483	0.000143323	661.486	247.609	34.092	16115.5	32398.1	19147.9	17593.5	26933.4	7159.89	45494.5	16008.6	10072.6	5845	67006.4	94322.6	50604.1	52323.5	64526.7	67358.1	80828.6	83395.7	93999.5	44677.8	65650.8	70954.5	78832.6	131064	97354.3	74881	149062	85413.7	141018	203905	119509	182812	119734	92301.5	118428	25139.1	43750.8	20766.5	32864	23964	41338.5
M492T486			0.387615	0.224582	6.01701e-06	492.227	485.83	6.26523	1212.02	1712.02	2394.68	1793.14	1252.53	15631.6	14792.4	9075.31	10813.7	11434.5	17769.4	682.088	2718.04	1475.32	844.92	2205.66	1431.69	5156.85	6283.37	6338.94	7176.96	4648.98	4561.83	11290.8	15614.4	8170.4	4778.62	8185.4	6405.38	4081.14	3432.03	2170.64	3095.93	2841.21	3412.78	332.623	507.98	626.659	906.167	845.493	1055.7
M291T61			0.32379	0.224893	0.000667356	291.286	60.733	152.406	4491.36	4595.74	5652.32	5333.8	4941.81	3360.83	1641.63	2354.7	2526.82	2126.01	2186.19	2963.8	2057.6	3501.49	4338.41	2760.68	3041.09	2353	3964.05	2433.53	2649.46	3066.02	1984.73	5761.31	3131.13	3303.18	3005.7	1674.59	754.386	3635.03	1265.72	1888.03	2137.97	3476.94	2417.42	668.714	0	630.28	800.151	622.692	611.332
M333T658			0.231512	0.225007	0.000173798	333.114	658.097	180.84	996.893	1165.93	702.624	784.539	629.585	1325.54	1589.14	1414.18	1426.49	1698.03	1871.72	1197.45	1354.42	1116.94	1349.24	1619.9	1560.88	1174.46	1323.81	1186.22	1439.98	1055.52	1215.4	1874.69	1634.78	1384.32	1639.56	3031.42	1895.89	1601.17	1354.57	845.792	809.257	1265.95	1475.02	248.846	105.277	116.466	687.902	388.291	107.411
M662T249			1.59996	0.225855	0.000125722	662.489	248.809	46.4437	7998.39	15915.5	13847.4	9957.64	12549.5	19385.6	24598.9	28497.2	4090.95	16727.2	26124.6	27890.3	27731.1	18432	26005.1	28173	7005.45	31876	39337.7	19851.1	29660.6	26839.4	36195.3	30304.4	36707.1	32089.1	51104	32588.4	69561.4	81934.7	47037.6	73659.1	49295.6	39228.9	47519.6	8930.78	19617.6	8510.54	12608.1	9583.77	17240.7
M162T490			0.823648	0.22592	4.5336e-05	162.075	490.43	449.739	6519.56	15197.4	15462.6	10875.9	9604.39	11754	10048.8	20994.1	18477.2	20707.8	18390.1	3712.48	15164.3	9859.21	14124.9	14253.1	15901.6	13888.8	28054.7	34179.6	34671.2	11563.8	25756.6	13208	16753.8	19033.5	8916.92	9492.15	6511.84	19284.4	12394.7	9650.95	11680.3	16267.1	19001.3	3238.89	2826.9	2633.55	3908.2	3834.21	3502.16
M193T672			0.342989	0.226084	1.77753e-06	193.081	672.389	942.18	2530.96	2677.14	2508.18	2685.33	1938.66	2748.92	2726.8	3447.46	3327.17	2536.82	2872.64	3064.4	3287.86	6493.49	2931.98	1181.47	2627.65	2857.9	2699.6	2478.68	2896.88	2568.93	2257.9	4955.84	4977.54	3661.26	2958.82	2724.84	2561.75	3183.16	2437.37	2596.46	1975.12	2116.63	2322.08	586.781	331.271	407.783	493.469	611.175	877.316
M277T112			1.57472	0.22616	0.000163224	277.215	112.234	2184.02	23383.3	139994	156469	196284	129598	84678.1	70735.4	72919.6	13184.1	66698	65829.2	160759	173616	125678	154212	44394.9	68733.9	60740.6	91008.1	49391.3	51457.2	84150.5	52424.6	112724	63704.6	66956.3	107064	48095.4	37847.6	48231.5	54333.4	88049.4	35618.3	54670.3	73554.6	8496.77	12745.6	10822.6	12826	15348.6	19924.5
M173T245			2.06052	0.226804	0.00456247	173.116	244.826	1801.56	54293.8	42650.4	20359.8	41257	53439.7	66993.8	24620.2	61167.6	53934.2	112411	47481.3	89591.2	24336.3	65356.8	85747.7	57110.9	56100.8	3502.62	58986.3	45454.3	37935.8	60606	48661.4	28869	64070.1	44536.8	35899.3	45072	89843.5	185300	50780.4	138515	111983	125553	41506.9	10442.3	15487	13001.1	36644.5	49292.3	23380.5
M313T211			1.37028	0.227687	0.0640005	313.236	210.626	502.551	18428.2	25365.4	45531.3	32818.1	22372.5	20053	23420.1	25830.6	22030.5	36786.6	58373	30286.1	43710.4	39569.6	54402.1	121450	9328.09	49510.5	38585	20429.9	28086.3	31658.4	42217.3	38536.7	29442.3	19222.1	24441.6	39950.1	102765	40029.5	16904.7	34347.7	169389	139608	33001	9494.75	9764.58	7449.02	16622.7	22490.6	32830.3
M812T607			0.225004	0.228628	0.000612263	811.821	606.821	33.1717	1175.9	329.077	1375.53	1041.39	1131.64	1678.9	2263.87	2988.29	2795.44	1943.38	3084.6	1128.85	1297.44	1942.67	1005.86	731.915	1378.87	1706.33	1957.19	1582.6	2033.24	2667.52	1868.91	2825.7	2315.63	1936.44	2687.02	2500.9	2089.05	1856.23	1291.23	811.387	639.45	1079.09	1264.23	162.672	234.703	234.536	488.52	148.938	317.68
M320T58			0.527241	0.229111	0.0759236	320.225	57.621	196.968	2559.74	4358.51	1317.38	1896.08	1812.89	1607.34	1350.6	2171.27	4420.71	3086.62	2359.97	2631.71	3767.24	2198.44	1796.84	3747.53	4324.48	2782.3	1751.38	2098.86	3542.88	1783.74	3531.05	6113.45	11430.1	4675.34	7961.45	3916.24	4341.08	26953.1	4183.42	5429.41	7276.7	4647.83	6878.21	1668.83	1196.79	3391.65	1901.61	1882.27	2644.43
M348T57_2			0.786443	0.229452	0.0546146	348.216	56.7905	160.214	1839.77	1168.34	9391.23	10158.2	9973.24	2232.56	2351.52	7626.03	1557.58	4820.35	2980.48	2167.83	3121.36	8382.98	3284.59	3158.86	11142.1	4204.08	3308.55	2627.93	3633.29	3159.44	8062.74	13002.1	12196.1	10151.1	19456.1	5840.67	5593.29	51548.4	20502.7	7426.55	23838.5	5643.68	10282.6	4942.63	6254.4	4777.75	1279.88	3891.65	6214.12
M549T702			0.539394	0.229898	9.22426e-07	549.247	701.642	20.1195	2096.42	4918.78	4815.18	3282.11	3734.92	1307.26	1223.61	856.572	769.6	1148.79	2127.34	5907.57	7171.14	5405.27	7431.76	5035.51	5903.52	2337.58	2496.76	2209.84	3114.41	2908.15	1981.93	10620.2	10085.1	8002.6	11752.9	12094.3	11995.7	6645.95	6199.72	6080.81	4884.5	5287.1	7631.12	1048.9	1236.68	914.77	1817.19	1277.07	2149.35
M295T55			0.869597	0.229927	1.77128e-06	295.153	54.729	456.789	17592.4	15535.6	17023.7	15913.6	17531	14013.5	14175.6	15254	17542.5	10813.5	18058.5	18041.3	23215.5	23586.3	22760.3	18554.4	19424.8	10005.1	11268.2	16130.4	11748.6	11855	11276.3	18067.2	12818.7	13873.4	10457.8	13594	13649	18483.4	15219.5	15433.8	14945	19836.7	12866.5	3031.3	4313.45	5402.29	1793.71	1939.46	5773.19
M706T54_1			0.836375	0.231796	2.26452e-07	706.326	54.298	7.0889	10640.8	11932.7	9500.51	9829.7	9779.28	9298.96	9482.31	10171.9	10054.5	10754.5	10319	6124.87	9920.77	13691.7	11129.4	10805.9	10180.7	11995.7	8403.5	8945.49	8247.22	10793.6	11996.7	6134.66	7135.33	9045	7629.68	7675.65	5255.12	17567.7	15022.7	12088.1	16838.8	14924.1	12692.6	3978.42	2491.08	2896.45	3764.6	3416.3	4114.07
M362T640			0.195164	0.232182	0.0124086	362.143	639.601	163.149	664.539	1035.51	942.551	887.645	910.445	1045.9	1349.08	1175.82	1194.72	1192.15	1455.92	1000.24	1075.69	1319.02	1141.78	1184.56	1401.52	1087.66	957.594	1243.38	1295.16	1478.15	966.532	1016.93	1427.38	1454.55	1701.76	1891.25	2142.44	1486.64	857.392	2429.6	723.186	552.834	1009.75	352.252	172.342	667.656	260.001	186.812	0
M139T349			0.378616	0.234745	0.00048731	139.049	348.606	526.956	7458.85	3647.3	2394.95	6168.43	4481.52	3872.83	5191.79	3427.25	3261.14	4905.84	5719.77	2346.45	943.83	5417.08	3958.27	409.658	695.559	2904.77	3472.03	1101.2	2363.79	4758.6	4204.71	1368.94	1090.98	536.012	817.301	895.166	823.729	4380	4103.41	2948.52	1192.45	4077.54	3598.88	770.752	502.299	990.438	563.13	437.162	1501.73
M309T519			0.534715	0.235155	3.41967e-07	309.045	519.269	406.955	1042.03	1548.5	1981.66	1169	1651.26	2767.42	3459.77	4122.98	3526.15	2175.98	4660.69	2936.19	2998.6	2903.88	3373.57	5721.1	804.351	3727.59	4551.57	5682.17	5424.6	1496.88	4837.69	4407.6	3667.81	3973.71	5281.75	3984.89	1741.06	7256.11	4934.39	6419.06	6085.96	6882.29	5148.62	1349.48	1674.66	1254.89	1060.13	1850.36	1446.87
M440T402			0.417345	0.235494	0.00389919	440.24	401.762	25.9024	11975.5	10766.8	21596.4	12777.4	23803.6	12242.9	13375	5982.84	9243.71	13510.6	15464.4	6305.87	14359.8	7883.28	6143.28	10649.7	9043.24	10749.4	9223.77	8013.7	9343.58	10763.6	15915.6	3997.98	7823.97	9617.4	6039.7	9045.48	6022.44	6872.33	6296.06	619.244	4823.87	3593.43	6488.35	846.02	710.309	1129.01	1149.65	1426.71	1495.4
M359T404_1			0.674563	0.236523	0.00322367	359.09	403.571	167.523	1172.98	1129.13	983.239	1345.07	1418.43	811.968	881.291	1143.2	1631.4	1152.03	1612.03	8665.28	8972.99	1196.3	8679.11	7981	2176.52	5467.44	10163.3	7665.82	11179.4	5994.6	5083.01	23512.2	12920.8	14464.4	14905	19897.9	26859.5	13726.7	8342.44	4904.33	6708.79	18380.4	12856	4353.94	3450.13	1729.19	581.965	1656.15	3583.38
M256T620			0.665919	0.237467	0.00014887	256.11	619.66	2800.64	5522.86	11945.9	4885.72	11241.9	9400.25	2648.07	3292.72	4902.84	3857.11	2393.51	8116.66	12375	12355.9	8217.92	15578.4	14887.5	12899.3	12490.1	5850.52	9181.25	12973.3	7063.03	4851.3	9241.09	6768.13	11106.7	3195.73	3703.41	3415.75	12259	14301.5	8173.62	9928.59	10897.3	5989.56	2500.36	2320.28	596.061	4463.1	1478.23	3257.91
M903T609			0.505521	0.237702	0.000833327	902.646	609.311	27.3756	9962.83	4556.4	7500.01	8917.52	4439.66	4284.87	6953.11	4187.78	4455.6	6019.24	8281.46	6426.16	5187.88	9413.09	8880.49	7130.31	7900.23	7143.66	4331.36	4784.65	2657.14	7242.73	4903.77	5442.46	7318.37	5044.38	4689.15	7328.07	4012.72	5108.63	4623.55	9309.42	5837.72	3565.45	8038.06	128.533	762.373	761.673	2740.36	1940.9	2338.19
M131T628			0.470346	0.237956	0.00012218	131.116	628.426	2738.72	2227.78	1984.36	1493.05	1639.36	1371.33	1997.57	1804.32	1149.17	2170.49	1568.75	1853.92	1390.02	3270.16	4219.41	2271.93	2970.23	2833.86	2617.9	2395.39	2840.91	4108.63	969.443	1294.51	3439.46	2127.21	4436.05	3002.22	2878.35	4045.92	6165.47	3108.95	7207.12	3943.85	6575.94	4654.05	1340.63	967.717	1149.78	1433.25	1298.31	1342.9
M362T475			0.70179	0.237979	0.00637899	362.206	475.204	223.339	659.205	801.914	682.982	895.732	981.277	746.58	902.071	666.683	1768.11	1511.49	474.118	9421.86	6962.29	1160.02	4939.49	2755.29	2135.93	5171.96	11794.8	5167.44	9409.74	6076.35	10006.8	13786.4	4952.12	9053.43	7479.61	8461.19	16525.9	24496.7	12263	6703.52	6324.45	11866	14203.3	1805.62	2279.35	1671.34	1696.31	6018.06	4581.65
M407T615			0.322451	0.238041	1.35294e-06	407.093	614.785	63.8897	7338.88	7616.92	9420.67	9925.99	6572.21	6919.05	7874.96	8116.2	7873.28	8435.08	8866.71	3573.36	4337.39	3143.29	3400	3392.34	2448.28	3615.1	3655.4	4345.93	5194.83	4716.35	4645.32	2588.55	2679.08	2504.21	2693.87	2623.35	1879.55	2707.47	2299.34	2474.52	1867.01	2279.36	1772.08	237.279	448.869	481.59	830.94	529.968	661.052
M406T484			0.432804	0.238409	0.00485012	406.133	483.956	23.4427	42643.4	48782.9	59491.3	50113.1	51940.3	29010.5	26750.3	16493.6	21236.7	28650.8	31915.7	11608.4	9332.7	11581.4	11778.8	14143.4	11887.1	9915.41	10171.9	12447.3	10227.1	14121.7	9030.39	6974.18	8737.88	8387.44	6727.37	12428.7	8141.69	3219.01	8161.06	1877.17	8514.1	6922.44	4264.53	626.274	802.641	799.947	2431.87	1417.92	1778.92
M1162T609_2			0.297738	0.238785	0.00321655	1161.64	609.157	9.17159	3912.18	2260.06	3800.11	3901.2	3807.11	3624.77	3398.66	5798.33	4143.95	4652.18	3026.87	4045.08	5507.15	4486.2	4709.85	4088.74	3321.07	3086.33	3657.92	2445.25	3091.26	3553.99	3994.98	1808.77	5342.08	3662.23	1626.34	3737.58	4058.23	2276.75	2949.94	2420.31	3246.2	3476.77	330.01	143.491	405.311	467.809	1130.39	576.349	786.796
M235T144			1.3203	0.239038	0.000147847	235.168	143.641	4194.45	38595.1	61458.8	39700	30765.7	35652.3	93351.7	132764	162685	100248	134272	54011	56660.6	45502.2	43373.4	49143	19471.2	38595.8	34676.2	45373	38961.2	40248.9	42763.5	29320.8	24005.7	24729.3	22795.7	54855	35586.2	40026.3	37737.7	46824.1	36804.6	18886.8	55168.5	48054.9	6735.69	10211.4	8754.86	9510.15	11092.3	11895.6
M990T608			0.368423	0.239171	1.03668e-05	989.711	607.997	16.6277	3207.66	3267.56	3708.03	1702.23	4144.75	4568.39	2596.12	4774.36	5309.09	3293.91	5115.53	4106.61	4756.38	2696.08	4523.91	3509.13	2921.42	1853.97	2061.4	2108.49	3793.41	3427.65	2656.04	5255.54	7460.52	2268.82	4450.63	4263.67	5821.76	3423.39	2992.49	2322.48	2782.69	2612.27	3614.61	144.651	422.918	567.163	1443.89	596.581	1069.58
M320T63			0.433768	0.239331	0.00605885	320.189	62.629	243.557	5116.42	2815.87	1499.65	1737.74	2061.74	2765.07	5145.24	1426.69	4504.41	3983.07	3304.09	3112.82	3130.67	1906.04	1431.48	3157.84	2347.2	4343.22	2792.21	3945.05	1357.34	1206.17	3867.17	7134.49	8311.55	8980.92	5603.66	5377.08	4181.81	3845.1	3794.06	3701.14	10833.8	5487.48	5622.77	1183.49	1236.27	755.961	575.804	528.147	3686.32
M593T117			0.366898	0.240059	2.5812e-05	593.273	117.418	15.5719	15401.2	24765	20051.1	17349.4	19618.1	6566.83	5403.9	6009.11	2449.23	6068.35	4717.15	32705.8	25035.9	21634.7	30675.5	11970.6	9237.67	27591	28958.2	17736	18722.3	32113.3	24228.8	25506.5	8337.79	10346.2	22220.8	8437.69	11017.6	3893.69	3318.1	2096.1	3239.3	3155.61	3277.35	197.637	235.01	1322.98	1380.69	1051.49	368.546
M254T67			1.3902	0.240529	0.00742722	254.086	66.8735	690.4	59811.7	101207	148362	90952.6	102738	172647	216740	144609	138427	117602	298789	94925.3	58353.3	87769.6	111534	55698	145240	172379	368080	236725	133890	134859	187271	47389.7	56937.5	76921.3	61263.1	38587.5	57172.4	38428.2	31767.3	85276.8	27737.6	47854.7	99794	10454	7451.15	8587.71	13315.9	16767.3	23004.9
M227T656			0.233453	0.240762	2.4714e-05	227.067	656.402	307.644	757.614	953.165	777.866	761.674	571.477	966.125	876.849	1195.16	857.563	824.338	1159.36	1159.17	719.348	1081.04	787.958	1038.1	986.774	702.379	592.534	783.626	613.378	572.899	930.12	2629.45	2395.36	1687.92	1691.77	2155.89	1576.97	1108.66	1586.02	1130.2	1400.26	1040.38	1112.69	0	431.456	100.518	284.205	334.116	626.1
M308T677			0.38691	0.241244	7.40487e-05	308.126	677.477	184.634	4860.29	4829.47	5165.41	4095.21	4009.32	8299.82	9035.01	8946.86	8770.58	8193.99	9662.94	7842.85	4564.16	3242.6	3131.16	4969.49	3604.71	5447.46	4041.25	4745.92	6061.63	5952.1	5879.2	8105.66	6974.83	6754.41	6810.37	5976.26	5588.55	5073.13	3048.43	3447.86	2846.07	2594.51	2756.95	1135.55	536.649	513.308	776.677	924.81	881.664
M961T69			0.267584	0.241564	0.00206793	961.213	68.9105	18.2335	4048.57	4655.54	3755.51	3349.05	3199.02	3005.38	2846.58	1735.02	2814.89	2653.83	3854.17	4058.45	4985.6	4088.16	4113.86	4642.39	4506.86	3402.65	3891.68	3097.08	2707.97	3860.95	3303.78	1849.98	1500.99	1117.46	413.487	1508.52	1499.49	1457.35	3380.1	1189.98	2218.65	1752.95	1372.09	505.671	527.638	22.5746	298.871	599.271	792.832
M425T393			0.232293	0.242119	2.05543e-06	425.299	393.007	27.4364	1183.5	1254.5	1325.66	1814.15	1198.93	1267.98	981.202	943.67	1371.15	644.68	1202.61	1531.26	1487.83	1397.34	1764	1654.69	1730.75	1377.07	1788.94	1283.34	1309.39	1657.45	1445	2412.74	962.038	673.238	1284.49	987.528	1292.75	1002.54	1263.22	1480.9	1395.75	1270.31	1217.57	70.9241	130.454	512.366	289.531	468.589	375.569
M1019T609			0.836664	0.242433	0.00037524	1018.73	609.425	15.4651	15269.3	19737.2	21253.4	21247.2	19840.3	29280.2	24387.7	45445.9	24542	28599.1	25234.8	18787.7	33235.9	26072.5	29392.6	26613	18165.7	20355.2	20252.9	21358.5	22598.3	24560.6	23489.9	18085	51496.8	31525.7	23621.2	40676.3	40139.2	22677.3	15495.2	9577.74	15000.6	20564	13768.8	279.52	1367.62	2004.11	8100.21	4804.27	6980.55
M255T823			3.49639	0.244412	4.30574e-08	255.107	823.047	3008.08	262389	337189	354198	254472	213427	256819	303817	334675	265129	288478	295502	313659	390863	289806	254389	325169	336386	398107	381063	337905	396939	333002	324432	303464	266449	231926	145097	242335	189827	289964	307142	223013	260577	254497	238288	58012	60149.9	54613.4	76575.2	58015.1	77211.3
M69T488			0.439806	0.244506	0.00166085	69.0322	488.158	348.811	1632.11	5090.37	3418.19	3381.76	2946.14	2377.86	5587.02	3524.11	4456.3	4521.85	3835.31	4162.87	6085.46	1541.98	1210.23	4698.68	5749.03	4845.94	4579.87	6669.17	6662.56	3793.42	3483.59	4202.79	1467.94	4552.77	2485.81	6232.9	2276.23	4831.01	3003.3	5523.61	9565.13	3941.96	5417.26	2208.61	1583.35	1149.06	902.291	519.226	1530.67
M817T607			0.434507	0.244576	0.00086385	816.717	606.898	31.8535	7471.09	6587.85	7230.94	6712.31	7742.34	4695.2	5605.55	6903.92	4881.37	4245.61	7997.89	8367.24	4990.46	7093.25	9312.59	7181.51	7117.49	6509.4	5007.48	5217.96	5673.69	6235.55	3192.35	6249.32	4223.02	4111.45	2385.95	5851.74	9079.55	5411.4	3474.48	4640.78	6827.62	6310.1	2498.45	158.493	673.589	760.296	2776.17	874.166	1889.83
M356T666			0.234849	0.244896	2.14554e-05	356.118	666.202	214.66	1831.76	2141.75	2388.23	2113.05	2104.33	2066.21	2414.5	2605.75	2107.93	2580.18	3021.03	2079.17	2406.07	2918.9	2850.14	3454.12	2602.42	3322.39	3430.32	3343.96	3520.25	3246.69	3051.02	2458.95	2060.01	1324.35	1684.68	1642.14	1619.85	1215.1	1218.1	1042.59	1908.06	1313.51	1310.9	424.09	93.2328	305.328	522.951	302.956	312.633
M572T78			0.16716	0.244954	0.00111686	572.472	77.887	17.4593	5995.32	7705.42	8348.21	6259.07	6924.11	4701.07	4536.92	3253.86	2393.13	3348.43	3772.41	4540.89	5025.81	4815.34	6582.77	1363.75	2307.5	4500.69	4779.42	3960.56	5057.55	6111	4961.72	4447.38	2017.91	2222.61	1803.91	1182.18	536.275	339.898	776.638	684.541	636.961	1017.04	679.698	85.4238	422.094	0	138.867	13.613	352.831
M440T764			0.235971	0.246003	4.1497e-05	440.033	764.252	66.3531	548.219	1331.9	2092.23	707.904	1427.31	1126.01	1472.99	1807.84	1522.29	1359.81	1526.95	1822.81	1651.36	963.536	1707.59	1916.79	1638.07	2235.01	1880.68	1683.26	1456.45	2586.39	2240.95	2855.91	2741.98	2372.11	2295.38	1804.23	2461.8	1291.34	975.868	980.175	1140.41	1789.74	1502.92	144.924	180.735	402.44	425.392	339.893	396.027
M1063T609			0.618087	0.24642	0.00155096	1062.66	609.34	16.5777	10048.9	13802.6	12684.7	14262.6	13554.1	9640.92	16513.1	10963.7	12329.4	15917	18247.8	18214.8	17520.4	11273.5	16837.6	14211.4	14777.2	8041.12	11868.4	12980.6	2713.67	14447.5	7955.16	20807.5	21272.7	6817.77	20675.6	18961	21175.4	14007.7	12033.1	4955.84	6976.47	12067	6967.56	400.212	578.782	1410.72	4761.42	3126.15	3770.57
M369T341			1.01221	0.24723	0.000102335	369.117	340.705	200.2	5666.19	3317.07	6652.1	3612.75	3723.39	7590.47	12538.7	5633.14	7975.39	9490.86	9416.01	16325.1	7357.85	11341.6	21116.5	25817.1	21460.6	87349.1	104998	164857	173040	71593.8	118193	15358.6	32666.4	14160.8	17433.3	20383.1	12737.8	17222.5	31280.4	17718.5	32291.7	24441.6	31524.2	2897.86	3869.89	7055.47	11715	5702.69	6950.91
M679T246			2.63865	0.247801	0.0170119	678.512	246.451	55.4276	22199.9	39979.9	35792.4	22548.7	32196.3	11197.5	63282.3	34229.2	11620.9	7130.94	58396	72089.9	33003	35102.9	88431.4	99478.6	116109	121242	146423	56813.6	84875.5	88676.5	109015	150438	153806	112290	239630	144990	239462	335152	191254	304170	50011.8	59682.4	177274	33752	70814.1	31545.2	44842.3	34942.2	61032.3
M601T70			0.194064	0.247816	0.0216604	601.13	70.2385	53.4283	2426.85	2739.05	1757.65	2081.48	2829.66	1930.69	2193.91	1912.47	1476.72	1052.1	2499.74	5015.59	4117.81	3762.74	2301.96	3672.67	3973.14	2230.42	677.383	1894.26	2129.77	3713.84	2687.5	562.543	891.447	935.394	0	788.882	773.558	714.285	2646.71	448.167	1090.4	1754.52	790.613	119.962	257.501	132.417	510.72	277.519	546.798
M349T712			0.517348	0.247987	3.87625e-07	349.263	711.9	544.483	6390.86	5930.39	5586.99	6845.63	6494.29	1357.3	780.627	475.654	1913.39	1712.14	1537.96	6678.19	6551.92	5264.95	5721.39	5101.55	5495.35	2469.55	1492.3	1346	1770.92	1946.9	2899.37	1270.32	1252.52	1367.52	1076.28	1444.32	1448.98	5299.43	4976.65	7326.01	6818.68	6028.17	6242.97	1505.83	1783.39	1016.36	1112.8	1979.64	1701.11
M232T686			0.185735	0.248032	4.50887e-05	232.081	685.52	197.621	1202.52	1090.58	1172.25	1228.39	863.296	913.034	990.835	1028.83	1128.34	769.442	650.134	1288.74	809.534	645.786	834.792	1063.49	1085.22	824.364	790.144	804.827	748.412	1206.07	515.796	2257.73	1762.19	3067.37	2085.84	1535.12	2854.29	970.738	630.815	1010.61	683.452	528.341	888.42	228.926	137.002	87.0544	255.029	281.766	179.043
M373T626			0.28603	0.248359	0.000122852	373.254	626.186	81.1395	1304.93	2013.44	1921.51	1278.09	1878.38	1688.88	1487.05	1455.78	2458.52	836.656	1690.56	1114.97	1681.82	1580.78	1484.67	2819.39	2547.84	1169.66	1136.87	801.329	1455.67	1298.89	1068.87	2505.33	2382.26	2223.32	1319.67	1179.51	946.403	2523.69	2256.62	1843.39	1767.92	1648.54	1129.14	75.4442	692.3	140.164	770.737	566.915	528.439
M350T75			1.10756	0.249336	0.0392337	350.17	74.905	87.0894	4332.07	2216.45	4086.74	1874.7	2409.48	2904.02	584.507	863.573	1654.46	2736.89	1419.64	74224.2	41461.7	3359.21	16556	18665.5	3563.3	7511.02	8748.38	6566.61	15273.8	11379.5	13305.8	89437	23921.5	23984.4	12960.8	28941.5	23951.6	81075.2	80208.8	21862.1	22137.6	20282.9	17435.2	8935.44	13720.7	9863.58	3081.28	14763.3	10224.7
M303T411			0.526533	0.249801	1.46475e-05	303.105	411.176	576.717	900.762	1089.96	1190.96	899.135	1089.65	3843.03	2370.63	3818.42	4798.5	2413.78	3995.36	2826.2	3621.95	3786.79	3742.9	2495.21	1136.86	6243.88	5324.06	3926.96	3284.61	5221.72	4269	9427.28	8231.21	6473.92	8484.94	9515.31	8715.16	7501.35	5087.48	5983.06	5726.83	4639.54	7586.32	761.265	1000.22	891.916	2604.56	2068.12	1797.78
M474T391			0.268903	0.250091	2.54515e-05	474.231	390.771	10.6843	1833.21	2316.85	2932	1593.33	2450.2	3188.78	2459.93	2602.66	2489.43	2487.65	2188.14	2614.71	2929.59	2027.3	1520.33	2632.85	2173.6	2103.3	1558.56	2430.31	2809.47	2758.27	2030.38	3615.53	4392.34	2784.91	3438.28	3524.68	6514.72	1797.83	1342.03	2249.25	1762.18	1094.77	1843.78	500.019	314.941	305.364	407.181	398.894	596.983
M333T60			1.30303	0.250164	0.0712792	333.205	59.921	175.814	8545.51	36034.9	15777.4	9118.85	10825.4	12970.9	14834.1	17570	24666.5	24502.7	21093.8	11772.1	15749.7	6506.35	8006.68	17279.1	5688.92	15267.7	4282.87	18641.9	13709	10144	10949.5	91531.2	52878.1	34383.4	24759.2	31250.9	30505	164387	49879.2	18640.7	63732.2	24845.3	35004.9	14504.3	13069.5	17611.8	9795.84	17618.3	16581.3
M207T493			0.912044	0.251325	8.01952e-06	207.206	493.201	1306.19	59440.2	33652.2	21874.7	51153.4	43305.7	16226.4	15072.9	25490.6	22204.9	21026.8	21428.6	36603.9	33006.7	55940	54465.5	21000.1	29848.4	16968.6	17338	13860.8	15781.5	19765.5	18003.6	10289.8	10214.5	13850.1	15178.4	6863.37	10096.9	22981.3	17738.8	22848.6	15284.4	19341.3	14447.7	3370.14	3835.7	3161.54	5301.71	8292.95	4347.76
M97T491			0.601406	0.251826	0.000569728	97.0268	490.707	981.667	1347.11	5082.76	7883.29	6236.49	5985.12	12797.9	5740.94	2149.09	5196.7	9905.63	7297.17	7181.6	3764.54	3623.87	4567.6	3752.11	7760.33	16638.8	7052.25	28071.4	22884.6	8047.28	10986.9	8365.65	8617.48	5977.97	9073.6	18025	11272.8	11673.8	13313	5131.67	10595.8	7980.06	5862.13	2497.15	2575.31	2372.66	922.282	2775.08	2596.22
M307T765			0.370764	0.252578	1.90151e-06	306.996	764.801	159.351	811.056	2007.73	3733.66	1201.1	2086.22	1310.23	1662.25	1233.29	1308.35	1575.28	1924.41	3061.4	2212.57	1760.37	2619.88	3930.13	3448.7	2763.38	2364.67	2681.51	2130.29	3403.25	3285.07	4542.66	4824.91	3965.23	4583.29	3460.46	3769.58	3262.07	2531.62	2577.83	2563.5	3803.84	3335.17	715.68	436.373	750.831	805.928	899.184	957.097
M667T600			0.402057	0.25272	0.000169023	667.258	600.003	41.3608	6097.52	3672.2	4713.68	6315.33	6591.59	1107.67	3945.9	3686.66	5787.82	3479.51	3977.11	5276.55	3247.63	4236.74	3337.78	2883.75	5473.19	5143.66	7733.11	5101.33	4129.15	5228.55	7130.75	1253.79	1369.27	3024.2	5007.19	2666.37	6505.92	3665.58	3113.5	6025.28	2968.86	4811.3	3548.48	468.43	679.286	938.591	1670.64	861.028	1480.92
M668T606			0.42521	0.25285	0.000658752	668.259	605.636	57.7773	5227.32	6875.49	2717.67	7667.51	4162.39	7141.26	2869.89	2854.94	7737.18	4913.12	5359.23	4523.21	3735.88	7114.35	7629.35	6454.3	6787.92	3387.29	4079.82	5525.28	3037.64	1900.26	4015.98	1253.33	4222.35	6211.63	4951.32	5087.14	7280.62	2649.8	3040.66	4143.73	6245.61	6345.33	6409.12	587.033	820.006	1215.85	1810.75	1160.16	1696.94
M328T190			1.14558	0.25379	0.00068058	328.247	189.814	240.554	19227.6	27308	21559.9	20908.3	25211.1	33016.3	46876.7	53436.1	45025.2	46930	54526.6	49116.6	43446.9	26129.5	30963.4	13645.2	11297.1	35054.8	34084.6	48085.4	30678.3	31844.6	21065.7	28471.6	20877.3	20048.8	27876.4	19140	37555.6	47932.3	20887.8	40417.3	18562.2	25372.6	34326.1	8084.45	9027.41	4300.1	7529.91	8100.82	10542.5
M717T606			0.729923	0.254234	0.000169534	716.744	605.919	155.472	19508.5	17618.7	18224.7	20245.7	18438.5	20050.6	19815	6702.4	8161.71	20256.7	9180.68	11711.3	19088.8	19426.9	8206.59	16291.2	18474.1	10876.5	15657.8	14222.9	9581.3	17080	15856.9	19521.9	8087.6	12541.9	21320.7	9309.66	13596.4	15963.5	9859.95	10947.9	9139.95	16147.8	10885.4	1074.86	977.276	1577.02	6335.69	3643.63	4936.51
M805T390			0.525736	0.254719	0.000667985	805.251	389.674	38.1207	2265.39	2871.41	1954.62	3144.37	3489.72	3476.56	3117.9	3361.8	5119.03	3416.06	4662.77	10118.2	4652.07	4159.96	6769.56	4292.98	4036.28	5163.91	6449	6402.35	8993.11	8140.2	2007.62	13059.8	8412.7	8985.66	12762	5051.41	6077.67	9976.69	7836.22	5821.04	4455.3	3690.49	7921.07	2883.51	719.393	1518.66	1477.42	1459.72	2053.83
M152T765			0.657908	0.255123	1.94833e-07	152.054	765.056	583.978	3640.52	6444.92	10759.3	4242.64	6360.08	3019.99	3930.46	5127.74	3204.16	3764.13	4282.95	7032.58	4012.57	3735.35	5032.85	7031.04	7993.29	8581.45	6651.53	7619.2	5544.81	6901.48	8362.87	8422.13	8097.66	8270.21	10370.7	9047.2	10278.4	8166.02	9452.96	9925.55	9518.54	9769.33	12339	2447.45	1923.08	2522.51	3313.41	2397.88	2491.63
M145T492			2.81028	0.25533	4.60626e-05	145.048	491.601	1915.26	78658	110256	224738	77715	86564.9	434299	106286	265321	248436	142302	203289	130951	231832	169977	174622	232116	212637	164435	168162	172449	243043	175154	237076	381665	337831	158174	293935	356187	275654	263718	140692	135624	188727	191634	159433	49960.2	44723.7	45581.9	61060.1	40045.7	34340.5
M417T823			4.86012	0.256003	1.39062e-08	417.159	823.038	5805.92	491366	644078	655106	483191	401848	502820	584720	638654	517633	564293	579386	565553	684899	561943	492094	660758	611477	728266	700324	626779	729066	630946	611377	623687	524867	438275	291148	473666	390085	577066	579930	448243	493630	484598	488467	122768	122171	118025	150227	118213	155022
M868T608			0.508874	0.256117	6.84352e-05	867.708	608.068	17.9897	6139.38	7040.57	7722.74	7710.48	8604.92	8865.98	6701.05	6282.15	5050.28	4006.92	9844.29	3260.35	8566.73	9607.21	9917.82	7926.39	7200.35	6877.73	6083.67	6412.65	6744.21	6234.47	4457.48	10499.8	10223.3	9269.23	6013.95	7668.19	10698.7	3689.64	6232.77	6690.41	6408.97	8236.97	6981.49	351.673	987.822	1191.76	3075.02	2154.8	2032.89
M967T608			0.54407	0.256171	0.000212683	966.679	607.927	28.5167	10600.2	7378.57	7698.73	8345.54	9115.28	10353.9	6958.34	8106.29	10219.8	11690	11064.8	698.775	10806.3	10080	10874.5	9270.94	9040.77	7789.83	8929.59	7968.81	5046.43	9933.53	8370.61	11554.2	12254.1	6099.91	12230.2	6271.96	13024.1	8633.76	6584.41	6742.07	6083.87	9498.62	3994.49	332.29	987.407	1270.89	2753.31	2148.39	3148.33
M557T602			0.376797	0.256207	2.50552e-05	557.137	602.003	26.1877	1639.9	1993.17	2713.2	2591.69	2292.24	464.941	1136.14	1927.92	1481.94	384.1	1178.7	4260.94	7054.02	7856.15	7969.36	5314.93	3138.22	2999.74	5226.59	5628.32	5287.79	6301.37	4263.56	2434.44	1712.88	1710.94	2010.79	1366.74	2468.57	3818.21	3963.05	2212.07	3915.64	3713.66	2388.39	527.747	773.699	880.121	969.243	1041.66	934.486
M766T606			0.426759	0.256224	0.000871292	766.236	606.333	10.7633	3603.86	3155.34	6482.57	2646.46	5349.68	7035.16	4426.37	6685.43	6594.1	7518.83	3863.78	8424.83	6950.3	6376.94	3599.63	6049.62	6119.39	3375.81	3886.12	3985.89	1909.62	5163.22	4428	5708.66	5301.57	6592.33	6305.19	3828.07	9072.89	6038.66	2623.42	5585.47	3605	2992.92	4157.07	179.574	439.208	653.145	2408.68	1006.77	1718.87
M255T617			1.89575	0.256421	5.6165e-05	255.106	617.269	1402.6	80402.9	87703.9	42006.8	79547.7	63650.8	28152.9	26392.3	28775	25458.5	26799.8	25710	100081	149281	66399.4	62541.3	92104.6	80010	57033.7	41299.5	53779.6	48305	103841	92902.5	44805.3	40863.2	89140.1	57050.4	33218.6	21559.4	108317	89708.7	68648	75666.5	92099.1	58975.6	11279.6	11700.1	14688.3	46027.2	15209	27617.4
M773T690			0.333396	0.25821	0.00918586	773.188	690.132	44.676	668.06	1162.34	659.383	563.305	841.413	2286.34	1613.8	1582.37	1099.41	1933.51	1839.85	2393.07	5769.28	4202.27	4135.39	5569.53	2722.07	3083.9	2583.76	2843.61	1700.71	2911.36	2016.59	3551.07	3187.19	1497.89	412.658	1169.85	523.407	3923.81	6485.24	1082.18	2401.67	3960.76	2282.82	883.607	863.703	1151.98	500.443	966.921	832.774
M203T484			1.32563	0.258227	3.61269e-06	203.051	484.224	10757.3	26207.5	33841.6	44955.3	29631.1	38220.4	77276.5	30814.1	71101.8	27996.9	29299.2	51214.2	27929	16978	23791.9	17670.1	44374.8	39390.9	52928.7	26468.1	40093.2	30810.5	33063.1	48855.2	45539.7	38740.2	58601.9	52360.7	29257.3	28931.2	43094.2	42676.7	39225.7	50156.8	42409.3	34290.8	10948	12080.7	14176.5	5577.47	20410.1	1842.58
M579T626			0.262499	0.258928	0.000355732	578.695	625.812	1.41458	1300.93	1069.27	1018.14	1113.78	810.611	1262.26	1089	600.846	832.712	477.423	899.461	1364.64	1107.88	924.093	1294.38	1007.66	1095.77	1462.59	776.799	1030.45	910.076	1507.5	1373.1	879.729	665.72	1202.02	1452.97	504.705	613.36	1507.98	1489.93	1655.88	1535.55	2212.51	1724.28	0	0	0	1152.04	887.977	581.929
M269T662			1.03911	0.259132	2.45455e-06	269.039	661.601	160.087	10583.4	3950.31	4621.05	9418.92	5954.8	13725.5	15270.8	14002.2	15423.3	12383.1	15631.8	15022	21614.9	24526.2	15521.3	16746.1	19076.6	10992.1	12144.4	7601.65	9930.13	8229.18	10430.9	83616.1	76099.8	52599.5	61483.8	62995.5	38139.5	22427	23391.3	19767.2	25087.7	30407.3	26840.7	3005.01	5905.72	3978.56	10450	9098.61	5893.3
M961T609			1.37118	0.25922	0.000316666	960.688	608.973	30.4173	33631.5	53795	56976.1	40198.4	57487.8	70642.3	72239.2	84569.3	44715.1	79380.2	47847.2	75600.5	48260.8	66967.9	70227.8	59380	43618	54174	52303.8	53199.8	39048.6	61132	57567.5	52110.2	23162.8	43533.6	90928.5	37160.3	84599.4	57532.6	30117.5	37334.3	30636.2	56627.5	55743.5	2221.41	6026.11	9097.49	20930.6	14360	16833.2
M411T685			0.193623	0.260496	1.66371e-07	411.187	685.284	13.7724	1211.64	1154.23	1438.61	1196.78	1168.12	522.156	643.821	800.23	490.512	1043.92	319.699	1910.36	1163.93	997.428	1707.91	1030.16	1453.5	527.428	590.935	589.126	676.08	630.771	531.34	1164.9	519.051	830.299	1144.07	1165.78	1157.14	805.728	856.968	666.141	949.648	945.001	868.971	190.313	205.699	292.139	245.585	126.874	265.955
M765T609			2.13506	0.260738	5.81954e-06	764.734	608.695	23.9382	136611	123980	117300	120371	125323	141258	146421	170416	86037.3	167811	156076	161407	140030	137629	142197	127358	122629	114581	84981.7	111276	114639	134416	123612	160896	175825	142844	183717	71331.1	174765	113316	106995	106386	108886	113010	74176.8	7109.71	14764.5	20760.3	49457.6	30884.3	39403.1
M207T681			0.278807	0.260852	8.97615e-06	207.104	680.853	505.3	1951.84	2892.95	2708.37	1692.07	1798.7	1195.63	1041.6	581.972	738.214	839.287	807.388	2772.63	2328.67	998.459	2797.64	1323	1185.03	2242.78	1832.81	2086.39	2564.41	2033.34	1798.51	1899.22	2458.88	2759.24	2281.54	2533.59	1959.96	1411	1800.42	1290.56	2071.94	2147.97	2077.84	580.464	357.668	461.166	317.671	415.88	684.284
M256T634			0.712685	0.260918	2.61619e-05	256.08	633.899	2213	9747.18	4655.34	4410.6	9849.29	7746.67	1052.11	3554.99	2972.49	3109.49	3760.4	2692.51	8863.87	12390.9	6398.39	6398.04	8012.21	6020.12	4053.15	6115.28	2356.73	3410.29	2335.03	3745.62	10107.9	10669.2	8633.89	3137.26	7984.48	5235.68	10754.7	16339.5	14407.7	11610.6	12094.5	8646.9	1301.43	1930.11	3396.94	5081.68	3483.62	4076.03
M422T618_2			0.236988	0.261228	0.000200594	422.107	617.602	20.4028	1081.51	1362.78	1014.34	826.589	935.053	1181.06	1146.2	2159.28	1118.41	706.238	497.344	1214.96	1154.19	1566.7	720.422	1580.12	1688.12	624.927	624.26	568.667	1228.09	343.011	473.72	3264.04	2012.55	1721.8	882.217	1318.48	588.297	1789.27	1747.76	857.28	1139.67	1320.43	1222.5	712.625	345.475	467.36	363.543	95.2281	125.68
M340T430_1			0.546013	0.262026	0.12152	340.159	430.455	70.8196	22598.6	21465.9	29997.9	27724.4	23374.4	37799.1	40806.5	44581.7	40998.3	41433.9	46339.6	12506.4	2952.58	5050.21	6430.73	8721.3	8067.53	5317.56	5980.49	4994.87	3341.97	4122.83	4519.39	3472.02	14225.1	6690.95	2854.09	13297.4	2577.88	33380.2	11329.9	5386.06	4071.18	1627.58	10009.8	595.624	1273.27	5598.99	4013.14	3455.9	2305.58
M580T630			0.179192	0.262355	0.00789635	580.164	630.211	670.008	1817.2	2441.05	2515.4	5534.94	2554.76	3388.55	3705.43	1875.03	1896.7	3085.48	5524.36	5730.93	11053.8	7669.79	8409.96	13378	13198.3	9245.88	4160.42	6306.99	7676.98	10013	9574.23	3805.85	4378.01	2146.33	465.226	2276.55	602.221	726.509	1513.55	323.044	1614.7	1089.77	607.016	285.378	234.582	249.161	161.336	105.822	504.947
M192T681			0.321596	0.262928	0.000825397	192.068	681.415	1630.73	2306.59	1956.44	2981.49	3232.62	1886.15	1527.53	1919.6	1507.75	3868.68	2657.74	2239.36	1750.81	882.612	952.75	3229.27	3769.77	1690.3	734.91	4652.87	1441.95	1923.79	1181.2	1041.15	1359.61	2925.43	3156.04	1655.73	1075.45	1796.62	2319.5	2221.41	4655.18	2870.54	1555.73	3104.61	898.727	609.906	652.612	717.746	758.059	760.944
M263T79			0.830222	0.263085	0.00554856	263.199	78.564	362.08	11208.1	17365.1	6088.01	9738.85	9523.64	18550.1	9807.07	10529.2	9181.2	9350.11	11425.4	13880.4	10789.4	6254.59	4479.48	6210.21	6575.59	7828.01	8975.21	6517.21	6394.34	6300.69	7393.02	10281.4	9645.49	8512.21	13255.9	7118.75	13551.7	33674.6	18123	17720.1	9173.43	9872.9	16089	4178.69	4138.73	3401.9	3703.85	7021.91	5087.56
M643T733			0.401879	0.263559	8.12272e-07	643.279	733.413	77.7113	2720.76	2609.78	3937.06	3309.62	2692.37	913.983	1245.12	1345.99	962.158	1131.32	1601.98	3818.37	7128.59	5625.51	5899.72	4773.76	3117.12	3809.82	8692.53	3973.24	3462.28	3962.68	3283.77	3229.08	2085.55	1768.31	1113.25	2197.27	906.299	4205.26	3594.93	2823.82	3188.99	3898.74	3714.37	892.751	712.806	683.701	882.469	1597.18	878.136
M593T591			0.328164	0.265443	0.00109977	592.804	590.522	82.8736	8818.71	8843.71	8262.32	9494.16	9900.74	6369.65	4354.29	10610.3	9798.91	6449.29	8855.91	2981.74	6325.9	2919.47	3749.48	5413.81	3432.4	3851.48	3419.18	2703.06	3493.29	5383.9	3237.21	6940.57	4360.7	4077.05	6339.96	4217.82	4145.23	3547.27	2296.41	2152.31	1970.39	3779.12	3300.97	263.557	414.046	378.903	2383.64	641.599	443.126
M805T608			0.682828	0.265682	0.00171972	804.67	608.122	20.9065	19611.5	9734.5	15863.4	17114.8	16751.3	18270	9725.81	16442.3	9467.45	6991.68	17244.3	13816	17495.9	18454.4	18775.8	15191.1	17369	6651.79	9219.66	15392.4	13308.9	8936.51	14191.8	16864	16303.5	8377.8	20583.4	9601.82	19367.4	7764.74	15338.1	20723	7483.99	14102.9	11647.4	681.447	1648.2	2591.64	6339.92	4648.01	4564.27
M630T529			0.262106	0.266463	8.94172e-05	630.082	528.775	2.76435	470.4	438.441	352.033	422.25	513.6	2743.36	2209.91	2947.89	2035.94	2103.55	3092.46	850.709	930.93	1332.18	1050	292.189	355.017	2392.97	2064.16	2631.89	2616.5	1900.71	2142.69	608.487	243.546	1227.55	1965.66	489.389	663.186	1802.17	1194.6	2504.72	1258.3	1874.32	1802.45	591.448	508.74	462.577	200.806	503.155	514.235
M307T661			0.353829	0.266522	2.03499e-06	306.995	661.125	141.689	2406.31	1332.01	1562.61	2270.46	1553.14	2224.87	2837.13	2622.26	2467.65	2323.25	3163.01	4004.35	5122.14	5344.73	3678.5	3144.88	3580.47	2515.61	2307.57	1814.17	1925.17	1932.9	2309.06	10628.6	8930.69	6504.03	7158.27	8471.08	4853.9	2465.23	3066.78	2186.8	2738.92	3324.72	3084.75	834.824	766.9	407.487	837.957	447.25	1201.07
M129T63			0.5316	0.266671	0.0854823	129.053	63.235	2027.86	1161.44	1069.4	3720.85	1582.45	2666.87	17339.5	1947.24	2187.07	1904.75	1986.08	2217.38	1786.23	770.43	803.029	2761.91	2210.12	2887.26	1579.56	6386.37	6036.77	891.54	1335.88	2456.15	1243.74	1302.9	23065.7	1726.01	17079.6	21687.6	3128.28	1032.31	21771.9	29173.9	19444.3	2585	3546.07	3942	2620.36	4043.34	4187.53	2230.55
M679T571			0.368634	0.267188	5.33572e-06	679.107	570.924	33.1633	682.355	1334.48	1578.74	675.617	624.022	5031.06	4905.25	3320.07	3289.88	4017.84	4082.48	1579.9	1453.7	1410.96	813.701	2008.08	2127.16	5636.76	5612.88	7012.91	6631.37	4098.79	6685.47	2148.4	3604.91	4898.91	1116.49	5131.53	1607.38	2812.89	3395.21	2328.46	4101.14	3136.79	3680.44	950.59	805.431	710.277	1142.78	562.519	1026.53
M335T65			1.12973	0.267361	0.156066	335.221	65.1715	207.541	11728.4	13719.2	5997.26	3977.51	12644.2	8178.89	7563.35	8774.09	20504.1	13911.2	15674.1	9098.16	13176.5	7762.68	9454.27	9991.9	8709.33	11490.2	15067	13837.6	9349.18	9631.95	10785.2	50407	52748.9	18509.2	24171	15032.3	19813.7	176371	40793.3	24840.3	25768.2	8918.63	40136.7	13687.7	17279.6	19779.7	12056.1	12490.8	9413.7
M334T407			0.649734	0.267366	0.00100346	334.175	407.255	63.9844	2067.3	1759.82	2029.81	1730.08	1585.55	1223.04	2559.99	3738.3	3308.85	1398.36	2144.83	13095.3	9912.16	2043.73	8366.46	8116.67	3232.05	7274.19	9816.73	8348.66	13584.9	6984.41	7961.2	19628.6	13935.9	11469.2	10301.6	16243.6	18364.5	17142.8	13898.2	6154.26	8586.92	8281.74	9277.73	3241.21	2683.84	2649.02	2203.24	3194.19	2963.89
M267T636			0.285686	0.267846	2.10477e-06	267.099	636.401	376.182	1312.26	1503.09	1205.99	1510.79	1564.42	1474.86	895.072	1760.91	1308.25	1430.17	1513.65	1505.35	2000.5	1231.89	1028.92	1176.13	1833.99	1616.9	1283.34	1240.52	1452.64	1490.09	1164.88	2424.95	1351.68	1182.46	1272.17	879.727	2401.28	2006.31	1710.2	2239.8	1799.37	1738.6	1732.73	644.138	483.956	355.401	174.721	384.486	964.414
M987T591			0.221139	0.267855	4.43501e-05	986.712	591.038	12.4063	2654.53	2281.15	1947.8	1866.08	2584	1709.68	1323.61	3586.59	3441.04	1976.92	2723.63	1251.74	2508.43	1494.24	1389.15	2045.5	1434.35	1048.25	1069.84	1118.41	997.74	970.548	1113.16	2007.76	2145.44	1424.63	2254.18	1599.3	1641.09	1519.19	873.417	782.039	1001	1305.32	1201.29	183.855	318.017	302.695	317.208	236.889	431.216
M369T636			0.467748	0.269636	1.59382e-05	369.056	635.783	129.72	7795.14	10568.2	13064.8	9648.35	11389.3	26443.9	32690.9	27930.9	23916.6	31497.7	22940	11899.6	10246.8	12495	14250.9	8691.17	5480.39	18634.1	15107.2	18075.8	20876.2	17393.6	14912.8	16802.1	13128.5	10227.6	11794.5	18448.9	16439.3	4732.3	4152.03	4503.94	5646.8	5998.48	6427.38	1788.46	561.424	825.144	2632.78	825.582	1849.59
M352T60			0.654531	0.2706	0.0694501	352.219	59.775	283.618	7317.62	5190.57	6401.36	5120.4	7724.87	5522.34	7571.63	4212.1	7928.51	10207.6	9701.96	6418.07	7507.4	4679.17	4814.96	3757.49	6668.96	7166.98	6486.68	6981.91	5115.68	8336.78	6390.07	8473.92	13426.4	13112.3	10285	7161.93	6460.66	41693.3	5321.27	4199.17	15446.7	11749.2	15256.7	3522.52	4957.71	2631.93	3645.79	3986.53	6601.67
M740T825			0.320645	0.271133	1.94604e-05	740.209	825.256	12.687	1503.72	2295.34	1612.85	1313.66	1216.31	4635.36	6657.57	4444.22	4116.26	6170.56	5416.36	1916.15	1987.68	1890.07	2028.53	1478.6	1350.89	4029.88	3590.23	3108.75	4362.21	3282.05	2511.31	6938.47	3805.16	3025.62	1743.32	3084.37	1826.8	3075.66	2919.17	2436.92	1702.2	2390.26	1815.3	750.374	649.683	651.662	623.156	491.802	721.233
M467T516			0.352654	0.271428	0.00415849	467.202	516.402	11.0421	4576.12	6675.66	6850.88	6583.04	5630.89	3803.52	5299.31	5577.63	4709.73	5474.7	8410.13	4201.2	4837.19	4825.21	5368.53	2652.68	2083.71	4872.72	4106.39	3258.58	6144.51	5219.74	4540.81	7755.79	6069.36	5148.85	6006.27	4787.33	5172.71	5927.71	2593.27	4069.31	1207.44	2731.13	3460.59	1311.43	846.603	725.809	977.794	844.171	719.897
M625T564			0.847516	0.2716	0.0137268	625.174	564.065	687.575	378833	525405	559982	403390	478332	363701	390901	316524	262528	421926	405431	284947	146995	144923	196354	175938	229555	159203	89749.5	71348.4	43627.9	132821	91668.3	38301.8	54979.6	35117.6	4367.59	18179.8	4994.14	36310.6	34211.9	4386.42	25288.9	24094.2	8675.98	9328.13	5582.18	4133.32	3891.51	5684.52	7494.53
M133T114			0.896448	0.272485	0.0542238	133.048	113.992	2290.22	11510.8	7393.64	74091.2	13505.4	17155	11764.5	15494.8	6178.96	10352.8	4777.73	29370.8	18570.7	8214.52	8652.42	24049.3	17157.4	15391.6	30806.5	79410.4	53701.9	28527.7	29458.7	46003.9	3919.86	2124.54	9568.72	3048.59	11516	8636.35	8799.26	12796.8	74062.1	14710.3	29020.4	52589.8	10174	5906.02	9491.6	9667.82	8851.93	8219.92
M176T652			0.314008	0.27313	0.0177998	176.091	651.521	519.781	2244.25	3263.43	4079.39	2285.64	2414.17	2148.25	2044.19	2103.82	1268.25	1858.25	4109.62	7767.12	6401.06	7419.35	5364.85	4681.58	4305.04	10202.7	16020.7	9984.67	7262.19	8213.84	5664.44	5850.57	2755.68	4962.06	4268.89	3328.83	4823.37	1337.88	2526.27	6159.64	1365.72	3349.95	5569.03	575.108	361.606	1324.64	1590.74	606.788	1087.97
M769T603			0.194346	0.273433	4.76718e-05	769.051	603.069	35.8846	4963.93	3587.63	3919.34	3608.12	3390.98	3124.18	3372.87	3670.49	3111.3	4736.72	3968.27	3551.18	3864.71	2965.42	3676.86	3765.32	4119.81	2830.74	2525.54	3216.68	2715.67	2989.39	2191.98	3168.66	3525.11	3614.55	619.651	1639.3	926.188	855.352	672.433	702.231	810.163	1266.26	991.452	359.922	166.238	259.208	246.931	166.956	249.363
M384T626			0.318268	0.273975	1.62562e-05	384.152	626.024	76.4044	2007.48	1815.79	1861.95	1909.26	1899.95	1703.83	3530.79	4208.86	2462.9	2101.15	4212.59	1741.34	1649.02	1725.55	1595.71	2534.11	2491.33	1300	922.37	1162.83	1727.79	1251.26	1789.42	6834.7	3648.67	3248.12	1935.55	5379.66	2822.62	2586.81	2686.06	1975.76	3104.56	2293.31	2017.6	507.933	236.721	372.159	1200.43	826.381	873.976
M434T823			4.63433	0.273991	2.1661e-08	434.186	823.034	6819.16	451647	569798	556312	443684	347825	442722	519712	602333	489723	498152	567406	482020	609879	553330	452643	644514	571433	621882	634100	563397	636735	580797	561236	595945	506911	413562	299505	433341	367444	561360	509682	423579	442156	460490	451921	126655	118361	121349	142707	116161	155417
M835T574			0.430869	0.273991	0.000135293	835.125	574.292	20.7165	1312.96	1396.8	1281.33	635.158	1024.4	6325.92	7854.53	6401.27	6362.65	6735.17	8310.24	2372.92	2933.86	1949.37	2145.88	4137.84	3567.79	6500.85	6759.57	9677.12	11105.5	6443.52	8313.52	10056.2	7954.94	7812.94	4430.34	10141.8	4253.12	4636.87	4617.19	2144.83	5557.97	4831.22	6090.08	1630.59	1094.45	1295.08	1125.3	974.748	1518.2
M455T564			0.298057	0.274235	6.90963e-07	455.161	564.35	9.66955	480.371	1716.33	1618.54	959.57	1366.81	760.046	764.386	496.86	536.826	787.866	763.662	2574.05	1712.71	1294.08	2083.29	2131.04	2043.87	2275.62	2408.83	2266.68	2083.13	2366.73	2240.22	1259.78	1276.35	1303.54	1558.22	2208.08	1196.59	1813.9	2595.76	1957.96	2424.01	1966.13	1923.69	383.242	487.955	581.888	689.982	583.339	751.292
M272T617			0.976367	0.274775	0.000255913	272.133	616.92	149.946	8755.33	11413.6	24767.8	17748.8	10377.1	5790.87	7102.23	8479.55	7891.37	7048.01	8504.02	28171.3	19412.2	18373.4	17642.8	23657.6	28367.9	15508.8	27988	9212.03	13673.4	28779.2	14542.9	11593.7	12354	9691.01	5417.74	9676.1	8119.29	30459.1	29476.5	19206.8	18019.1	26603.5	15659.2	5202.32	2959.45	3674.32	13215.1	4457.58	8801.53
M296T52			0.845196	0.274842	3.70913e-09	296.185	51.8495	2000.89	27810.9	25224.9	34695.1	34694.2	43717.1	16746.2	11159.5	11732.3	22446.2	12169.3	21313.8	30631.8	34148.6	29208.8	33248.6	27180.2	23235.9	11461.7	18835.8	12241.7	27310.2	25521.4	15053.1	46495.6	45066.6	30872	20311	15695.1	15450.1	16515.9	16152.8	16906.5	15850.2	16711.1	14283.6	4239.24	2885.06	3472.79	4587.69	5178.72	6136.83
M397T590			0.347986	0.27538	0.000830052	396.851	590.266	343.396	9349.85	10690.7	10451.7	10908.6	11539.2	7504.39	6822.15	11422.1	10729	8204.99	10720.2	3302.87	6683.99	3186.65	3598.15	6200.12	3037.39	4929.15	4812.95	4986.36	3924.26	5511.11	4351.37	8703.66	4862.03	4570.01	6249.96	5277.18	4872.98	3742.61	3286.52	2268.55	1971.64	3712.52	3372.71	274.127	283.302	215.951	2420.08	567.789	1293.23
M887T591			0.236503	0.275853	0.00259709	886.735	590.845	9.66593	4305.78	3506.4	3364.36	3576.99	4344.4	2919.23	2456.26	5110.56	4088.89	3349.39	4239.82	2153.03	3603.22	2401.22	2456.12	3261.38	1933.66	1484.22	1840.37	1404.37	1820.72	2396.84	2450.48	3453.73	2610.8	1991.23	3524.84	2278.13	2294.12	2172.13	1205.62	1102.58	869.366	2029.24	1796.94	100.348	291.002	233.774	1252.41	307.375	346.282
M318T683			0.665742	0.277527	2.27481e-07	318.165	682.783	289.153	22116.9	15194.2	24976.5	11050.7	20890.3	6183.67	6454.27	6517.78	7237.15	5968.14	6767.02	10396.7	11127.2	15725.8	9992.26	13972.3	12470.1	6888.21	6625.44	6271.41	7458.73	6534.15	5632.1	11249.2	17361.6	11142.2	6880.67	10284.4	7096.78	11386.7	11149.8	8141.94	9829.2	10207.1	9130.73	2566.72	2476.44	2668.88	1755.19	3191.43	3950.06
M224T189_1			1.04247	0.278884	8.84696e-05	224.075	189.263	1298.99	19969.8	12135	22244	13012.6	15496.1	17771.6	18521.9	13483.2	12412.1	13936.9	20583.2	49046.8	41527.2	30993.4	41373.7	66248.8	25918.1	15619.3	16928.7	16681.3	23198.4	29424.9	17523.8	8755.1	7602.62	9639.91	9904.88	16952	12999.1	19594.4	30227.2	21127	35312.4	30021.3	29670.4	3457.76	3026.33	4540	8404.57	12485.4	14367.5
M638T80_2			0.773999	0.279824	0.000287322	638.459	80.32	47.733	1291.27	4494.63	5877.39	1358.27	1501.75	2180	4303.46	3446.34	2845.34	3064.54	3201.81	2159.19	2817.73	1048.64	2060.75	10459.1	6510.97	5006.49	7124.64	6008.85	1746.41	3138.12	3365.86	16137.3	12976.9	11698.5	12445.2	8968.92	18160.3	20752.8	16098.7	17372.7	7507.94	11853.6	13601.3	4279.36	4499.13	2255.23	3772.58	4731.42	4859.34
M368T510			0.409422	0.280175	1.57351e-05	368.227	510.139	36.897	2322.63	3322.45	2830.3	1553.27	2541.27	1538.35	1950.51	2686.48	3831.02	3269.45	1849.32	2439.7	509.733	3371.7	2667.43	1677.74	4514.39	2431.89	1483.87	1510.41	1745.79	520.938	1518.22	10149.7	9149.48	4412.02	2152.61	4001.58	4325.06	4923.28	4583.11	4634	3908.7	3303.22	2941.06	822.89	1070.27	958.055	1972.56	1294.94	687.671
M500T289			0.256704	0.280566	0.000652466	500.296	289.339	13.662	6586.31	12026.4	18710.2	5779.92	24333	8217.68	5479.65	13091.8	7306.85	11265.8	9601.1	14763	15518.4	13202.4	19780.2	5457.18	8612.2	5175.75	5481.33	7611.66	5175.99	11719.4	10500.8	6774.68	3873.12	8115.03	7114.3	6660.13	2983.76	1273.61	1115.4	1497.71	1969.17	2275.6	2219.54	1066.04	190.221	719.286	172.547	138.258	617.794
M270T77			0.433443	0.280788	0.0669945	270.08	77.319	223.542	2267.14	3787.75	3002.07	3243.71	4949.62	4873.16	6065.02	3737.65	6780.01	4134.59	9119.72	4592.65	2632.55	1670.34	2737.07	1626.87	9782.44	6819.87	25650.5	11574.3	5529.92	6072.52	8037.27	2097.6	3346.61	4429.96	1939.63	1223.26	5777.5	3009.4	2053.05	16231.7	2561.12	6583.97	15393.6	1577.95	2246.95	2189.46	2008.96	1922.58	2923.4
M897T573			0.484529	0.281573	1.95121e-07	897.126	573.184	13.7953	1440.28	1845.89	3121.36	1138.18	1147.22	6456.39	6311.85	4965.07	4722.6	5256.36	5919.07	2547.27	2897.29	2304.04	1919.75	3451.67	3498.53	5916.81	6178.65	7876.52	11128.7	5494.44	7360.72	7279.53	7026.12	7138.01	4749.5	8324.43	3892.7	5155.01	5415.82	4237.91	6137.42	5582.39	6230.63	1689.19	1365.42	1473.02	1555.26	1233.8	1907.42
M323T511			2.96863	0.281742	0.00972177	323.195	511.446	4203.13	1370.9	113.863	1686.98	674.028	697.114	838.567	519.204	765.198	1686.86	737.903	1128.3	206749	175698	1679.05	150170	167378	25435.3	82992.6	217304	136970	246603	160359	130615	514772	284988	322429	242954	428235	611354	449706	264174	90867.7	150288	332362	195874	123190	89228.1	61055	542.882	77521.9	66362.4
M325T388			1.00059	0.281805	3.89095e-08	325.138	387.569	420.949	11514.5	9566.62	12277.5	11349.2	11371.3	12702	12626.5	15737.2	16714.6	12993.7	14868.4	12145.8	15147.1	14369.2	12421.9	14104.9	13501.5	15065.4	17051.1	21214.5	18505.2	16738.6	20744.4	42128.5	29024.1	35890.9	33387.7	28943	36515	25681.5	22324	24785	18704.5	23880.6	21360.1	6127.97	5567.82	6401.75	7489.21	5453.68	7492.36
M319T682			0.257064	0.282614	1.14686e-05	319.167	682.172	183.653	1571.45	1852.49	2451.9	1296.96	3396.47	1132.17	1184.69	1254.94	1142.32	1287.35	1128.43	2119.89	2593.58	2225.28	1792.6	4403.47	4289.09	1011.42	1325.89	1382.44	1453.88	1142.26	1198.13	1696.38	1937.03	1832.67	1171.83	1828.36	1397.77	1130.81	1726.92	1525.18	2105.42	1755.94	1623.37	324.642	420.716	320.764	589.828	393.558	739.228
M321T563			0.27774	0.282786	0.0076214	321.117	563.208	103.599	9340.88	12384.9	8091.57	9176.65	6000	4602.77	7048.97	5063.74	4572.95	6746.59	6550.07	4897.06	2399.58	2827.94	3581.15	4954.18	3668.57	3665.51	4362.37	2855.29	1330.54	4458.52	3681.13	730.897	4067.12	1881.44	1427.87	3136.42	1246.05	2001.46	1152.25	2459.77	4995.28	1756.53	3214.36	749.16	634.329	782.529	953.029	581.75	704.909
M450T427			0.311363	0.283397	0.000398543	450.259	426.505	27.1634	16483.7	17942.1	26717	25640.8	22335	20189	11781.7	35277.9	19785.8	27808	12610.6	9911.22	8765.5	14958.8	11138.1	3807.3	15500.3	18573.8	11031	14119.1	22032.9	17915.1	16209.9	37545.7	18040.8	14522.9	19744.5	17945.3	3960.09	3402.14	1903.15	2567.25	1333.2	2270.02	2364.59	294.558	309.662	575.441	1124.98	564.745	1052.93
M219T67			0.952092	0.284431	0.0100632	219.049	66.8735	317.497	36281.9	54038.1	72951	46702.5	60831.9	83911	122100	81895	71158.7	62824.3	127711	50744.1	30809	45401.5	62566.6	29561.4	80133.1	84214.3	159606	96880.6	65829.8	75482.7	79479.5	22847	26571.9	39887.2	27980.1	19336.5	23922.8	18599.4	15716.5	41869.7	18053	20842.2	50538	5718.96	3689.82	5509.85	8642.79	8576.13	14969.6
M312T505			0.951592	0.285184	1.4325e-05	312.164	504.834	995.375	10330.1	13915.3	14198	10036.6	8172.41	112272	131553	99737.4	98394.1	113017	119442	12505.8	16230.8	12078	10636.4	16167.2	17621.5	48056.7	38485.8	50935.1	60582.1	43726.2	47741.1	100787	95437.7	84648.4	70505.2	121775	87593.1	21442.7	21554.8	15200.7	20001.6	22413.9	29074.6	4755.06	5148.67	5706.46	4865.79	6965.77	9543.28
M149T52			1.56101	0.285374	1.69079e-08	149.022	51.807	22756.8	65639	57243.6	94699.9	96066.6	106333	42971.6	41141.8	39820.1	51921	32825.7	62931	82049.9	107547	76934.1	103347	66735.9	65047.7	43839.5	54177.5	56269.5	53194.1	84142.8	54585.1	91708.7	86797.6	91870.1	63008.1	39901.4	73291.7	60382.1	63639.4	48433.1	53824.9	55044	50981.8	14529.3	15511.8	13202.1	16303	17022.6	18262.5
M334T60			0.61068	0.286167	0.0938497	334.208	59.553	109.072	2741.64	9020.48	4885.94	2193.63	2722.52	3762.05	4340.23	8265.32	5281.36	3487.62	5537.85	3461.18	3830.64	6021.22	3913.71	990.76	2154.08	5853.27	6570.36	5867.76	6209.19	6335.54	2695.52	22929.2	13355.8	9273.05	6484.7	7254.55	6624.69	41554.9	14191	1288.72	16373.8	7039.17	9341.56	3885.96	4288.55	4142.8	2351.41	4852.03	6173.9
M318T57			0.763191	0.286195	0.00774968	318.213	56.768	141.136	7595.25	10574.5	6925.89	4424.68	7882.01	6020.72	6375.82	7201.85	7141.38	7041.25	6321.95	8849.77	8323.56	7726.38	8276.69	7292.36	5045.56	4918.94	4823.17	6890.96	6627.05	5039.14	5573.79	16771.4	17254.3	12434.6	8979.46	8442.57	6532.61	31622.6	16708.3	11226.7	26403.1	9773.25	11007	2807.08	5478.37	8439.3	3592.98	4927.83	5303.1
M288T663			0.300475	0.286256	0.00210155	288.202	662.968	325.81	1326.95	932.879	1878.28	1231.87	1345.85	3023.35	3006.52	3585.32	3244	3258.65	3130.26	924.181	1779.12	1097.84	1477.33	4245.64	4556.87	1659.3	1643.73	1671.84	2085.77	1158.77	1377.18	6653.5	7408.06	4308.67	2600.08	5783.36	3130.94	2924.45	4000.26	1759.79	2994.23	1504.7	1805.72	98.6021	347.374	694.462	812.531	1225	1112.76
M1130T699			1.04142	0.286466	0.000762741	1130.42	698.666	0	4665.11	12595.9	26503.5	7886.85	18755.6	45929.1	59733.5	25719.2	49975	52031.2	81667.5	19414.7	20725.1	17400.7	27406.3	30343.1	23129.9	89249.9	95218.9	98153.8	88209.1	91535.1	100594	30035.7	35589.4	22875.7	41415.6	47692.6	31629.9	16356.6	32251.1	19213.9	31853.4	38238.6	40205.5	4295.92	4519.76	4422.95	13563.8	10042.8	14179.8
M667T609			2.26665	0.287053	0.000434577	666.757	608.986	226.348	197131	161690	156807	157194	166857	185868	69325.5	101251	210934	209012	195437	208771	195832	193400	199312	158528	109655	155813	149584	149294	151786	170706	164100	200306	220501	187452	227040	200635	215737	167832	79706.5	82322.1	154487	160789	156263	12584.4	22626.7	30987.2	60241.5	45661.8	57942.6
M619T607			0.395076	0.28716	0.000306329	619.269	606.747	25.0735	3405.31	4505.55	2317.79	2195.04	5402.8	3123.43	5680.67	1211.53	1571.17	3358.81	3464.53	3403	2550.98	2746.95	5348.63	3932.13	5338.07	3428.51	4124.05	3577.77	4077.34	1659.89	4453.24	778.667	669.465	2335.37	3606.66	3911.56	2540.85	3668.42	4731.23	5143.66	4193.47	2470.44	3390.15	216.949	507.319	1012.11	2559.95	973.754	1506.14
M332T408			1.19075	0.28745	0.00354816	332.217	407.979	92.8005	21110.7	31909.1	29585.5	12565	30987.1	13801.6	13625	39083.1	38621.1	33269.4	30989.4	36022.9	37929.6	18996	17929.4	60322.6	13286.1	12497.5	30684.9	12348	15993.9	11831.1	10725	53362	66533.6	52206.6	17144.8	27695	17730.5	51793.1	65054.4	17754.5	50167.4	47112.2	19161.5	14159.6	9585.92	9811.5	15462.3	11476.3	11666.5
M239T56_1			1.15501	0.287645	7.79632e-05	239.127	55.528	592.514	35778.4	27106.7	25727.9	27978.7	24199.3	21463.2	27076.1	30077.4	35195.9	30411.9	30885.3	39626	43055.9	40251.8	30241	36436.1	30909.7	19318.5	22667.7	28946.1	31515.7	21555.5	22039.8	22402.9	15908	21467.2	14268.5	19689.8	19637.3	39786	46893.5	24415.5	28364.4	30209.1	26759.9	8799.45	9123.83	8015.5	9981.82	7736.78	12844.3
M315T55_2			1.0801	0.287691	0.0792914	315.195	55.355	217.509	5951.28	16249.6	11414.8	9136.19	11482.7	10206.6	10128.2	7931.04	16376	13875.2	12433.7	11309.7	8509.24	5941.91	12438.7	6271.38	5502.09	10002.9	7172.93	16840.8	9172.59	7450.27	6790.61	28948.7	30398.2	22281.6	22149.7	14070.2	11217.2	116099	44598.2	19996.4	43086.5	14418.1	19456.1	8082.52	8317.1	19284.9	8651.82	14953.3	14835.1
M459T519			0.409618	0.287982	1.28792e-05	459.27	518.549	74.493	5268.59	2780.27	5124.61	3934.51	4159.89	2341.98	3213.82	3516.18	3836.14	2837.07	1762.67	4320.47	4478.45	4240.8	5169.32	5273.66	3895.08	2633	3367.18	3293.22	3536.68	4973.98	4220.53	4042.03	1903.02	3447.04	2863.71	2369.63	2174.87	3639.99	3867.59	3413.28	3528.89	4378.54	4400.44	2322.14	1687.35	943.647	493.177	744.063	499.081
M823T609			1.65923	0.288607	0.000671538	822.776	609.256	106.019	102781	86268.8	92547.2	87795.1	95745.8	117605	128552	97948.3	119348	56255.6	149460	130763	130152	150281	117894	82911.2	100465	95490.6	85180.1	92733.5	76249.9	112524	51733.6	128270	124370	130105	177273	161411	161526	90994.9	45176.1	50960.8	54550.9	88019.6	90603.5	5012.02	10256.5	14672.4	35894.5	23252.2	32215.6
M323T664			0.172974	0.288806	4.21063e-05	323.073	663.816	203.49	1339.27	1457.4	2245.39	1667.94	1309.08	1495.34	1633.4	1800.84	1074.93	1873.82	2186.97	2072.7	3348.32	2868.08	2192.77	2343.45	1638.16	1466.2	2474.4	2971.35	4035.92	1975.91	1957.3	1468.66	1391.27	1547.67	1114.65	1375.38	1512.58	900.617	647.308	646.58	722.763	689.185	743.997	0	85.469	352.615	214.759	187.306	416.286
M433T824			0.324239	0.289051	3.70442e-06	432.813	823.563	51.1838	2641.85	2873.56	2234.85	2497.57	1646.67	2332.95	2404.68	3180.53	3292.21	2493.84	3231.5	3352.04	2937.24	3188.19	2322.27	3608.06	3053.78	3615.49	3516	3068.13	3256.23	3545.42	2494.03	2980.23	3168.94	2083.73	1407.15	2331.76	1119.7	3226.67	2689.61	2256.06	2516.5	2218.05	1944.24	616.014	626.703	694.121	1012.93	674.989	667.983
M347T382			0.399224	0.28914	0.000180766	347.235	381.968	41.2082	2221.85	2436.93	2979.97	2333.7	1060.29	3227.95	1486.61	4714.21	5790.21	1873.72	1707.7	3172.93	3090.2	4019.9	3003.55	5731.5	9924.52	1958.27	1810.26	2724.96	1968.6	523.844	794.847	4038.74	2213.67	7020.11	3024.09	3324.22	2801.12	3607.12	5445.7	2319.76	3908.12	4282.38	5132.89	789.693	1028.16	1035.95	1587.69	662.976	2036.12
M547T565			0.390709	0.290521	0.00741317	547.142	565.439	19.3227	8821.04	9088.02	8748.25	10534	8408.07	5694.54	10706.3	4161.03	4159.83	8160.66	5886.11	4991.48	3798.36	4486.04	4925.47	4612.02	5468.58	5935.04	5756.01	5701.03	7063.17	5141.67	5849.3	3371.83	3401.26	2768.31	2509.89	4971.14	2564.84	3379.1	4865.74	5364.6	5493.28	4458.52	3657.84	5739.6	388.276	168.985	1028.93	293.226	288.704
M359T622			0.461381	0.2912	7.45242e-05	359.264	622.411	81.9866	3385.92	2267.2	3114.6	4066.05	3018.31	2554.9	877.896	2065.24	3420.77	1757.29	2381.52	3250.11	3670.01	3354.43	3379.93	5698.69	5294.33	1710.46	2335.08	1385.75	2389.4	3222.28	1941.91	5323.52	5216.74	4720.93	2444.41	2086.76	1621.11	6108.02	7187.08	3855.47	5330.29	5392.56	4001.02	1071.61	1348.18	738.615	2679.41	1709.38	1734.65
M363T401			0.362425	0.291731	0.0740202	363.163	401.307	115.699	2878.37	2598.48	3039.41	3687.79	2776.83	4291.51	4399.5	4296.5	3841.27	5118.77	4322.13	3844.95	4298.69	2437.23	4627.29	3058.58	2406.44	3336.93	2634.58	3653.95	3347.58	3842.44	4825.31	14454.1	5732.94	1925.25	12046	2165.32	3636.88	9523.66	3791.75	2782.3	440.826	10743.1	2180.6	2312.8	2358.58	974.076	1281.18	1048.93	619.467
M233T545			0.460916	0.29191	4.22315e-06	233.062	545.375	375.581	3177.3	3403.7	2938.7	2534.39	3889.88	6390.24	6027.11	6775.43	5162.14	8541.93	7314.74	8879.53	3518.5	3245.08	2857.39	2446.79	2828.96	7619.72	8272.24	5609.57	5655.02	5762.28	5849.99	1842.93	1528.35	1293.66	1381.84	1489.89	1025.74	4825.91	5167.08	3971.17	3974.58	5634.81	6298.3	1889.52	1573.96	1083.67	1291.96	1471.69	1409.09
M625T613			0.381995	0.292114	0.0145271	624.947	613.354	117.985	6418.79	7842.44	9045.02	5555.45	6101.38	8507.34	10050.5	12754.8	11418.6	10461	10704.9	11400.6	12680	10744.3	10152.3	7367.45	8014.2	10097.1	8173.69	9985.2	11012.4	11966.5	11154.2	20789.8	16485.2	11326.5	9245.39	14867.7	9529.86	6140.16	4680.89	1217.11	4802.16	3294.15	5434.07	4798.53	985.43	926.808	138.997	403.011	216.153
M345T550			0.443983	0.292156	3.55943e-05	345.176	550.069	115.94	983.496	947.234	852.657	997.03	1167.12	665.091	856.884	1196.73	1300.18	963.414	1000.45	1332.85	1056.74	1083.58	1285.79	1630.23	1391.09	824.261	1169.59	846.116	1471.06	856.848	1063.32	2882.03	3909.41	2309.96	1946.73	2998.8	1988.05	5217.79	7215.69	4490.97	4660.15	3818.88	4427.16	1523.45	2010.05	1410.62	1188.12	1383.36	1199.61
M416T824			0.294077	0.292193	3.55479e-05	415.841	823.643	21.6515	2333.49	3989.35	3953.34	2429.9	2511.65	2653.94	1698.46	3899.81	3079.77	2777.06	1463.69	2492.97	4529.3	2840.7	2697.43	3544.31	2819.7	4514.21	4834.6	2723.11	3269.29	2655.41	3001.28	2675.79	3301.21	3359.58	1652.21	2331	1941.38	2278.28	2353.87	1863.26	2791.2	1297.68	2545.5	642.537	566.313	613.144	618.324	612.332	783.78
M642T52			0.513567	0.292552	0.0429383	642.34	52.224	8.34615	9164.43	9425.58	6236.33	6503.06	6858.75	8235.03	5685.49	14927.2	11778.1	19982	8715.95	9265.07	7374.2	6560.9	4287.16	5755.49	5725.34	14037.6	5643.03	8259.29	7074.28	12156.8	11171.2	9875.98	11752.2	10215.9	10513.2	13220.3	8076.09	19415.2	980.713	11064.6	17440	8651.75	2939.05	3700.38	3886.49	3599.81	2266.58	1054.05	3189.54
M270T563			0.234156	0.292662	8.04853e-07	270.096	563.187	73.0005	270.309	535.432	546.621	362.986	318.935	761.53	556.261	1071.38	1075.35	1002.13	1200.5	2827.45	2436.51	1387.17	2071.21	3205.61	2832.84	2766.75	3014.5	3600.15	3362.13	3068.79	2649.89	1546.02	1847.84	1552.69	1038.26	2121.8	1025.29	1148.91	1546.93	1233.99	1424.94	1316.22	1219.38	296.528	329.477	209.5	593.027	331.554	549.13
M202T515			0.263419	0.294262	0.000269255	202.106	515.01	300.964	1272.11	1086.53	1400.83	1491.93	1280.33	1489.82	1465.97	1600.55	1442.88	1668.85	2761.36	2069.11	2891.03	1769.73	3392.02	2432.05	1592.73	1668.86	2834.47	1025.09	1087.79	1587.69	2105.51	1327.19	1933.84	2416.94	2750.11	4163.56	3751.35	2472.63	2007.24	1718.24	2291.97	1171.66	1161.86	754.664	484.155	480.767	417.404	472.108	575.882
M659T395			0.410716	0.295014	4.03103e-06	659.195	394.83	18.2934	50691.5	76838.4	77780.3	63463.7	73290.6	50642.7	47746.2	68823	52195.6	56683.9	63409.2	10854.8	10197.2	7164.58	11554.4	16227.6	14109	6335.32	5375.09	8183.86	7725.81	8690.74	5998.63	2885.88	4389.15	2105.74	1945.8	8638.33	3586.21	4018	4217.7	3375.37	3351.95	5035.08	4280.77	1442.86	801.29	1310.48	799.231	1917.86	890.869
M619T606			0.688837	0.296326	0.00137677	618.768	605.659	216.818	18197.4	15172.3	10014.9	3683.79	10150.5	11422.7	17742.3	5073.13	17313.8	18413.4	10270.6	12037.6	16753	7429.51	16482	10102.2	16864.5	8442.37	14453.3	14334.7	13802.6	15690.1	14314.1	10141.4	8019.49	8310.97	8522.75	6580.31	14050.1	15298.8	8906.56	19809.9	8127.63	14700.4	10049.3	1333.09	2318.13	2636.96	7213.62	3971.28	5312.21
M316T516			0.481336	0.296363	1.78565e-06	316.185	515.973	104.939	1758.69	4058.57	2889.99	2884.77	3313.14	4221.83	4532.41	5562.12	5144.98	4722.08	3303.89	4672.75	4194.25	3738.98	4333	5821.29	6279.98	3395.84	3939.03	3487.89	4270.6	2263.84	3355.31	8794.02	6979.67	6262.49	5007.47	6184.35	6699.77	6302.63	6018.56	4639.78	5623.46	5987.57	4277.93	2440.21	1425.49	1835.73	1092.45	1257.21	1684.4
M393T55_3			6.35211	0.296691	6.45017e-07	393.285	54.848	509.253	667057	650419	754587	795915	788243	457738	434233	344548	511488	224427	533333	639891	675997	810269	844086	792775	884825	392681	753648	463932	524356	441592	419315	340481	327285	501817	319303	284547	415933	999847	864275	961979	794399	997960	930670	150486	277402	148192	336963	268926	464410
M326T624			0.282802	0.296816	6.36398e-05	326.18	623.526	125.729	1424.98	1752.65	1712.22	629.208	1053.89	1081.67	985.175	1657.25	1495.24	686.676	1196.19	1128.99	2184.91	958.782	1154.42	2284.19	1326.6	1224.42	1357.37	974.278	2143.84	1408.29	1405.28	2186.75	1387.55	2125.71	1313.65	1101.27	1150.05	1868.64	1584.92	2625.38	1774.92	2380.36	2045.02	142.968	193.375	584.768	1003.43	910.4	809.731
M723T608			0.504616	0.296878	0.00332542	722.723	608.083	8.98641	12051.9	4942.67	5214.61	11076.4	4424.29	9980.97	4098.35	6773.36	5765.16	6815.45	10394.8	11924.7	11160	11818.1	12315.7	9695.38	10340.3	8510.15	8445	8759.18	3993.66	10412	5191.19	5981.98	3237.28	4119.84	8207.68	8646.31	9278.24	5295.93	4266.29	12126.7	6966.62	5359.6	9147.26	514.798	1173.53	1211.28	3561.07	3254.78	3098.52
M604T515			0.305788	0.297033	0.0445884	604.164	514.612	6.89669	5654.81	4781.02	10356.3	6092.4	4929.59	5079.71	5486.41	2665.4	8308.87	4755.79	8555.7	6116.95	5356.32	5463.77	5460.87	4345.51	6922.28	4691.02	14168.3	5827.77	5941.8	4507.05	5193.25	3335.63	3760.93	4630.54	2007.66	3746.73	1875.19	1278.94	1002.44	7813.38	2173.3	4791.48	5907.79	2330.04	1774.59	729.683	366.973	633.037	987.74
M246T56			0.462408	0.297217	0.138381	246.228	56.246	263.566	3221.52	3123.41	3778.49	3403.14	3890.05	1009.21	1879.91	2577.35	1062.24	998.75	16734.9	4178.69	2778.19	2615.81	2604.5	2182.76	1980.07	2406.71	3180.47	1735.78	3609.36	3516.75	2809.06	5375.63	3954.78	3493.11	5055.32	2284.05	1214.24	1244.17	10072.1	1501.15	13670.1	23455.7	1513.19	697.84	4828.01	721.45	3897.03	3826.63	1322.75
M803T143			0.504353	0.298739	0.000117638	803.345	143.271	6.75961	7386.65	5767.47	3515.77	6175.05	4518.96	5435.45	6971.64	7917.06	6269.28	8164.75	6107.11	13647.6	11549.8	10089.6	7978.84	4298.42	3410.71	4312.81	4319.13	5456.76	4490.44	5795.56	3774.62	6025.92	5783.35	3978.61	5095.17	3057.22	6774.86	9232.47	6471.31	6186.93	5705.96	5951.07	3947.28	1487.62	1276.06	2046.15	2235.75	1793.56	2362.08
M309T677			0.368856	0.298861	6.4127e-05	309.128	677.477	380.948	7235.83	17493	10185	5962.77	7418.96	11343.8	20159.4	12758.2	11092.8	11650.5	17140.9	9270.49	8235.47	7506.1	6706.23	4288.48	4660.83	24863.8	14594.8	18807.4	17146.5	22265.8	11807.2	10261.1	12051	12494.2	9213.48	10529.9	9276.72	3558.05	2469.49	3825.59	3096.6	2911.73	5005.29	853.357	913.1	1101.33	970.049	981.286	1417.12
M271T385			1.10989	0.3007	7.06905e-06	271.059	385.37	210.202	42018.3	51537.4	50496.2	47556.2	47848.9	44707.1	46001.2	54375.1	51440.7	42897.1	55345.3	37766.7	41412.2	42704.1	33692.1	46979.7	34448.9	33541.3	27304.5	23904.9	31078	20722.7	23632.3	25280.9	43010.1	28018.2	31861.2	47824.3	50302.9	31318.4	20358.4	30716.5	34177.7	35702.1	34479.4	9137.95	11292.3	12506.7	4901.59	10964.5	7353.37
M262T55			0.841878	0.301067	0.000346347	262.164	55.4575	172.937	13305.6	15069.2	19277.6	18579	12372.2	47475.7	57955.2	55179.7	67019	55045.6	68862.4	14310.2	16466	17997.6	18681.8	14819.8	16077.3	36290.7	44195.4	52348.8	43702.7	32433	32413.1	16348.8	21419	26254.8	13811.4	17123.7	11180.5	16728.4	13825.3	23190.3	12541.6	20738.7	28671.4	6993.57	6133.53	4517.53	6121.74	4288.72	6777.08
M657T261			2.35145	0.301223	0.00715758	657.455	261.218	42.4966	27952.7	60907.1	58799.7	37402.3	56369.6	110211	141696	57937.4	56295.7	36373.7	165654	122439	126668	96952.4	109498	35888.3	40752.1	112487	121836	89190.2	93721.9	119025	95624.3	236087	202527	182796	212561	119870	173243	306867	99338.6	150244	111262	108659	147111	36230.3	48980.3	54339.4	46546	37761.9	54316.5
M102T391			3.11752	0.301656	3.76315e-08	102.127	391.494	1666.01	325884	197379	235768	280705	311796	199239	215664	245907	434919	263571	272372	306707	355495	313999	351444	237465	239641	202897	234005	276824	213343	239434	254225	114295	146887	170346	211681	112093	191537	234437	247002	194432	231872	249889	215766	66694.2	44526	57292.4	76716.6	86514.9	82549.3
M614T607			0.319278	0.302519	0.00107101	613.804	606.91	62.106	3330.99	1276.63	1951.55	2634.23	3303.74	2805.94	3100.96	3040.46	2056.09	3196.82	2375.94	1764.59	2708.5	4483.44	1812.93	4675.78	2319.01	1839.74	1686.57	2867.75	3198.59	4456.68	3283.21	2933.98	2917.91	2706.59	2257.84	5655.25	1399.92	3158.68	2264.87	2134.21	3245.44	4380.17	1653.74	262.353	703.54	641.076	1163.86	1153.26	1169.47
M246T54			0.947433	0.303088	8.93269e-07	246.169	54.4215	418.953	13813.4	15926.5	15754.6	14365.9	13661.9	24927.6	30828.6	31681.6	51431.3	30710.6	32097.9	13936.5	12716.3	19996.4	14973.7	15650.9	21847.4	19029.5	38711.9	35551	29939.9	22708.2	23100.9	12478.8	14236.3	18502.1	7505.96	9387.59	9367.95	24737.2	17822.6	22393.4	17744.1	23993.1	20337.9	6436.67	8834.38	4887.64	6952.32	4624.9	6764.82
M74T431			1.0846	0.303862	3.10107e-06	74.0952	431.122	3680.71	67597.8	39175	42199	46449.1	45918	33978	40308.9	37779.9	35274.7	25583.1	44372.3	101534	49446.3	46931.1	50154.2	41698.7	38228.6	35992	34315.1	30492	34658.2	39734.2	42202.4	1514.7	6929.51	16614.3	13211.8	5245.55	1035.34	28388.8	26846.6	25041.3	35599	25923.2	32330.7	6425.92	7870.11	7122.5	11142.4	5791.4	14559.1
M353T636_2			0.317002	0.304267	3.25764e-05	353.083	636.245	182.206	1228.82	1201.08	1125.54	1359.77	1202.76	2577.39	2280.83	6250.97	4996.38	1598.1	3548.45	3763.05	7178.99	5645.37	5743.08	4879.72	4915.56	5172.96	4418.08	5164.36	4918.5	6516.43	5915.39	6791.71	6253.29	4190.93	5055.34	3956.27	4677.94	3217.78	2025.16	1840.15	2440.07	2917.57	2693.7	936.022	584.651	969.167	1165.88	531.58	417.606
M302T235			1.55589	0.304625	0.000105161	302.122	235.04	1197.2	105190	93056.6	75117.9	97434.7	83065.7	80291.2	93811.2	92306.1	94620.1	81782.7	89107.5	97385.3	113463	108217	95938.3	91602.5	88609.7	130719	148920	124859	157575	115464	132406	119637	142984	94818.7	106023	139568	210299	66022	59960.9	52999.1	52314	56321.2	66633.2	4321.72	6097.8	6203.61	41960.1	24701.1	24629.2
M194T630			0.425583	0.304943	0.00248514	194.117	630.278	17511.2	8609.07	3065.58	2657.09	7391.96	2764.41	1729.77	2206.64	2212.8	5348.35	2020.04	2076.36	2291.95	3499.8	7924.3	3296.83	3666.61	7714.08	4141.79	3775.08	8344.02	5187.08	2088.15	5437.16	1371.9	1483.51	4625.54	795.143	2312.14	1405.24	7478.14	2626.68	5359.17	5357.5	5068.78	3459.25	476.654	625.624	898.099	3703.55	1317.29	1928.7
M173T662_1			0.344841	0.305424	3.92743e-07	173.02	661.601	254.569	2110.41	1186.82	1761.13	2156.8	1620.62	1889.62	2237.02	2230.23	2085.14	1787.51	3158.34	3944.32	5110.65	6391.06	4536.74	3613.47	4005.75	3260.58	2859.38	2206.16	2374.85	2279.71	3062.57	8454.9	6824.21	5198.93	5489.49	5407.86	3103.6	2762.61	2728.09	2318.23	3056.04	3428.28	2989.44	1078.6	694.933	870.817	1141.98	829.481	662.745
M608T677			0.413662	0.307241	3.75651e-06	608.216	676.528	55.5591	250.725	263.226	311.093	265.881	296.363	208.835	260.647	285.76	275.807	202.608	327.635	7472.02	10602.1	9654.87	8229.19	9733.65	7221.54	6558.51	8570.85	9470.37	6087.06	4590.38	7811.01	5236.78	5964.27	7655.93	5331.44	6793.76	6927.89	4744.22	4346.3	3045.46	4147.25	4726.64	3705.05	854.24	822.699	1046.49	1521.93	1709.99	1638.09
M235T190			1.44641	0.307677	8.153e-05	235.168	189.832	3844.43	49465.2	54493.4	43347.6	57290.3	54753.8	39428.9	63009.7	64528.5	54260.3	57834.4	48107.4	88051.7	65286.1	58335.6	76679.1	46517.4	27461.7	39858.3	59979.4	45047.2	83961.1	56177.9	38212.2	39063.6	33823.9	39793.8	50015.3	26975.4	62079.8	69763.3	38666.9	61959.2	35590	51157.8	53112.4	10648.6	13164.6	13295.3	17621.9	20449.5	20276.7
M921T609_2			1.04258	0.307978	0.000679816	920.752	609.314	62.8224	49398.8	41053.9	41102.5	28006.6	43217.1	55984.3	62302.4	88302.4	80817.4	49541.1	74109.1	59815.8	64473	43939	39705.9	52531.7	47293.8	42846.1	40318.1	40706.2	46027.2	49038.8	44373	58671.7	61867.4	39101.8	44603.1	76123	81790.9	32952.1	20126.5	24763.7	22282.5	40864	28668.8	1210.15	4071.24	5036.16	15971.3	10297.5	15664.4
M1024T609			0.273231	0.308281	0.0112733	1023.73	608.552	21.2242	3724.08	3226.14	2863.29	3349.14	2769.48	4060.51	2780.6	5795.48	2813.33	3085.87	4994.05	4186.46	4838.63	3001.35	4560.43	3750.92	4331.31	3327.14	2555.67	3389.66	2715.79	3905.05	3638	3060.09	3358.07	4303.44	4617.67	5462.52	4878.3	3875.84	2971.68	226.92	1955.13	3027.76	2735.52	141.76	438.568	570.092	1364.27	744.115	1301.55
M192T677			0.271259	0.308595	1.39447e-05	192.085	677.226	1478.17	1066.95	2049.98	2587.79	1241.36	2809.05	1754.96	1823.25	2186.13	1884.66	2263.6	958.769	2346.2	1493.41	1566.56	2578.38	2837.46	1931.27	1338.92	1085.39	1933.62	1162.88	1453.04	1073.7	1898.22	2847.04	1648.26	1595.22	2040.85	1741.62	1628.56	1992.73	1367.2	2481.93	2142.62	1889.64	668.349	364.921	510.453	629.103	759.34	617.509
M643T245			0.647272	0.308612	0.00721238	643.475	245.375	22.53	1480.45	3476.95	2969.72	1711.59	3224.74	930.279	1264.99	1710.1	737.441	587.867	6498.99	7663.44	6372.94	5941.97	8012.91	6391.89	6966.92	9888.93	9753.35	5534.59	7737.86	6810.99	9079.51	7891.73	7062.65	6758.3	10722	8314.98	12153	20641.1	10105.7	16179.2	10466	3514.18	10716.4	5641.46	4069.55	3309.67	2466.67	2054.25	4561.93
M292T561			0.319004	0.308944	0.00813232	292.102	561.207	64.9294	1770.59	1684.87	2429.92	1803.65	1399.35	8951.99	8822.04	5322.01	5389.18	6265.28	6711.93	2978.69	2511.3	2423.18	1808.3	1039.42	1387.6	8342.91	10637.1	6960.63	6156.46	4967.93	6949.6	3285.45	3179	2138.26	2116.25	3759.51	2437.16	2589.77	2568.29	2432.15	2396.56	3302.69	6657.08	554.442	1006.03	730.951	1618.08	952.472	1300.4
M277T55_1			0.831278	0.309766	9.84507e-07	277.142	54.659	625.488	20625.3	15559	19312.6	17639.1	17585.9	12289.6	12898.7	12160.2	17423.7	13238.7	18293.5	18986.1	23378.4	22923.6	25257.7	19185.4	22375	10332.1	12316.3	15066.2	11402.1	12288.3	11206.5	17274.7	15223.5	16259.6	11330	12715	14875.3	19431.4	16234.1	14843.1	17762	18030.9	14002.8	5968.11	1954.07	4573.37	6035.12	5958.91	6581.22
M279T660			0.206829	0.309818	0.000194214	279.047	660.174	210.858	1759.55	1498.65	2243.57	1765.2	1899.45	2053.58	2743.88	3040.29	1659.88	3584.1	3212.35	2530.19	3042.48	2331.27	2773.03	2152.2	2242.28	2591.77	1954.26	3265.48	2144.09	2342.71	2400.05	2435.77	2466.81	1640.47	1979.97	2555.1	2450.68	1437.43	1302.33	883.127	893.101	1331.14	1237.87	238.41	92.1879	812.537	314.904	229.035	507.991
M187T683_2			0.381431	0.309833	0.000140506	187.106	683.159	687.62	4280.56	3437.51	3280.37	3417.62	3432.16	3299.16	1777.07	2796.56	3416.41	2046.35	2154.34	5186.25	3749.36	4006.72	5074.54	6107.76	2785.42	1930.33	2093.76	1883.41	1795.64	2231.63	1385.56	7544.28	8991.54	4488.54	1766.38	4309.72	4634.84	3605.17	5806.01	2606.64	3293.04	3760.27	4070.12	1167.15	1117.53	927.386	1329.86	1122.56	1505.44
M771T515			0.656509	0.310069	0.207321	771.21	515.405	107.664	18735	9215.7	10545.8	25305.9	11128.6	18492.2	10238.7	6690.37	13275.5	116695	9183.41	30594.1	22869.6	22794.6	30047	25110	147734	31171.6	16397.8	26108.5	84205.5	27247.9	15703.3	23676.5	11256	13820.1	23651	14397	6051.96	9413.97	7676.18	2645.66	14390.4	53907.7	4723.79	8332.84	4504.61	5492.89	2240.49	3404.63	4785.82
M399T54			0.69404	0.311812	6.85737e-06	399.25	53.613	320.619	10123.8	13353.1	14999.7	12875.5	13523.9	10354.8	12834.8	7217.15	10069.7	8868.13	10914.9	9932.97	9353.01	9978.93	10593	7869.35	12342.2	13490.2	11852.3	10671.1	12409.2	11551.2	8646.74	12681.7	5430.71	8137.88	6504.69	8366.84	7337.93	11237.5	14192.7	11065.6	10422.3	15145.3	9351.64	3390.28	3986.22	3905.01	2741.61	3519.4	4725.54
M971T608			0.319037	0.311896	0.000607863	970.743	607.501	62.4575	4360.93	3679.37	4654.57	1653.01	4445.9	2025.87	5413.32	3393.95	6748.29	3615.49	7324.8	4342.28	5594.3	6561.94	5718.21	5042.12	4754.23	2994.41	4020.67	4248.36	4677.42	4236.31	2867.38	8828.1	11062	4959.07	8464.52	6451.93	8166.5	3374.01	3431.67	1364.28	3416.52	3492.94	2188.68	377.761	680.02	778.82	1603.82	834.551	1110.88
M331T57_1			0.935068	0.312222	0.0646154	331.189	57.088	181.47	4419.89	3976.92	3416.8	2740.98	4691.96	8803.55	9247.65	7043.55	15546.5	9468.74	11505.9	8875.64	7022.11	5769.96	6932.26	5749.64	7384.81	7716.62	7673.81	13177.6	10947.1	5195.72	4123.02	20089	18284	15782.7	22133	9305.8	12884.5	83451.5	30351	12716.4	33345.9	13528.9	22735	7331.61	16034.9	9873	5364.71	10353.9	12277.5
M496T481			0.367682	0.313299	0.000299882	496.216	480.682	4.66083	1269.21	1040.72	1430.26	1552.06	1237.81	958.172	1406.09	947.296	668.059	1832.65	1715.81	2765.65	2126.58	2213.08	1795.29	2850.14	2534.35	2410.4	2327.11	2889.68	3281.58	2634.53	1878.13	3924.97	3581.92	3823.46	3570.61	3655.58	4612.44	3667.68	3893.24	2344.17	4054.8	3192.45	4039.06	194.256	396.547	475.534	2241.83	1357.49	1973.59
M120T661_2			0.594404	0.31349	0.0292976	120.064	660.996	874.044	28453	15320.5	23816.9	17279.7	23453.3	93213.5	99210.7	120081	98095.4	93412.7	114961	30263.4	46654.6	22182.8	34447.5	13353.4	13487.1	66329.1	55655.9	58386	67718.6	62241.5	62292.1	112087	98959.1	56395.5	74127.8	69979.1	58671.9	8131.72	12714.7	8935.91	8132.66	12419	30975.1	3101.27	2245.13	4383.49	3109.14	5560.67	7089.93
M145T659			1.14169	0.313615	1.89241e-06	144.926	659.061	985.055	15075	4936.56	3888.38	7744.25	6190.12	7853.03	13320.6	6650.3	9113.69	6292.57	5961.79	5830.1	6630.68	5770.32	3683.99	9006.85	10181.6	4191.68	7565.58	4596.4	5976.48	4251.48	4215.9	31025.9	33795.7	29424.2	40608.7	19538	40443.3	35981.9	32403.6	36291.5	33473.7	33091.2	22680.7	7750.06	7623.48	8671.27	12342.1	11297.1	13133.1
M134T681			0.640787	0.313627	0.00102773	134.08	680.995	1340.84	6402.21	5922.33	7374.67	10576.5	10739	4843.11	4038.97	6012.77	5161.36	5375.23	4987.37	14661.9	6139.93	14307.1	13615.9	13109.6	10874.1	7146.42	11407.2	13952.4	11252.7	9787.52	6492.15	19738.7	5156.69	20874.8	29684.6	24758.2	21805.8	10370	9827.16	5546.5	12832.6	15924.6	16798.3	2836.89	2753.06	2903.57	5915.9	3658.57	4293.35
M507T427			0.276228	0.314351	0.0205354	507.111	426.733	31.7218	2065.64	2167.92	3214.73	2330.31	2707.6	5531.71	5561.59	7921.13	8004.76	8692.39	7625.57	6467.9	3245.56	3904.54	6587.47	10238.4	7916.27	17195	18013.1	14548.6	23047	15308.5	21553.7	2418.95	1933.03	3254.5	1204.88	3645.37	4363.61	2171.19	2625.61	1915.97	6746.76	2155.96	3022.62	501.523	670.421	1828.27	567.381	969.969	1321.34
M730T609			0.481795	0.314487	0.000700877	729.799	608.695	140.318	7291.63	6738.44	6589.58	3476.07	6290.64	4540.39	8909.13	6028.47	12150.6	10064.8	6904.22	8459.7	11725.2	11804.4	5219.11	7939.36	5808.19	6550.35	6714.91	4028.2	5406.19	8648.25	7340.42	13836.9	14928.4	6604.42	8005.31	6905.36	11507.2	7462.51	4883.81	4231.45	4350.95	8317.1	7906.78	809.009	1157.14	1643.44	1688.16	3026.72	3359.53
M286T58_1			0.404408	0.31498	0.00223316	286.164	57.9875	231.714	3583.25	2041.4	2420.46	1764.45	2788.19	6486.2	3455.43	4941.42	2840.32	3630.77	6006.2	2635.9	3861.47	2544.38	4417.93	3810.51	1675.76	1673.96	3049.77	4613.13	4075.19	2761.01	5502.19	2733.57	6368.5	1839.54	2148.22	4446.34	3966.12	3760.58	4395.51	7413.69	7718.92	3551.49	4036.83	1333.86	1251.78	1374.6	376.96	3085.29	2303.14
M680T975			0.547143	0.315401	3.3372e-06	680.222	974.561	96.4078	3196.39	3468.54	4062.73	2776.19	3535.38	2856.9	2676.13	4042.7	2811.11	3534.17	2690.28	2786.33	3084.93	2457.07	2425.17	3147.9	3245.17	2776.5	2319.14	2547.11	2327.38	2910.73	2257.45	5474.02	4914.07	3521.36	3831.55	4723.12	4993.86	8800.52	6031.75	6750.42	9213.7	7424.66	6632.58	1883.06	2066.28	1840.2	2681.49	2792.06	2883.76
M283T518			0.304594	0.31636	4.37039e-05	283.127	517.649	206.042	2332.82	2305.28	703.89	2116.04	2188.6	2748.57	2084.83	2794.28	3220.24	2960.44	3146.36	1760.59	1824.69	3315.76	2258.95	3119.81	2131.97	1903.93	2802.55	1685.02	4129.25	3773.95	2021.49	3073.71	3668.22	2422.5	1379.33	3320.67	2879.98	3348.33	2123.33	2174.43	2466.67	2311.95	1707.43	1053.94	608.089	828.371	658.76	675.866	645.82
M215T679			0.265822	0.316402	0.0199412	215.016	679.346	388.922	3033.67	1776.21	1087.72	2578.55	1740.13	2961.23	1795.08	2623.67	4668.49	3536.71	870.687	3525.96	3434.3	3973.2	3080.07	896.31	681.417	882.571	2277.92	1293.32	2830.33	2475.02	628.386	6799.71	4555.67	3887.66	7829.05	5167.78	6831.43	2824.97	851.542	2813.82	936.923	4896.04	2700.29	648.052	469.358	672.132	741.268	1137.2	1085.48
M229T508			1.06171	0.31648	0.000956346	229.154	507.777	387.482	5889.46	11866.9	11774.2	15964.4	12733.4	11697.8	18608.7	16417.6	17706	15355	16851.5	20074.8	9690.19	11957.7	16353.4	40223.5	35786.9	5830.38	9293.38	14066.8	6073.76	12561.1	12554.6	73893.3	30456.6	54279.5	46552.8	21729	39788.7	41344.6	21977.3	35107.4	39771	42539.6	14395.4	11142.7	9526.69	12539.6	7458.23	9122.96	11966.2
M398T156			0.495395	0.317253	1.91189e-08	398.147	156.354	204.442	1547.97	1543.1	537.019	1213.01	1351.27	1530.19	2237.85	1811.92	2634.65	1706.46	2729.26	3567.52	3646.65	3802.82	565.362	3477.33	3534.16	2323.63	3747.79	3444.85	2400.66	4437.43	2894.88	6996.7	4369.81	6646.17	5686.35	3242.81	6675.64	5601.85	6344.91	6870.38	5703.16	5946.62	6706.39	2103.86	2092.54	1884.48	2244.78	2224.75	1242.95
M530T507_1			0.396618	0.317477	0.00364945	530.174	506.726	3.53686	1826.44	2121.16	460.944	1446.43	1901.53	10584.4	8013.36	18992.6	14407.8	6033.21	12829.5	2794.95	3692.87	3147.33	3797.93	3271.75	5780.73	4557.02	4931.09	3973	11420.3	11741.9	10324.1	15591.5	12048.3	31472.2	20561.3	9389.34	8907.57	6528.5	3545.07	2277.36	3192.92	6108.98	4789.39	3047.35	706.115	718.742	1588.58	468	1866
M316T393			0.82207	0.317523	0.00047382	316.222	392.861	103.732	6517.01	7245.75	13554.2	10663.5	7986	14116	8633.29	9733.54	10774.1	7987.3	4513.31	8781.11	8511.39	11255.7	9589.18	31337.1	30700.6	7003	7401.46	9146.6	9909.8	14583.7	8281.98	36116.5	17942.9	13765.8	8665.4	24326.3	18260.5	26428	19202.1	17646.9	13900.6	11167	17490.8	5489.56	5827.52	4297.71	10480.2	3494.1	4015.99
M275T143			2.17766	0.317777	0.000520503	275.2	143.228	516.8	124821	103297	77054.7	103813	96644.7	110496	121251	314236	215466	231847	107318	209621	148643	131221	155346	68128	100180	90353.8	106341	98712.2	95228.5	107887	69029.6	82239.4	110629	74669.8	134967	114745	161771	153799	98035.4	144918	71773.7	111100	122527	20942.1	20774.1	14607.8	56853.9	33569.7	76380.6
M74T661			0.430632	0.318265	2.68964e-05	74.0592	660.946	2797.38	8815.61	6816.52	7308.79	8293.05	6368.04	32669.9	25442.3	31964.2	25688	23548.7	28106.6	9482.67	14410.8	6130.55	8083.07	4163.57	6687.45	17676.9	15703.5	15460.8	20265.3	17563.2	15215.5	26861.1	25417.1	11920.1	21001.9	14706.6	16692.1	4932.44	4625.56	5206.99	5175.65	5116.03	3298.41	890.038	580.2	1245.03	2185.56	1418.1	2705.49
M863T609			1.41923	0.318311	0.00393218	862.711	608.587	24.0393	98524.7	84633.5	83545.3	55551.4	88674.5	96775.1	101741	120425	55754.6	112709	50906.3	65972.4	104914	106985	98054.1	86819.4	85601	77583.5	76696.6	80163.6	80562.4	95677.3	82985.8	64372.6	123239	101196	125040	103923	125566	80706.7	43348.7	28680.8	43176.1	80831.3	85846.2	4877.56	10276.3	14883.5	32206.5	23986.9	29185.5
M364T445			0.501029	0.318362	0.00453619	364.196	444.817	49.1531	498.902	578.304	811.622	690.319	648.242	1073.42	1249.78	2341.06	3395.08	1563.8	1319.51	1965.35	2440.35	2339.68	1844.8	1538.27	1817.84	1340.38	1525.02	7987.04	11059.5	2757.58	6965.75	9797.99	5239.48	3894.42	1196.29	3772.01	3029.73	6671.48	4022.47	8112.64	13848.8	12236.8	5859.76	1608.89	2892.43	2528.03	3485.3	3201.82	2440.99
M939T824			0.252434	0.318551	0.00114689	939.356	824.243	16.3755	2173.96	1967.54	1354.87	1485.18	840.51	3021.15	3582.05	3856.14	2048.99	2577.48	2465.85	1310.86	2776.27	1896.07	772.449	1452.39	1023.56	3427.03	2971.03	3597.82	3607.19	2555.03	2285.49	6814.64	5557.5	1358.7	983.356	2271.83	1527.36	2659.89	2408.87	1418.97	1236.02	1711.99	1125.31	718.781	540.175	498.612	743.936	359.477	503.255
M271T56			0.474936	0.320872	0.0731429	271.206	55.9565	762.439	4785.24	2636.51	3096.95	3903.56	6492.35	5211.02	5587.74	7057.22	5345.03	7322.69	3404.2	3543.23	4573.89	8833.33	5888.18	7397.91	3599.89	5475.84	3789.99	8493.78	6444.26	6159.32	5041.22	2235.62	11400.4	6302.9	7494.62	5946.63	4537.81	21376.9	9066.39	3712.38	6330.62	4985.05	4142.12	2234.69	2951.07	1675.6	2369.05	1223.57	5465.61
M637T675			0.163119	0.321466	0.000157051	637.355	674.679	19.62	919.019	1134.86	1545.78	954.249	957.488	876.947	1212.7	1032.83	1164.91	1728.64	1710.6	1707.95	1093.59	1012.55	1097.89	833.695	707.875	1205.34	996.45	1141.54	846.45	997.653	1125.16	925.84	746.066	622.558	764.67	595.512	547.556	759.704	582.609	466.232	838.634	723.457	990.392	253.039	134.296	259.647	119.763	286.496	348.681
M104T493			13.6756	0.322245	0.000700446	104.106	492.59	62993.2	6.7569e+06	5.81273e+06	4.25926e+06	6.74446e+06	6.793e+06	4.34017e+06	4.13003e+06	6.48082e+06	5.71364e+06	4.60146e+06	5.15904e+06	5.65476e+06	8.65577e+06	8.80417e+06	6.47102e+06	7.18273e+06	7.05824e+06	4.04182e+06	4.54893e+06	3.69109e+06	4.63363e+06	5.53959e+06	4.49464e+06	4.47105e+06	4.16434e+06	3.80602e+06	4.79779e+06	3.53488e+06	3.68889e+06	6.98038e+06	3.61799e+06	3.74701e+06	3.11006e+06	6.57639e+06	5.66034e+06	1.48071e+06	1.24833e+06	1.47382e+06	1.31033e+06	1.89692e+06	2.15804e+06
M376T55			4.05777	0.322301	1.21991e-06	376.258	54.844	326.824	308953	300674	340316	347843	346631	225336	212668	134541	216096	110169	231688	275019	283479	321789	344781	323550	381948	170519	322548	208844	222331	194439	184648	145314	141527	207054	144708	143568	189948	398616	380041	454498	353379	419065	406540	69651.9	143079	67582.8	164386	124170	208565
M673T595			0.738468	0.32248	7.57399e-05	672.828	595.246	218.59	8689.74	8523.64	22538.2	7318.1	24625.2	12614.6	5535.44	9110.42	21559.3	15958	20189.8	4500.63	31518.5	32245.3	29869.4	30873.9	24298.5	8076.8	8441.08	9285.08	14675.6	21022.9	14192.5	14355.9	7864.23	5732.96	6765.68	9673	3725.93	16167.1	13271.8	10506.6	10917.6	17910.7	17861.8	2395.88	4353.34	6003.1	5102.31	6778.6	3305.03
M309T394			0.933005	0.322576	0.0340391	309.18	393.785	190.794	2498.5	1816.59	1572.37	2329.76	1876.81	3925.57	3682.74	2785.64	2695.3	3049.33	3367.88	36187.6	20525.6	2730.34	29331.8	45582.7	8627.48	15510.9	25005.6	22057.3	32746.7	23430.6	23052	42216.3	33687.4	23776.3	16606.1	38020.3	45849.2	21061.4	48741.9	6605.97	10597.8	50060.3	37407.8	16620.6	9934.03	8828.73	889.731	10519.9	9488.55
M661T273			1.53058	0.323218	0.00276121	661.484	273.228	31.456	16835	14456	11965.9	18716.3	17197.8	44446	29794.1	68766.1	46321.5	55472.4	46013.5	39796.3	43979	29021.1	29529.5	20245.3	22948	41399.3	52473.8	32609.9	40128.6	44607.3	41914.6	48795.5	48150.8	48490.2	51718.5	39255.7	69847.2	102792	50603.7	70443.6	56309	32960.8	48911.2	10086.8	23004.5	9727.64	23153.9	21062.6	29976.2
M595T569			0.856589	0.324046	0.0327248	595.163	569.053	921.511	457468	580648	582154	479559	461593	375807	449589	340390	305028	441719	409879	85058.2	97278.1	50173.4	37154.7	47536.6	56192.7	67119.9	12957.4	14325.2	32306.7	33119.9	22523.7	11448	13624	25961.6	3620.53	9923.62	16651.7	34066.2	50071.6	13212.2	13508.3	46467.2	13091	5332.99	4544.37	3294.67	21452.9	4658.7	15939.1
M345T508			0.634018	0.324605	0.00174907	345.211	507.753	213.773	6049.51	11205.3	10043.6	10240.1	9328.14	3095.67	6535.76	9301.59	4090.14	7278.73	6254.65	11249.2	15168.8	11784.6	8280.2	20292.9	14736.5	6384.7	2527.5	3449.95	8932.09	5688.43	4391.37	31440.3	16054.5	20354.2	5659.84	13971.3	5924.62	17929	12336.3	9975.39	10445.6	7734.07	6279.6	3114.45	2015.8	2954.52	4318.88	3753.64	4844.67
M894T608_1			0.358408	0.324718	0.00234304	893.731	607.952	24.2159	5618.35	5428.1	5565.83	4566.86	5480.28	7370.45	6472.03	8848.53	1859.91	7831.13	7854.52	7306.72	6673.94	4965.34	5050.7	7365.36	5005.05	3695.33	4935.71	5499.98	5395.03	6816.89	6435.87	3486.88	6064.42	6986.5	8090.06	6889.15	10110.3	4393.58	4825.75	3666.31	1705.58	3338.18	3058.32	153.518	359.499	714.789	2604.45	1330.87	1651.96
M385T775			0.482604	0.32531	0.000810548	385.083	774.979	194.999	2042.83	8199.19	7371.09	3684.24	5871.7	2793.6	3939.58	2828.97	2320.51	3119.29	3325.68	6405.95	3930.13	4846.12	6075.6	3069.84	4133.95	9274.85	6498.96	7378.76	6023.78	10104	10391.9	2961.15	2038.14	2104.43	3096.18	2254.57	4232.72	9325.6	4280.8	8741.83	4888.31	4544.47	6211.31	2143.02	1981.16	1659.03	2217.11	2056.81	2302.15
M360T192			0.671897	0.325396	0.0549551	360.273	192.031	1051.38	3461.52	16231.4	6408.79	3551.76	3277.15	25627.5	52739.3	5586	17730.8	19117.7	73166	2296.1	4941.65	4017.22	4874.64	4633.1	6986.11	37744.1	41413.1	40627.8	25830.2	39841.8	18416.1	23471.5	20143.6	17548.2	12024.2	11416.9	12128.6	37322.2	12841.3	18109.2	6434.83	8394.29	9495.49	7884.53	6498.67	1464.12	5529.59	2619.57	6134.31
M562T684			0.267157	0.325474	0.000170781	562.213	684.327	78.4313	1522.35	3196.86	2593.58	2918.94	1939.58	416.468	709.785	451.422	738.688	500.279	588.058	2455.76	3458.21	3472.89	3837.69	2546.49	1354.64	2900.88	4813.17	2780.58	2282.84	2897.52	2070.62	1988.22	1626.46	1069.58	855.826	1523.24	842.317	2515.98	2202.17	1228.8	1786.17	1517.33	1850.16	849.945	246.629	363.761	692.155	606.393	854.078
M597T424			0.363124	0.325525	1.8439e-05	597.431	424.474	33.2636	1942.06	1930.51	2107.56	2203.06	2186.89	1562.58	1966.64	1970.54	2685.05	2496.7	2353.25	2460.99	2570.88	2636.94	2633.87	2148.66	2438.35	2119.07	2543.42	1989.25	1974.67	2427.66	2116.26	407.096	271.372	1426.49	1001.94	183.034	669.711	3056.13	2868.24	2972.61	3430.7	3702.1	4443.52	577.92	736.523	1005.31	1223.96	1299.5	1821.36
M763T471			0.384522	0.325925	4.75371e-05	763.181	470.537	67.7317	2219.71	2970.67	3793.01	1426.52	3706.4	2029.65	2011.46	2267.06	2586.41	1742.55	2176.85	7382.07	6351.29	6489.48	6662.74	6448.21	7630.92	4233.81	4215.01	4447.04	3497.4	6515.7	4345.04	2712.37	3233.05	3599.45	2440.61	5653.89	1989.94	3751.83	4796.56	3133.76	5172.51	4165.9	3304.23	622.361	743.484	1170.51	1761.67	1872.44	1757.61
M462T718			0.539323	0.326469	1.10211e-06	462.347	718.155	208.037	4286.23	4109.8	4324.16	4484.4	4924.06	2361.06	2420.71	2107.74	3286.63	2906.97	2547.82	5906.42	5069.58	4289.67	5336.76	4487.19	4656.49	2887.14	3210.92	2426.72	2568.38	2883.07	3591.9	2457.13	2517.94	2750.59	2570.22	2578.92	2546.33	6521.6	6191.95	6695.16	7838	8005.69	9127.18	2224.61	2261.99	2120.97	2211.85	2652.14	3016.98
M708T716			0.400206	0.326678	0.000284182	708.163	715.686	12.3999	537.638	847.487	928.563	675.924	900.797	4707.31	4006	6152.75	5199.25	7511.83	6756.62	955.847	820.322	998.016	1236.91	2288.43	1966.42	5378.89	5454.55	3620.16	4952.14	2009.57	3596	2132.09	2983.76	3366.96	4914.2	4272.14	4714.29	3503.69	4302.45	3344.06	3107.52	5551.48	6325.53	1586.91	1540.22	1228.25	1434.89	1446.53	1300.84
M227T62			0.564587	0.32786	0.151884	227.081	61.7775	575.782	3041.18	1642.92	4077.27	2388.08	8202.08	12531.9	10317.7	12323	15171.2	6434.62	16850.8	5222.61	15677.5	16931.3	14233.3	802.729	3727.94	2619.36	37515.3	8142.32	19534.7	15563.3	13486.5	6215.61	2820.78	6850.05	2157.59	1800.42	15739.7	35548	774.288	5282.45	10799.7	40428.8	4827.84	5947.17	6452.88	4730.51	7456.68	2407.68	5024.32
M654T80_2			0.495397	0.327885	0.00209023	654.453	80.212	25.4576	947.107	1306.66	2619.54	760.779	1059.55	1870.99	1786.89	2108.16	2632.86	1369.95	1631.44	1970.54	1969.81	1302.85	1396.95	3561.6	3198.41	2622.35	3496.19	3361.09	2478.64	2690.58	1701.13	6231.62	6735.36	6004.24	4912.89	4360.55	4852.33	11628.2	6450.15	6585.71	4259.84	4664.63	6337.18	1978.39	2877.62	1892.75	2032.93	1831.65	2477.71
M228T544			0.561515	0.328617	1.08764e-06	228.107	543.683	480.846	6582.3	6923.11	7114.35	6195.5	7480.88	33723	21398	37696.9	27043.7	32877.2	31997.1	13112.5	10050	7261.73	8209.92	7757.66	7009.06	11551.7	25756.1	39999.6	9103.42	26758.1	25586.6	4331.82	3960.6	6686.7	3827.61	4837.21	4181.67	7584.9	6767.14	9864.89	8989	7422.53	8876.9	2655.73	2714.23	2067.65	3475.47	2129.81	3225.41
M647T214			0.339468	0.32886	0.0144402	647.373	214.451	8.15632	324.892	732.24	611.78	365.818	440.765	1016.74	1212.93	651.335	1608.91	1125.68	1324.52	1711.39	2701.72	1732.38	1993.59	774.31	809.155	2106.92	2993.15	2098.1	2453.57	1686.39	2100.19	4228.64	1711.56	2656.26	3022.55	2978.58	6221.93	6414.5	2877.48	3278.7	1561.13	2214.87	2756.51	636.752	859.159	362.982	1279.31	1318.79	1825.28
M145T372			0.712138	0.329702	0.00919855	145.048	371.818	557.532	21158.6	23770.2	17647.5	15171.5	18058.4	16828	20050.4	25182.7	15624.8	14437	20054.7	16485.6	22403.8	23698.1	29908.3	37663.9	35421.1	26898.7	14979.7	19479.9	22546.3	36504	32382.6	8271.53	28198.6	10280.4	5738.16	17475.5	14962.6	21366.1	13119	8702.56	27311.5	10349.3	29703.7	5567.26	3746.46	8893.9	2973.17	9971.14	5297.34
M281T401			0.695173	0.330962	0.000103788	281.148	401.425	954.09	7645.09	6630.39	8866.56	6824.22	9747.81	10964.3	10855.2	11957.6	10733.5	10582.9	9032.42	10473.6	11309.7	9529.91	11763.8	20838.2	5540.31	8884.12	9322.42	9705.96	11748.8	8848.49	10181.9	16065	20886.7	14353.9	11466.8	15226.2	12388.8	13822.6	18456.3	9137.43	14460.2	14132.1	9956.12	3180.46	3656.33	3747.93	5577.81	5235.97	5066.75
M203T513			0.631212	0.331071	0.00360956	203.078	513.422	5420.92	15626.1	13244.1	28637.4	1617.85	11800.6	5658.41	6989.11	7788.49	8667.55	7431.19	9181.11	5766.85	9066.16	13596.4	13183.2	19688.6	6489.6	6183.59	14593.6	8067.26	5524.14	18731.8	6043.28	18236.3	9552.85	11343.5	7684.26	7314.72	8144.51	13448.8	5834.48	7628.07	19664.4	14395.1	16480.3	4657.36	5857.26	3428.34	1402.87	6679.11	3616.89
M425T52			0.611451	0.331564	9.52503e-05	425.34	51.8145	65.3782	4880.04	1316.83	5519.64	1486.97	4688.42	2889.03	2653.13	3755.09	1828.89	2998.59	3452.74	12638.6	6509.16	6956.48	6061.63	8068.22	8475.14	6917.03	9206.88	5748.1	7726.86	6991.23	3716.89	12861.3	9898.44	11542.6	9812.45	6987.99	7531.14	13972.6	7956.65	13017.3	8957.69	10133	10270.8	3093.09	2857.32	6741.94	2960.74	2986.94	2682.16
M279T499			0.814249	0.331961	0.00137048	279.037	498.663	435.817	13236.9	17804.4	13521.2	11917.8	19716.2	10293.2	10946.4	22255.2	21141.1	6332.37	17817.7	35749.8	74018.6	16512.8	67464.9	31852.6	70492.5	14650.2	18279.2	12422.4	17632.4	26852.3	14175.2	16471.7	50668	13382.4	18640.8	8124.01	12098.7	20843.8	12759.6	20002.1	14185.8	31629.2	14929.2	6888.02	4799.67	6688.27	7225.05	4320.8	8037.84
M919T285			0.482692	0.334372	0.00166324	918.551	285.142	31.2445	3195.91	1687.13	2037.34	2438.27	2131.89	4528.08	4872.74	3198.72	4264.24	5934.37	4567.55	7613.39	7005.1	4562.13	6511.39	3820.1	5623.87	5925.53	6396.06	5787.7	5021.39	7915.44	7007.12	10505.6	9604.87	9281.09	12481.7	8673.09	11716.9	9417.62	4576.27	7605.24	5159.71	4405.82	5921.61	2130.93	962.421	1673.05	2434.13	788.933	4411.16
M575T595			0.704945	0.334725	0.000293845	574.851	594.597	338.164	18982.4	18759.5	24434.5	9619.55	15316.4	6964.02	5038.3	26047.6	12561	4309.76	1049.19	8402.69	28582.9	25199.2	1545.74	29439.9	15826.7	7461.74	6372.16	8799.29	8398.08	9661.12	7326.25	5265.34	4595	9309.17	9005.67	7320.78	5441.65	9954.07	13439.6	10412.4	14146.9	19563.6	18393.9	2469.09	4546.65	6204.67	4075.94	7105.22	4354.77
M219T746_1			0.389866	0.335152	4.06527e-05	219.025	746.165	1582.41	2949	3397.86	2865.63	3043.22	2992.53	1795.7	1877.42	2269.88	1643.04	2485.17	2587.11	3235.32	5082.05	4218.08	3816.28	4205.57	3542.85	2308.47	2364.38	2530.37	2664.31	3048.16	2470.79	3305.99	2924.94	2797.93	2234.91	2936.89	2469.58	3774.78	3059.01	3782.9	4329.78	5132.45	4371.14	1103.71	797.259	806.509	1183.65	2415.53	1887.84
M970T609			0.184733	0.335657	0.028875	969.741	609.187	26.2281	2881.53	2392.3	2088.8	2924.7	2938.08	3541.67	3165.86	2695.14	5318.29	3497.6	2251.41	2513	3262.77	4870.02	3773.19	2740.54	1740.23	1642.26	3115.39	1323.26	1629.69	3372.8	3007.68	2038.81	2055.75	2600.07	1932.01	2284.39	4215.75	1777.04	1626.87	1049.37	1467.86	1881.22	262.44	52.1488	225.476	242.241	1678.07	167.942	341.136
M336T70			0.343833	0.336143	0.204089	336.155	69.579	121.066	1295.61	1004.03	1226.94	2255.61	3079.53	638.792	1364.05	1055.24	3653.65	1718.67	1796.93	1286.37	1744.55	1551.25	1665.71	963.004	1082.47	2957.79	3282.62	1279.06	2634.47	1631.58	2991.31	10427.5	1939.4	6035.43	1509.34	4667.39	1390.22	19992.8	9567.63	2086.81	1447.11	1975.3	2291.76	3499.38	2329.19	1338.29	1173.67	2221.11	1997.15
M229T55			1.19489	0.336713	7.61614e-05	229.142	54.8015	965.344	21292.3	25563.8	25884.9	22058.7	19418.8	39421.2	54020.8	43254.5	95553.8	49776.9	80212.8	23278.2	19046.3	29487.7	28542.4	22570.1	35953.9	42104.9	53862.5	57348.5	42562.3	36803.3	33886.7	26208.5	22758.3	33455.6	16634.5	15767.2	16448.1	41587.4	26025.9	39807.1	29750.3	50576.2	36260.7	13850.2	15166.8	7848.43	13790	8660.26	16110.6
M209T399			0.275535	0.336745	0.00118653	209.152	399.443	445.854	1818.5	1487.74	2534.38	817.462	1696.95	1486.08	1719.82	1761.84	2712.68	1469.42	2627.14	1837.83	3081.53	3154.04	3289.36	2554.95	1453.03	3755.45	2215.69	2038.66	3112.09	2899.61	2168.61	3573.03	3651.84	3086.74	3795.83	3302.77	3517.21	2303.83	1176.74	2418.25	2092.69	1884.67	3165.4	308.037	574.848	758.442	733.944	455.784	1560.63
M305T430			0.237759	0.337008	0.185185	305.122	429.887	99.3522	4712.12	4531.56	5654.15	7020.89	5004.05	8070.21	9357.28	9321.82	8465.94	9142.79	8900.4	2945.27	660.255	722.581	817.005	1118.76	1733	1546.56	1604.96	1264.74	236.07	1470.2	1194.47	1055.45	3936.95	1129.57	1270.62	2098.96	1522.67	8678.07	2913.33	846.517	706.985	510.951	2655.94	703.252	739.273	1161.66	931.506	1035.35	926.164
M308T57_2			0.685489	0.33701	6.53017e-05	308.221	57.377	183.913	14657.7	11076.8	12757.3	12135.9	13922.9	10567.6	11680.5	14388.7	15294.9	18432.2	16895.8	21562.2	18064.3	15004.4	15447.2	13343.2	12960.3	9524.45	11957.4	15968.9	13028	10645.1	11335.3	15999.6	11542.4	12171.1	7693.41	7498.43	11242.6	16698	12559.2	9815.36	10528.1	12910.8	9718.54	3098.57	3570.7	2608.43	6462.88	4555.17	4046.43
M565T570			2.55253	0.338644	1.39377e-07	565.153	570.195	1385.95	245279	116142	116615	271265	243809	86553.6	94114.6	82227.4	168099	94027	98465.6	150742	189889	196326	172745	185192	184776	93946.4	82862.5	81868.6	72458.2	195828	78163.9	136943	148546	140558	123265	193473	142655	148993	181707	173115	200458	181431	148636	54424.4	48737.1	53783.3	66531.7	63118.7	63677.3
M456T392			0.255845	0.338757	0.000796938	456.206	392.122	13.7277	2181.62	1552.64	1959.18	1496.18	1587.98	2705.44	2596.52	4034.22	1582.52	2559.25	1570.81	2456.9	3742.7	2705.14	2534.02	2450.82	2114.26	3316.27	1880.01	2165.32	2733.4	2497.35	2247.12	4296.47	3455.51	5278.63	4809.02	5059.55	5579.08	1807.47	1672.48	1517.74	1729.47	2003.93	1923.6	399.842	372.926	256.881	570.435	245.623	1763.65
M788T700			1.66169	0.338976	0.000274787	788.3	699.619	7.05167	17861.8	40643.6	75235.2	28832.9	50393.3	109642	114507	104019	105112	106434	158879	59841.1	61690.5	50450.2	76941.6	82426.2	69683.4	177492	188311	172748	186479	165372	174565	89211.3	97294	74777.2	119278	126719	100186	54909.9	83361.6	55208.3	83366.1	93670.2	104179	15262.3	16287.4	18274.8	38000.5	30155.2	42930
M372T558_2			0.414749	0.340086	2.61655e-07	372.248	558.448	410.478	4718.68	4926.56	5024.95	6073.77	5457.07	1914.7	2353.73	2374.69	2604.64	2635.91	2871.19	5184.5	4594.69	4698.75	5553.15	3725.26	4306.11	3062.27	3465.35	2974.89	3125.99	3590.08	3584.09	1681.47	1563.56	716.142	932.578	1817.83	1063.23	4237.46	4400.77	5191.98	4412.4	4595.02	4251.45	783.007	1631.16	1391.64	2286.73	1488.88	1631.2
M631T69			0.543716	0.340483	0.0102183	631.143	69.4185	56.2526	14568.7	14597.5	13153.7	12638.7	9551.79	9269.17	10014.4	8129.39	10169.4	7928.34	11870.1	21207.2	19508.4	16514.7	16072.4	20590.7	19266.9	15199.8	13614.1	12061.2	11286.4	15342.5	14210.9	5642.61	8915.37	20484.2	2487.6	7242.55	6047.78	9020.2	19025.9	5172.17	13390.5	11318	7875.14	1844.7	2113.78	2296.05	3059.28	9294.6	3796.04
M483T296			0.314566	0.34086	0.0311389	483.27	296.495	27.0138	21316.9	15871.7	53288.5	23319.6	28853.5	11156.3	27608.8	34850.2	20552.9	44982	15833.8	33326.3	36072	41425.6	55114.3	18966.8	23557	6958.69	5374.87	6746.15	17043.3	43190.2	31668.2	22187.5	21833.4	27045.5	23890.9	18337.5	4200.02	2286.5	1672.48	2736.71	3572.24	8092.53	3774.53	863.464	763.532	1380.71	1137.26	965.145	2434.82
M691T590			0.319862	0.34177	0.00195132	690.781	590.394	75.9108	9492.02	9952.43	9636.37	10943.1	11342.9	7552.82	6003.55	12334.6	11718	7939.32	11217.6	4717.21	7698.36	4490.46	4656.54	6555.76	4586.36	3867.16	4955.11	4525.95	3652.41	4999.17	3918.54	8521.3	5880.52	4994.4	8036.6	5596.1	5233.09	3837.05	3313.19	2136.71	1990.25	4210.35	3753.07	427.491	868.996	807.583	2683.55	1213.67	574.575
M350T61			0.685111	0.342688	0.0683537	350.235	60.6375	195.289	5157.77	4218.5	6867.69	4305.65	6620.56	8262.16	8271.77	12976.9	8285.12	13176.7	5857.87	8769.11	3234.96	4825.21	6382.58	4243.76	4894.98	6202.31	8266.8	8177.8	9048.21	10271	6327.01	13270.2	12658.4	10637.2	6783.64	8835.92	10490.8	48063.4	14841.4	8725.7	19108	10943.6	11403.7	5887.53	5779.16	7727.29	3722.61	7680.29	7956.21
M243T677			0.54625	0.343182	8.48857e-06	243.133	676.646	376.32	6104.72	5930.06	5758.17	5298.58	4873.27	7582.9	7616.06	8431.65	9444.32	6800.63	7283	7213.87	7465.57	8803.34	6169.9	11081.5	9389.03	5971.38	5626.81	6551.53	7487.53	5507.66	5150.22	14685.9	11078	9207.62	5955.34	8792.08	6422.76	9855.1	8642.08	6712.16	7115.33	7046.27	7161.34	1876.87	1507.95	3638.34	2791.79	2587.48	3566.61
M679T273			1.53367	0.343301	0.0460571	678.51	272.932	37.3742	21262.1	18719.7	11416.2	18205.5	19943.8	28915	37531.5	59231.8	45096.6	76362.4	31505.9	39710.2	44160.4	53028.3	47809	25257.1	41521.2	67263.9	67102	49072.1	57826.8	65009.5	64193.6	109216	70223	40181.9	70147.4	55563.4	110841	176028	73630.7	60226.7	48454.2	43132.3	45688.1	11165.9	25970.7	12031.6	31597.8	26372.5	46371.8
M480T356			0.296638	0.343555	0.000358305	480.242	356.378	40.6638	4674.03	3940.53	1806.21	4075.76	1657.08	2947.98	4502.67	4039.09	5578.98	3435.7	3663	7610.36	7017.82	6016.67	5178.81	4003.89	4268.85	5596.44	4550.27	5676.23	7422.17	11250.7	7187.13	3242.66	2657.41	2528.97	2396.46	3302.7	1936.66	1833.51	3556.64	2595.6	1797.55	3022.49	2437.17	674.895	938.658	789.34	424.656	894.433	1514.82
M482T518			0.159268	0.343862	0.00240192	482.317	518.038	8.30419	1322.14	1025.81	943.11	1642.82	1442.05	817.459	1593.4	1246.38	940.695	843.718	1424.73	1887	1843.9	2168.87	1768.17	1405.2	2293.27	2249.08	485.415	788.839	2019.21	2248.25	537.48	2032.43	2055.76	1291.39	2282.59	1576.27	1207.52	858.009	778.276	680.755	822.822	468.658	1354.7	302.108	125.846	354.247	529.862	256.262	138.336
M707T608			0.476265	0.344001	0.0163526	706.693	607.89	7.70676	13714.8	5694.96	10707.6	6907.54	10890.1	7046.16	11242.2	11338	5755.24	11304.5	4464.54	6401.24	10523.4	7041.67	12400.2	9012.13	2874.8	10198.3	5378.08	3480.93	5156.4	6659.13	3886.26	10121.2	9841.11	11719.9	6844.18	4015.53	5768.73	4711.23	9931.58	14678.2	3717.74	6929.79	6408.79	439.836	1353.19	2228.13	4286.38	3926.37	3719.96
M408T567			0.223811	0.344151	0.000484582	408.211	566.523	77.335	795.249	1291.84	741.823	761.322	1312.1	1610.07	1070.59	894.858	848.658	1357.06	833.007	867.225	819.307	945.54	1043.29	1231.95	1665.67	1118.35	1224.55	1294.32	783.736	1020.05	971.813	1845.07	2576.4	1275.14	1042.86	1994.82	914.837	1482.39	2018.67	1285.86	2242.05	1280	1083.1	205.12	723.053	594.137	649.809	587.809	472.367
M190T276			0.49176	0.34428	0.00138692	190.142	276.204	692.081	3947.25	1369.35	4853.01	3198.92	6699.83	1219.24	1888.54	3520.18	2889.22	990.555	2701.06	6853.36	7764.5	8360.51	9590.94	8981.01	10801.5	3210.41	4580.25	1219.92	1070.7	1525.16	3767.86	5948.04	6870.5	1369.35	6398.64	5183.01	5493.83	7137.15	8057.3	4863.03	5168.32	10177.4	5016.79	4628.31	1826.82	2132.26	2589.36	1826.82	912.186
M705T529			0.229176	0.344487	0.00135469	705.103	528.58	9.66097	491.337	489.84	434.659	443.03	427.745	1362.42	1401.3	2355.93	2292.83	1245.3	2658.73	1037.89	927.675	1334.84	1017.9	997.471	1070.4	1207.44	1609.01	1709.57	2260.35	2298.77	1937.99	556.413	594.177	1365.71	1570.54	561.801	396.22	2281.03	919.365	1486.66	1146.77	1853.52	1347.6	1002.75	407.414	516.564	352.741	393.77	439.177
M105T318			0.37604	0.344791	0.0432261	105.053	317.625	481.189	2061.52	601.64	1323.43	1982.09	1598.87	2722.48	2884.65	7091.97	5995.39	2532.29	3267.33	2186.89	2212.41	1976.49	2310.1	2332.03	845.661	1676.84	2999.18	1493.61	3109.63	2458.71	3041.72	2259.9	3076.56	1670.19	1092.62	2302.17	1622.65	1172.5	7474.44	475.276	5680.11	8809.41	8600.32	1848.4	1815.86	2258.22	1083.93	1790.29	2309.72
M334T498			0.31752	0.345481	0.00202504	334.196	498.054	20.7221	1643.11	2146.68	1564.1	1189.58	1049.9	2681.37	2168.29	2546.59	2526.22	1523.75	1451.33	1792.8	3283.36	2846.84	2569.21	5091.4	3504.17	1540.41	1690.6	2028.83	2559.75	1295.73	965.218	4807.56	5040.79	2293.95	1952.07	3953.6	3088.53	4591.15	4202.94	1622.06	2373.9	3002.44	2329.06	1023.33	731.128	1059.76	1139.77	1105.12	1201.54
M336T64			0.537914	0.346238	0.190623	336.222	64.375	242.321	9512.81	4424.01	1406.16	1902.98	4909.36	7802.76	5083.35	9004.65	2785.71	3005.32	4568	4020.35	7262.76	2639.61	2254.33	8365.07	5718.81	4245.38	2106.14	4658.09	4051.21	9679.47	1299.17	10328.3	15938.6	7246.77	8591	5624.62	2334.13	47992.9	10996.1	7312.99	6694.9	4586.09	10010.8	6040.35	2907.18	7726.41	2320.28	5161.32	6172.74
M312T55			0.565748	0.346706	1.81752e-05	312.18	54.877	214.713	9000.25	10073.7	11123.6	10632.3	11511.8	7675.89	9365.95	9371.64	13132.3	7633.75	11495.7	12349.8	14777.3	15128.1	13343.5	10884.7	10455.8	6977.63	8271.88	9838.32	12254.7	10273.8	8050.61	9622.3	9774.47	10633.3	6921.87	7356.96	8039.54	9864.69	9759.46	7677.48	6281.94	9872.41	8544.23	3804.06	2477.52	4737.49	2880.26	1802.87	2326.55
M234T683			0.420311	0.346706	3.20266e-06	234.107	683.371	503.879	2848.28	3416.02	3495.59	2911.64	3532.72	2594.78	2282.36	1739.09	2576.27	1617.96	852.62	3977.21	4252.23	3883.73	3814.91	4410.79	7454.76	1074.92	1827.45	1242.99	2620.6	1552.15	1292.45	7608.75	6846.63	6007.39	4247.02	5673.3	4956.8	5024.22	4569.18	5964.79	4033.22	4409.64	4015.52	1248.72	1408.5	1337.25	1768.01	1924.83	2026.19
M463T718			0.404155	0.346752	5.38723e-07	462.849	718.146	209.344	2651.3	2468.42	2990.72	2704.41	2679.72	1459.45	1157.89	1327.73	2272.95	1880.59	1922.61	3408.19	2995.9	2830.91	3149.93	2558.34	2679.53	1831.22	2230.04	1721.39	1833.62	1912.81	2272.39	1422.1	1273.33	1475.42	1636.13	1468.38	1577.37	3903.53	3647.5	3782.51	4509.24	4690.13	5097.37	1391.42	1301.43	1344	1426.42	1678.57	1745.49
M608T159			1.40623	0.346774	0.00899356	608.383	158.814	275.309	46339.5	38762.9	27491.4	49811.1	48445.7	68078.5	48588.7	44147.9	12318.5	48982.7	33357	51034.8	65144.2	36572.9	11727.1	55248.1	60597.6	40408.2	48822	36335.2	57631.5	69419.1	57994.9	81233.6	76543.8	58757.5	103239	89359.2	86069.6	71443.8	47396.7	29372.2	62968.1	77998.6	123808	20284.3	16134.7	19400	29165.8	13836.4	44392.4
M278T275			0.963338	0.34685	0.00504539	278.218	275.011	714.912	12591.7	13088.6	9135.35	13794.4	16897.4	14524.5	11788.3	28505.5	17217.9	14454	15138.6	20541.9	28156.5	17165.8	22829.4	14608.7	19463.2	19026.4	19480.9	16601.2	22262.1	13849.3	17838.4	17832.6	20566.9	20928.3	24224.2	20852.4	30033.4	45631.9	22345.3	23572	20480.7	18824.7	19165.8	4386.32	7106.11	3969.38	14152.8	8712.74	13707.3
M492T366			0.449333	0.346979	0.00233987	492.125	366.426	25.7657	9599.04	8735.31	12734.8	16708.1	7542.37	7258.34	6294.38	6163.09	6436.04	5252.78	4666.91	9602.97	3360.03	8626.13	7485.14	8547.85	3325.53	5904.02	1042.25	3810.26	6927.21	7305.63	6190.56	3081.17	3284.46	4089.48	6626.73	5541.39	2325.43	6236.83	3773.09	3592.15	6541.33	8509.1	9403.39	1708.6	2323.86	1670.4	1538.93	3677.28	2285.54
M481T480			0.393587	0.34792	0.00132303	481.216	479.942	34.169	13739.4	5838.79	7782.16	14707.5	6106.7	8204.65	8429.82	2985.91	6668.3	5772.64	5256.61	1975.83	2245.55	3638.78	5172.4	2411.11	4180.12	4161.54	6444.24	4233.48	4630.6	6456.6	7662.88	5301.37	7720.19	9364.42	4868.96	5434.82	7646.45	5537.11	5657.88	3453.53	3149.23	3334.99	4580.5	739.333	541.22	764.947	3329.34	1564.06	2007.25
M523T603			0.46053	0.347999	0.000540628	523.06	602.66	45.5361	147.803	133.924	0	0	42.2425	0	0	59.2651	223.029	91.9806	43.1677	9244.55	9869.74	10269.5	8830.75	11410	7892.86	9667.68	18571.3	12622.1	14085.7	6478.28	9238.43	8953.59	6949.12	13559.4	9905.21	12917	9145.99	6308.57	8410.9	3642.08	7519.4	6441.47	5797.9	116.427	2078.26	2293.27	2178.99	2760.32	3838.54
M389T606			0.774616	0.348456	0.000156592	388.859	605.657	309.066	20333.5	12377	3133.21	17006.3	9657.01	19782.4	19775.5	5994.06	9993.54	10425.4	18822.3	22054.5	19325.1	15186.1	21244	7882.65	9198.8	17125.6	18120.2	7501.61	11820.2	18805.3	17312.2	13195.4	19991.9	18837.6	12450.3	19368	22415.1	17563.4	16896	17792.6	16061.5	8549.37	17038.3	1835.3	4607.98	3947.37	7387.62	7200.39	7741.79
M921T606			0.255232	0.348462	0.00103363	921.259	606.295	18.2152	2410.63	2276.95	2098.89	2378.34	2108.04	1791.57	2721.55	3713.92	3550.46	2551.38	3967.83	2669.22	3133.14	3740.08	3143.96	3520.68	3165.68	2182.79	2162.02	2740.34	2581.63	2835.05	1876.46	4723.29	4003.53	2578.43	3597.9	4316.39	4130.89	1924.67	1920.89	1149.06	1744.91	2042.96	2649.58	79.2792	357.675	468.272	1232.27	682.391	1163.76
M765T320			0.352655	0.348622	0.0164405	765.245	320.014	10.9024	21744.7	31459.3	31156.1	23785.4	41260.4	9685.57	11361.2	8924.17	11568.9	11534.6	8214.47	7972.32	9168.63	6650.4	5926.69	16821.9	13406.7	8228.25	14828.3	7608.17	7711.04	7277.67	6529.86	3511.76	6338.13	10726.7	3580.76	2894.81	4112.51	7468.81	4551.68	1716.55	3256.18	6572.84	2089.38	1396.34	1627.89	1197.21	1723.67	1571.16	1427.78
M618T794			0.251673	0.349537	1.82741e-05	618.232	793.531	11.8068	1951.67	2986.29	2169.28	2384.08	2317.79	3679.18	5063.09	4426.25	4284.05	3879.4	5676.73	3124.63	3374.85	3012.68	3936.76	2781.89	2467.48	5974.43	6319.48	6365.12	6001.16	7094.84	7063.25	4521.61	4662.24	3454.93	3508.36	4085.38	4425.52	1840.77	1456.74	1536.75	1320.44	1811.74	2200.81	680.276	432.191	477.781	852.927	559.765	550.892
M174T524			0.23232	0.349627	2.8524e-05	174.111	524.364	244.437	1237.23	2879.31	1708.69	1028.38	2325.22	1520.56	2580.11	3101.3	2813.91	3025.89	2577.58	4408.87	3386.43	3334.13	3007.01	1043.91	1841.4	2423.03	2272.03	4822.19	2760.01	2157.88	3530.89	2151.93	1798.41	2832.32	2584.89	2333.01	1763.18	1389.08	1316.6	1508.17	1548.73	1322.11	2071.61	515.767	838.144	647.529	367.55	379.023	453.279
M292T615			0.238757	0.350451	0.00558783	292.14	614.785	56.8444	734.658	2079.17	2052.91	1527	1681.61	1123.28	1354.2	743.786	1064.54	1969.7	1532.12	1590.45	2385.86	3198.64	2117.5	1033.95	1053.61	2074.98	2321.19	1622.3	2272.07	2792.88	2922.55	2802.04	2818.07	1257.16	1557.85	1920.19	645.38	2631.83	1251.43	1014.43	1381.66	2401.45	1353.18	1280.45	467.635	590.575	318.839	442.603	416.316
M426T398			0.233441	0.352409	0.00123556	426.204	397.536	15.2337	1904.45	1907.28	2724.82	1479.26	1915.7	1829.34	1450.68	2092.91	2182.24	1998.58	2195.77	2798.37	2314.02	2271.83	2806.33	2651.14	1575.03	1810.29	1072	1425.73	2497.4	2140.94	2433.94	3076.39	1709.78	1904.75	1802.93	1220.73	546.56	1642.34	2630.02	1613.8	1669.33	1343.91	1044.32	296.419	397.504	578.952	524.159	685.821	1021.4
M689T386			0.474821	0.353008	0.0001552	689.205	386.254	190.632	64772.6	64193.5	112472	59772.6	76462.7	69371.4	76690.1	77048.8	73503.1	67252.2	77123.8	11132.3	8812.66	4792.58	4944.04	13864.5	11533.2	2301.99	5322.1	13111.6	15073	13190.7	9468.22	7807.77	5886.45	7390.45	8066.75	10873.7	9865.24	5649.33	5658.83	4480.3	7967.53	7690.42	6773.91	2781.23	2084.25	1692.95	478.074	3150	3305.55
M531T608_2			0.422129	0.354334	0.00382868	530.933	608.231	212.578	8204.3	4277.87	2891.22	8823.9	7643.85	7532.54	9266.26	11300.3	10974.7	8916.35	9383.25	6961.99	10300.9	10173.7	9643.6	6595.31	7634.98	6612.02	7738.84	9292.8	9713.05	5857.43	7793.91	4955.48	9214.86	4301.89	8614.19	7161.67	3888.13	7593.81	3336.26	6294.77	2725.21	5929.08	6410.32	972.828	1112.59	1390.45	4237.76	1461.69	2265.93
M337T615			0.419512	0.354672	0.000458537	337.088	615.236	501.883	5706.72	7451.06	9177.81	9505.72	8388.15	6096.1	8579.91	9608.12	7002.35	7918.14	7525.57	7310.47	9974.5	7796.94	8814.21	9547.81	6616.76	9183.25	9370.19	9888.03	10303.2	8451.3	7359.99	8227.3	7961.76	8878.76	8581.68	7411.92	7753.9	5833.58	6990.79	3342.62	5164.86	4643.18	4499.19	454.535	937.395	1590.23	2583.18	2529.05	2713.96
M343T58			0.47814	0.354846	0.113987	343.189	58.045	152.311	1693.18	920.081	1831.28	2158.46	1483.31	939.795	4870.21	4391.54	3797.88	1928.64	2979.27	2576.94	1560.54	1350.11	1658.5	18740.7	1886.04	1994.65	2358.26	2551.89	2937.24	1984.64	2296.5	22339.5	1286.56	2658.94	2011.04	3910.09	3247.16	14811.7	1613.07	15458.6	2218.87	2513.13	15972.1	2582.86	2513.33	1373.27	9652.32	947.355	1591.32
M547T622			0.601256	0.355347	1.66199e-05	547.143	622.139	183.649	14688.7	12722.1	12331.6	13728.2	10012.9	7859.46	7266.49	8396.98	8780.54	2929.8	9056.57	8576.27	17950.4	15064.8	16060.3	17605	15703	8519.45	13362.8	8120.83	12352.8	12904.8	9781.92	7142.29	7587.86	9437.19	8128.78	4220	2888.7	10500.7	10790.8	8227.79	8790.67	11621.8	7804.48	4817.99	2909.01	4526.57	1471.86	3071.28	3719.66
M308T614			0.301773	0.355444	0.00257577	308.039	613.976	83.4183	716.792	1748.33	1440	1398.47	1202.2	1889.67	1310.21	1697.82	1950.29	2242.05	1770.29	1800.48	1493.78	1762.42	2124.71	2213.45	2105.39	2038.67	1806.16	2006.48	1733.47	1859.1	1742.83	6600.62	5720.49	4026.91	3701.19	4117.65	3211.39	3672.14	4682.94	1923.65	2897.22	2141.75	2116.58	1727.31	789.772	723.966	863.214	1188.58	904.069
M455T824			0.861655	0.355582	2.73832e-05	455.114	823.635	687.988	19113.3	18687	22016.3	23722.1	22383.9	18987.3	21315	24756.5	21502.5	24026.9	20998	27422.9	23687.9	22237.8	20970.1	20653.4	20399.6	23987.5	23624.4	21343.4	23496.9	22864.6	23865.8	24587.4	22741.5	21715.4	17317.3	45824.1	21143	21063.4	17783.1	20564.5	17000.4	17854.2	28785	6617.9	6945.75	7255.49	8556.93	6259.43	8119.13
M290T54			0.428582	0.355671	0.000736136	289.958	54.468	73.9337	4424.37	3184.99	3688.69	5822.75	6723.38	3181.05	3337.42	2874.52	4163.81	2501.37	4645.04	5548.62	6797.79	5840.52	5742.99	5620.24	6352.29	3452.98	2937.42	2661.53	6074.79	5160.14	4232.06	5494.33	3750.66	5743.6	4554.96	6144.46	8084.08	5034.74	5020.2	4026.57	6568.74	6611.74	6379.4	158.233	3544.18	1564.13	368.128	3286.33	3044.26
M591T606			0.330807	0.355697	0.00300262	590.743	605.527	154.3	6630.28	1427.32	5103.05	6244.14	5626.12	2685.96	1715.28	3921.51	2755.93	1636.09	4406.07	2252.85	2501.92	2242.03	5128.36	2436.05	2059.97	4138.65	4726.21	4322.87	4484.74	2642.93	2339.34	3656.04	3852.98	1851.7	1585.47	4241.99	4745.78	1359.74	5349.03	3580.56	5376.53	3928.91	3268.86	685.779	1535.32	1159.48	1759.01	1365.99	1626.95
M859T607_1			0.257941	0.355796	0.00134983	858.743	606.917	56.1129	2590.08	1827.56	3551.88	1581.38	1601.67	3227.07	3022.74	1891.33	5068.69	1913.94	3456.73	5083.89	1830.1	3576.63	2107.96	4422.23	2313.03	1295.96	2260.21	2033.31	1208.73	2786.39	2138.26	1865.47	4150.33	2827.25	2461.16	2682.29	2720.15	2274.05	1362.2	3270.22	1588.91	2113.28	1686.59	329.316	620.124	598.379	982.005	1024.27	820.512
M893T608			0.3541	0.356911	0.00848544	892.73	608.119	32.1531	4853.86	4378.68	5264.16	6347.64	2833.46	5430.27	5148.87	5260.54	9582.06	9080.41	9565.16	8761.48	8916.56	8840.74	5557.34	6485.41	5504.88	4590.22	5447.52	2491.12	6619.2	6445.58	6220.32	1488.34	4554.07	7721.35	6757.7	5412.3	10208.6	3047.52	4005.98	3717.65	4674.88	1735.1	6134.22	265.268	401.423	1000.74	3063.41	1091.66	2499
M795T607			0.455705	0.357102	0.00496452	794.754	606.617	132.622	7104.11	7428.44	8277.71	4713.06	9029.96	10922.9	6656.47	8712.02	5428.83	8003.85	6875.57	6033.37	10179.6	4706.52	10332.1	9971.97	4699.16	8329.4	6255.97	7447.63	8350.42	8559.95	8931.68	8582.52	7215.02	4611.85	12227.6	13574.1	938.79	8636.69	7045.8	3484.91	4642.21	4291.03	8733.79	467.008	1238.85	1350.76	3910.23	2508.43	3678.35
M972T286			0.444436	0.358489	0.000981679	971.553	285.745	19.3072	2886.67	3500.17	877.989	1977.95	1216.4	2770.1	3133.76	2909.97	2385.52	3574.59	2283.33	3935.82	5784.93	3426.59	5022.43	3199.28	4410.47	5473.01	4261.39	5023.96	4109.4	5331.33	4871.52	6093.01	6999.24	8065.48	8063.6	6772.34	10801.1	7738.33	6980.63	6391.02	3801.18	3647.49	5472	627.961	2884.27	1826.51	3349.17	1675.99	1835.7
M213T247			5.69506	0.359188	0.00903102	213.147	246.535	934.552	155087	287196	946218	198244	307558	5441.15	294861	109510	79106.7	561.678	294933	402594	387885	340854	382099	500166	671948	581172	826165	367008	551577	442096	543593	1.3193e+06	2.18324e+06	2.10416e+06	1.19256e+06	790745	1.90794e+06	1.05484e+06	731320	1.11238e+06	821431	716363	2.0681e+06	233314	386722	240266	442663	454144	579205
M511T399			0.197407	0.359577	0.00172033	511.248	399.344	10.6707	1579.17	1187.53	3213.51	1658.68	1979.94	2223.91	2272.14	1462.77	1043.06	1870.43	3170.14	2106.63	1621.11	1339.41	3479.49	1887.87	1403	2962.36	1757.47	1896.2	1072.81	3631.93	4825.8	2621.75	1714.98	3637.03	1109.31	3896.99	1753.39	1230.67	1277.11	827.151	1716.63	1592.58	764.246	228.479	415.745	326.97	271.456	534.988	886.252
M482T216			0.939278	0.360279	0.0460364	482.236	216.448	32.3669	13254.5	10868.3	10985	6448.08	9268.47	7280.58	5767.34	6232.65	6455.22	5872.3	8798.82	27595.1	21775	72037.1	24409.4	23249.4	27143.9	21600.6	20136.7	26198.2	25721.2	20582.4	19556.5	36003.7	36553	34267.8	24551	35009.1	42289.5	77076.7	25855.4	11840.8	39717.8	23191.9	25309.2	8094.09	9212.49	8913.17	15446.7	15042.9	16424.4
M444T388			0.421465	0.360356	0.000653967	444.207	387.987	24.4031	5378.87	6455.69	7953.38	5399.36	8657.92	13181.8	16556.9	16458.1	13770.3	15757.9	15850.5	11880	10774	9051.52	11599.4	14540.8	8765.02	13403.8	13378.1	13878.4	15738.7	19016.5	18269.4	9484.21	9581.41	4042.24	5392.93	5839.14	5475.98	5881.7	3259.11	5293.22	4821.53	3595.77	6133.86	1212.57	1111.3	862.967	1506.42	2168.59	3583.14
M577T626			0.322601	0.360423	0.0012812	576.698	625.875	0	788.243	1773.14	1468.45	2979	2434.57	2380.98	1813.2	1433.12	1533.45	1314.07	1656.59	2286.52	1647.47	1819.98	1629.8	1973.89	1825.35	2125.71	2530.29	1966.35	1760.93	868.452	2956.96	1356.08	1615.39	1828.6	2025	924.967	1557.05	2730.79	2514.9	4259.14	3821.82	2934.2	2857.53	0	84.2868	1411.86	2135.06	1721.62	1537.87
M899T68			0.277006	0.360453	0.00115797	899.237	68.204	22.6765	1131.48	2051.49	1799.3	1418.18	2404.88	1329.52	1731.23	2546.33	2745.84	1407.29	2777.38	4433.33	1733.36	3635.51	4638.14	4824.28	4834.97	6978.01	3877.06	7228.42	7326.91	3668.87	4987.43	2773.41	2507.43	2747.57	1785.81	4167.58	1518.25	2263.52	2717.97	1536.96	3260.79	2512.62	2047.95	181.433	1109.71	577.407	1033.19	444.25	1822.83
M210T544			0.549756	0.360625	0.000369802	210.096	544.452	489.113	9393.54	10135.7	10146.3	11798.8	14924.1	26011.1	32568.1	46500.1	16329.4	31687.2	25763.9	20987.6	8078.66	9785.67	16611.5	7607.02	7120.76	28671.3	38572.9	27508.1	8751.48	29865.4	33182.8	9058.77	6646.9	9263.04	11487.1	9692.96	5155.63	5283.97	11593.8	7735.29	11509.6	9645.75	10397.1	3123.04	1616.4	2591.87	4211.18	3243.68	5468.51
M368T57_1			0.38022	0.360925	0.0414051	368.205	56.9235	148.917	2771.01	2925.71	2973.4	1385.31	2198.35	1311.99	4073.64	3445.96	7007.72	4306.46	5182.33	4584.48	4315.82	1981.29	1204.78	1948.09	2926.41	9292.07	8602.25	3852.57	5155.45	6453.45	2528.6	3384.35	990.612	1460.53	2380.93	2479.77	3026.09	12125.8	3825.99	3780.35	4030.77	4175.33	3343.82	2544.04	2175.22	826.186	1219.9	1640.29	2884.84
M828T609			0.352779	0.361933	0.00687915	827.775	608.714	65.8254	6932.73	3365.31	5462.11	4355.36	6430.06	7565.59	5144.12	7405.41	11078.7	4168.45	5756.87	5062.19	9033.29	8646.49	6908	7956.02	5642.13	3097.5	6263.79	6056.12	5499.61	6343.56	3780.13	3896.07	11518	8190.41	11744	5710.75	10485.3	4842.16	1902.63	3508.03	2767.19	6520.08	5707.6	511.867	1015.59	1124.17	1749.56	2456.79	2279.97
M627T609			4.36994	0.361989	0.00198105	626.823	608.714	196.918	824356	740059	752805	496558	795662	967892	1.06483e+06	1.37021e+06	858524	491276	1.19816e+06	548650	999318	1.17387e+06	915191	684622	812171	586367	725097	778891	806024	880689	805615	731633	1.6354e+06	1.10097e+06	941603	1.3339e+06	1.36402e+06	750317	569390	306247	399756	701804	744979	66636.2	117697	173423	316106	247038	336103
M485T297			0.220841	0.36231	0.0186212	485.284	297.1	16.5911	18145.9	12179	10950.5	20978.7	14519.6	8183.07	2761.87	6767.15	6945.43	7740.49	6346.23	8382.95	9014.58	6933	8998.76	4411.5	4699.72	5766.9	6216.45	5224.4	4437.14	7332.92	6307.09	11114.7	12800.8	11000	14727.9	10366.1	2682.18	3372.25	1054.97	2304.41	971.97	1119.77	1821.64	534.78	861.413	1046.54	765.365	245.229	403.468
M330T366			0.408794	0.362598	0.013111	330.073	365.906	130.387	16203.5	9251.48	9913.94	8192.28	2551.89	5575.18	5041.82	5848.4	12110.8	9009.38	9776.49	15228.2	8604.59	1363.23	7219.19	5342	8566.97	5091.74	7521.11	5583.3	6257.87	2549.47	4891.73	3663.74	4674.35	1862.16	4911.66	3565.86	3824.1	5208.23	2261.87	4312.28	6064.15	10838.1	5928.12	2198.75	2288.35	2809.14	1236.16	3214.43	803.668
M524T376			0.324986	0.36286	0.0261223	524.259	376.031	0	6698.57	9307.74	12969.1	7105.43	15378.4	8598.4	27028.3	9441.5	6784.98	7616.67	18396.8	5960.25	4800.31	4076.45	5755.71	8834.43	5889.37	11720.2	11954.7	7638.82	4843.48	13040.6	14777.3	4123.17	5660.69	3694.84	4717.01	4441.98	6006.34	7385.47	1209.16	2994.28	3286.06	3105.91	3385.63	295.265	1724.95	776.865	1556.83	1523.67	1875.49
M183T580			0.965131	0.363479	0.000546577	182.944	579.931	73.1286	14108	26355	53287.6	27316.6	31984.2	27602.4	25625.8	14075	21638.9	13106.9	18551	48536.5	59017.3	22734.9	55389.3	61632.7	50859.5	26822.4	30908.8	38391.7	40405.5	47549	36491.7	21062.4	7966.72	12305.6	10334.6	11914.5	13097	12281.4	31163.3	27907	32358.7	34993.4	37534.6	11401.9	11833.4	9704.76	11512.1	12232	7374.72
M763T608			0.323366	0.363524	0.00698865	762.762	607.505	112.471	6057.3	2586.85	4775.49	5353.31	1788.35	5164.9	2589.07	5366.66	4707.02	2907.39	3540.75	6006.1	8130.19	7567.15	2861.28	5385.76	3494.83	4916.74	4497.14	4239.47	2649.62	6263.63	1089.47	8456.36	3345.54	3742.17	8093.94	3339.59	3388.94	3349.05	2411.28	3703.33	1618.7	5708.42	5139.47	500.237	1015.1	1268.82	2163.08	1043.47	1981.48
M547T490			0.179128	0.363914	0.0187547	547.288	489.621	11.0063	1881.48	1834.38	2090.71	2730.15	1463.79	1888.24	2340.08	2459.47	1361.55	1018.88	1864.3	1264.82	1601.87	3166.32	3497.67	3945.87	2900.53	1804.69	2438.7	2696.46	2386.18	1584.11	1742.82	2647.07	2814.26	2805.29	3416.77	2958.08	2485.56	395.139	788.738	1150.29	2018.85	2175.69	1472.39	352.86	258.475	300.529	967.3	470.249	562.301
M471T703			0.725846	0.36415	7.85343e-09	471.352	702.679	330.185	15677.8	13667.4	14685.3	17990.5	15981.5	1379.21	522.614	2031.38	7176.11	2224.3	2364.45	15749.7	16117.8	14780.9	15259.6	14399	14988.9	2661.28	5435.84	2179.82	4785.29	4233.67	2227.49	5700.97	6356.43	5721.79	6083.61	5190.2	5181.54	15367.7	12714.4	14546.7	13416.8	13632.4	12719.2	4976.09	5487.88	4430.49	4309.93	4855.43	5945.14
M461T575			0.253132	0.364182	1.40651e-06	460.984	575.293	129.875	1382.49	1281.78	2542.83	1788.18	1784.93	3355.87	3014.02	2176.76	3959.96	4319.7	5278.75	3019.98	2880.01	2513.77	2794.46	3226.45	2740.03	2862.56	2737.69	3656.91	3303.16	4353.18	3733.7	2396.02	1872.79	1836.93	1861.23	1224.88	1036.59	1631.44	1715.29	1344.96	1781.69	1806.73	2005.28	546.834	528.959	578.154	614.998	561.439	915.366
M294T513_1			0.291933	0.364435	0.00801444	294.144	512.628	95.1225	2791.68	1451.28	3024.53	1049.98	1959.58	3900.04	3816.09	3813.45	4315.68	3778.79	2679.27	2325.11	2603.6	2931.04	817.46	1801.04	3847.47	3135.56	2418.91	1680.28	4609.99	1976.04	2570.36	5075.48	11382.3	7756.98	3360.46	3977.35	3825.95	4797.07	4257.29	2002.76	3511.25	1821.88	1730	965.544	759.948	1803.4	1351.1	487.498	1236.16
M516T385_2			0.317588	0.364518	0.00211524	516.322	384.658	18.2923	10551.5	4610.58	4698.34	14638.6	10889.5	12561.7	4077.61	16026.3	5770.57	6014.29	4793.14	13638.8	4789.89	10866.9	6204.81	5743.28	4785.54	7313	5183.2	7398.12	7772.34	17545.1	7880.26	13720.2	8419.86	16451.8	8494.82	11149.2	1886.29	4789.25	3435.2	3149.02	1905.33	2077.71	2463.66	1661.72	709.846	766.778	1075.31	1088.05	1194.08
M438T70			0.395875	0.364821	8.14259e-06	438.181	70.488	30.7575	5257.94	2618.75	2875.43	3351.62	2199.68	1511.02	3260.97	1018.29	2781.21	2674.33	1678.34	4503.68	2668.21	1186.25	911.612	1676.73	984.384	3867.34	1376.98	2275.74	1395.92	3985.89	1062.53	3345.58	3912.31	1965.69	2717.51	4391.89	4700.75	4651.42	4063.65	3548.75	3256.79	4704.48	4490.86	1284	1008.14	1560.55	1413.9	1358.51	2391.8
M404T64			0.457505	0.365059	0.0412723	404.299	64.344	61.1242	1927.24	2602.5	3214.29	4193.31	3335.93	3513.66	4526.83	4915.68	3892.63	5524.51	3983.91	6941.23	2536.84	10620.8	3387.31	2910.41	2721.26	1937.55	8444.32	4860.16	5525.49	4434.19	4820.68	9096.77	5525.58	5264.54	6269.33	7480.69	2434.08	16581.1	5395.62	5639.75	4766.82	5065.52	5273.36	1789.15	2631.14	1254.81	3133.58	3259.24	3528.16
M674T262			2.95939	0.365976	0.0175085	674.482	261.664	38.0162	55630.8	155155	122309	66517.5	105305	264181	354210	213478	153473	50893.9	421446	290535	335999	245156	414859	209802	78050.6	294969	291202	236674	236050	280524	255203	668932	543899	470993	477295	391940	579301	548057	440763	180732	98540.4	271873	324568	165618	133991	66085	102212	77183	137286
M182T71			0.53654	0.36614	0.00898854	182.124	71.414	340.468	8461.27	4677.91	4919.38	4733.03	4247.15	3746.77	3223.2	4668.18	4573.22	3796.52	4879.67	10947.7	9898.35	5284.85	12386.1	4551.43	4638.32	3773.89	2493.51	4983.57	6624.76	5238.76	2273.9	5536.01	2371.25	5358.99	4445.15	4309.11	4117.79	9859.61	18385.5	8783.77	8741.18	8034.19	6517.86	4973.23	2066.52	2052.75	1218.49	4384.38	7390.98
M725T609			2.17719	0.366431	0.000869496	724.799	608.667	179.584	191176	171216	173646	169110	187304	220350	160709	335721	206935	264721	175958	121305	281532	238811	214534	150238	137149	183067	168714	179922	136425	216220	187035	203289	376024	253717	193310	302408	305553	182267	131295	105142	93747.7	172167	119715	17218.4	25512.8	39541.4	80090.9	55511.5	76857.7
M634T473			0.301985	0.366748	0.000640808	634.224	472.782	3.08359	966.609	557.638	746.962	635.411	472.747	219.425	360.965	547.328	292.25	425.717	580.881	975.028	931.04	1662.35	1538.58	599.129	1073.15	958.247	1437.86	1598.12	1795.72	2036.65	2138.03	3423.51	4321.5	4011.5	1775.71	4252.77	2883.81	3164.47	3529.52	1549.3	3651.99	3100.42	2220.1	559.145	834.568	726	1573.03	1345.09	1276.03
M293T140			2.00817	0.367702	0.00206872	293.21	139.831	2008.87	147663	81237.7	66179.9	78993.4	112648	115230	215263	227301	167238	116288	144512	152087	110758	112069	118339	56817.3	48218.5	62721.1	80308.4	67879.8	79311.1	83781.4	61416.8	94447.1	104104	77092.1	111885	56681.8	164907	169534	167252	112450	63842	106743	107830	66344.3	26320.2	20073.6	58484.8	31710.6	64625
M321T474			0.305345	0.367723	0.000153725	321.047	473.818	199.531	334.446	638.522	629.8	657.418	569.002	1968.37	1859.47	1664.13	2062.67	1566.15	2598.25	591.43	516.794	850.785	333.803	661.053	552.732	2703.22	3316.29	2698.59	2422.37	2697.3	3195.24	1118.4	1788.95	2075.31	1651.88	2123.79	1704.04	3075.17	1986.47	3465.86	2045.63	2432.96	2746.8	911.114	671.261	720.99	726.169	1128.83	1634.34
M702T537			0.204013	0.368064	9.41887e-05	702.2	536.534	17.9168	2719.28	2635.13	3155.25	3400.26	3004.56	1501.41	1418.41	2090.55	3101.52	541.286	1682.3	1241.22	3767.93	3192.23	2838	2161.66	3314.61	558.397	1059.35	1333.23	738.607	1180.15	962.341	249.882	507.219	1205.19	381.6	468.956	387.293	1172.6	1280.75	870.176	1207.55	1223.03	1263.09	100.495	222.754	422.912	562.617	481.042	792.96
M510T498			0.367674	0.368382	8.59325e-06	510.324	498.187	20.3973	6621.9	8253.3	1972.87	4174.36	4510.4	6733.28	5619.24	6753.01	3180.91	7172.64	2639.45	5885.49	8571.85	11200.9	7066.19	9760.25	5219.82	10199.3	8788.25	6814.11	9391.13	9978.3	4649.52	9766.67	7335.62	3908.24	6277.59	6316.1	4217.44	3767.94	3675.71	4615.79	3266.27	3851.56	3477.89	1020.66	1230.84	1311.76	2002.58	730.8	2049.12
M239T520			0.353379	0.369178	1.49636e-06	239.101	519.632	242.188	3346.87	2677.9	3166.89	3504.44	2794.79	3207.64	2758.92	4649.8	4008.04	2502.71	3009.51	3122.83	3730.05	3212.16	3172.18	3843.25	2989.34	2395.18	2240.29	2574.35	2161.64	3510.1	2797.84	7091.33	4972.15	5177.69	3045.05	3833.94	3658.26	3562.1	4089.67	3980.22	3131.13	3105.93	3139.44	1538.32	1434.22	1418.87	788.367	1075.63	1500.46
M442T433			0.171273	0.370171	0.0124842	442.134	433.421	19.5234	1051.6	1597.37	1704.5	1200.64	1051.27	9059.5	14413.6	7369.49	6545.05	8140.32	15574.3	2015.14	1188.41	1336.6	1448.29	1112.75	1635.67	6917.9	9883.86	12155.3	7128.46	5755.44	8785.16	2571.74	2708.07	3320.19	3002.93	1206.84	2552.04	1175.24	708.531	1237.74	677.446	704.167	2063.51	650.126	504.487	286.605	338.372	349.293	301.896
M541T606			0.32033	0.370607	0.00279673	540.757	606.274	149.115	6133.77	2620.85	2503	5705.13	3067.51	3278.61	1812.76	776.702	2973.63	1673.12	1284.36	2712.87	2307.45	1864.79	3396.15	2547.66	4575.03	3241.94	2704.75	473.231	2907.53	3340.38	3101.8	2020.53	2321.98	4669.88	3179.94	1179.84	1671.96	4066.96	2489.24	4995.17	3390.01	2346.2	2217.52	411.826	1051.46	1148.35	2203.24	1569.96	843.889
M411T55_1			0.590551	0.37092	4.80388e-07	411.161	55.12	50.3539	11070.1	8029.98	6966.4	7060.03	7094.11	8053.59	8260.88	8558.75	6584.77	8171.71	6104.86	6402.45	6904.73	7295.52	6563.04	8428.27	8127.51	4283.17	7098.82	7324.47	7989.71	9871.67	10626.5	25467.5	5401.16	10647.8	11418	10482.6	4032.43	8336.28	8948.14	8901.31	10684.4	11386.9	9422.98	4057.93	3104.44	3178.97	4258.18	2937.88	3857.24
M789T590			0.272451	0.37191	0.00274976	788.758	590.491	70.4346	5886.92	5489.19	5994.88	7369.58	7774.96	4624.69	3449.01	7772.47	8533.29	4585.69	7133.82	2508.43	5308.32	3294.6	3571.71	4807.17	2943.39	2740.9	3275.35	1957.33	2555.5	3407.5	3407.37	5735.36	4009.89	3493.22	5069.65	3547.87	3022.81	2930.55	1633.16	1991.27	1662.21	3196.21	3154.05	327.813	601.263	688.233	2012.42	935.981	852.08
M273T90			0.753879	0.371992	0.000456676	273.184	89.508	473.872	13422.3	10780.4	12038.7	11762.8	11065.7	12512.8	12206	24624.5	8118.45	8065.48	18421.2	17545.7	17746.4	11006.4	11713.3	10903.4	9901.77	16901	22451.2	29713.5	30055.4	28086	13781.1	14271.6	14407.5	13875.6	13486.8	11591.1	14759.4	21303.8	16506	13580.9	13471.7	13031.8	14413.3	3492.72	3574.11	3414.16	10662.5	3709.99	9484.14
M257T56_1			0.696898	0.372392	1.5251e-05	257.056	55.707	140.912	9185.3	8448.4	8946.98	10433.7	9244.36	4590.4	5361.04	4884.22	5389.33	3747.17	5764.6	8145.79	9049.45	9911.04	10298.2	11268.4	11095.1	6036.67	4293.18	5187.45	7179.16	7585.5	7519.71	5632.57	6107.05	7573.96	6098.17	5353.9	9169.09	14475.6	11496	11474.3	14614.7	13452.8	12766.5	2911.75	3531.53	3272.11	5492	5193.11	8750.28
M589T606_1			0.367559	0.372652	0.00520841	588.749	606.28	157.07	6636.22	5997.81	5698.37	1828.14	3875.38	2669.63	2708.96	2632.71	3139.13	13318.5	3362.5	7194.14	3463.6	2356.87	6798.67	4478.01	5566.07	4214.76	2019.04	4607.34	1704.82	5374.99	5158.35	1283.96	4732.85	2602.05	5330.38	4784.01	3601.92	4945.09	2865.21	8857.15	3451.33	5890.51	5535.05	1053.9	2923.62	2901	2054.22	1535.85	1286.47
M191T66			0.382002	0.372931	0.38938	191.069	66.208	797.342	1404.79	19311	1695.61	1399.11	1672.1	637.854	1386.19	746.03	699.93	2122.99	16528.3	3015.98	2026.57	4549.53	3745.67	4348.04	4132.01	2775.25	2020.03	1059.63	1106.75	4098.8	1298.12	3893.11	1591.38	1588.3	31521.5	2301.15	2098.12	2010.89	2901.95	3387.89	2310.4	35565.4	1530.03	2251.52	2809.06	3742.24	4184.59	1830.09	2973.75
M827T911			0.157895	0.373067	0.000231332	827.386	910.942	7.5006	1575.66	2232.04	1403.09	1221	1233.92	1479.33	1330.69	1269.84	732.674	937.427	937.048	1789.92	1463.6	1458.56	1093.68	1488.44	1422.68	1438.86	1327.43	792.521	1143.28	1002.24	835.38	1765.86	1012.18	958.774	531.24	925.759	1016.85	660.982	1176.48	629.192	902.102	700.653	717.247	235.451	360.058	404.192	260.04	263.508	262.495
M845T606			0.21602	0.373171	0.00517621	845.241	606.236	25.7092	1878.65	1881.11	1579.12	1180.22	2536.71	3274.98	1057.92	2737.84	942.244	2420.26	2893.14	1754.6	1731.6	2434.12	2347.78	2529.04	1204.08	1552.35	1400.91	1412.81	1194.8	2139.23	1333.03	469.957	3013.56	1412.93	1741.5	2218.96	2020.65	1111.62	1529.45	1483.58	1916.02	1025.24	2800.15	284.64	398.055	611.818	1091.58	568.202	727.43
M258T143			0.446121	0.373221	9.0246e-06	258.192	143.483	438.283	5728.61	2906.02	3329.84	6125.91	3908.21	1402.8	6371.24	8471.69	6304.88	6847.78	6299.36	7484.09	10060.9	6110.08	8394	3618.89	2264.51	4351.54	5601.26	4670.42	999.21	4957.19	3548.55	4865.21	3480.85	3485.77	4319.31	2397.77	5862.72	6364.57	4875.46	6691.93	4562.15	4685.39	5281.73	1643.65	1610.66	1689.83	2152.01	2339.2	2679.86
M351T65			1.13762	0.373527	0.115818	351.215	64.745	287.12	30190.4	37612	31693.5	17470.7	17111.5	17583.1	23471.9	9579.69	19249.1	27653.9	31679.9	30391.6	26297	22323.3	26559.4	25912.2	30722.9	21422.7	21064.3	18567.3	12517.7	13447.2	11755.1	31950.7	31177.7	24540	17379.5	37229.7	43213.1	174161	45194.1	16031.1	50242.6	39119.4	53176.4	25030.1	23895.1	21164.5	18726	26729.2	25619.9
M733T590			0.207119	0.373775	0.00171969	732.715	590.345	13.8123	3009.11	3274.86	3367.92	4131.51	4297.68	1962.43	1617.55	2076.21	3179.32	2095.26	2419.16	1459.58	2009.6	1241.65	1375.32	2414.62	1922.53	1682.61	1313.21	1029.74	1317.05	1606.73	1510.12	1979.96	903.01	1529.41	1705.01	1433.04	1129.48	1214.25	1314.5	1818.37	961.254	1738.28	1297.1	311.933	303.586	182.36	1242.11	594.509	484.193
M1019T606			0.185288	0.374113	0.00161762	1019.23	605.501	7.60861	2283.73	1664.32	2084.52	1788.99	1780.3	1837.28	1729.6	2074.56	1983.13	1333.06	2544.45	1974.43	1957.77	2225.38	2231.5	2721.07	2826.84	1592.8	1567.16	1779.37	1906.78	1352.9	1806.06	2154.99	5113.62	2043.19	3259.93	2080.13	2991.07	886.94	1140.62	883.511	1441.59	1080.71	1261.65	61.3217	200.022	276.915	980.627	348.519	637.283
M685T608			0.282848	0.374249	0.00392092	684.785	608.095	137.727	2073.73	3042.94	1831.78	2708.18	2029.4	2847.36	3650.15	2003.49	4941.65	2203.91	3338.76	1782.26	4922.18	2853.68	1368.91	1655.88	1855.64	2261.73	602.869	1634.27	3039.13	3245.48	1940.17	4040.06	4179.78	1392.42	3110.53	536.724	3361.62	3234.3	2027.99	1161.74	2197.79	3464.04	3877.84	544.985	807.337	754.003	1046.78	1308.75	1512.55
M374T632			0.271182	0.374747	0.00129209	374.202	632.487	78.6148	1711.72	1355.17	1519.51	1713.9	1087.07	1491.34	1405.28	1761.84	2097.04	1487.12	1760.04	1899.98	3243.94	1931.47	2204.84	4476.67	3640.05	1383.74	1267.68	2101.03	1313.15	1622.01	1403.95	3870.17	2133.55	1939.21	1870.6	2673.88	1563.36	1237	2456.23	2334.57	2950.43	3370.92	2510.22	158.512	709.229	913.509	1396.49	977.38	1413.39
M121T351			0.359486	0.374835	0.0348848	121.038	350.586	919.99	10771	5013.91	4046.61	8814.22	8088.44	6041.24	7577.9	6220.67	6033.18	7232.58	9125.72	4768.07	4189.65	10003.2	4849.22	462.603	1051.8	4253.55	7926.06	1395.69	2714.7	9217.59	6175.97	2271.98	1181.9	768.274	2066.93	1034.45	1470.54	4665.01	5421.08	2882.09	1604.72	10618.3	4894.97	2016.87	1955.18	1290.78	2752.43	1179.57	2082.5
M247T688			0.535268	0.375467	0.000955771	247.128	687.517	305.892	7516.32	16817.1	7949.17	6793.91	7199.55	3965.44	3755.81	1654.55	3765.99	3683.09	9672.16	7570.91	11112.1	9270.34	6377.62	8597.14	7813.08	3091.99	3172.54	3345.84	4282.71	2634.43	2496.4	10447.8	9297.45	8028.7	8807.3	8831.98	7711.93	9051.61	10582.6	7905.61	16010.5	7473.49	8105.82	3211.77	2821.03	3839.91	3873.94	3992.2	4462.4
M550T823			0.497182	0.375559	6.96068e-05	550.195	823.068	154.281	6902.96	6654.9	6230.02	7337.32	6659.23	12708	11250.9	18828.9	16420.9	11174.4	15654.9	9737.64	12667.5	13091.1	9991.57	8604.17	7965.99	9922.97	11302.5	8956.25	13840.4	10435.6	8413.58	8690.26	9069.35	6683.91	4777.68	5427.12	5368.82	8682.85	5595.88	5239.59	6425.01	8632.95	5782.84	2458.58	2264.38	2037.62	2659.53	2696.08	3041.04
M764T700			0.309861	0.37578	8.79629e-05	764.245	699.64	23.1552	1457.47	2272.66	2753.68	1950.67	2299.68	159.656	475.348	333.044	190.896	372.801	87.3217	2513.17	2990.98	2274.52	2924.26	3373.78	2679.58	0	142.523	77.7405	66.8979	321.327	91.834	2634.31	2899.26	2689.06	2740.51	2315.82	2583.23	2927.98	2839.13	2397.04	1581.88	3178.9	3083.73	1332.93	1188.7	830.729	859.202	687.28	1116.89
M551T793			0.12911	0.376135	0.000398664	551.228	793.185	53.7827	718.967	1915.93	1766.86	1228.94	1994	977.923	1656.64	1189.23	963.233	722.514	1576.26	1802.06	1496.15	1440.74	2743.53	796.867	791.339	2007.18	1920.73	2548.87	2271.7	2847.91	2782.55	1321.79	1236.67	851.69	1120.91	976.178	1860.46	453.436	483.451	532.311	423.831	477.723	839.79	227.573	179.887	239.413	225.245	176.112	159.365
M316T53			0.52322	0.37616	0.0990621	316.195	53.232	248.45	5751.5	6335.63	5256.41	4828.47	5625.1	3120.69	1812	3071.41	7845.15	8113.26	2185.32	1760.13	2881.39	2222.56	2326.51	1109.65	875.52	1527.88	3278.77	3746.64	9542.41	4565.86	2419.56	5721.41	2575.77	1221.41	5202.93	5087.69	3205.75	31567.3	12848.5	7561.75	10462.3	5817	4260.13	4016.28	6044.32	4994.9	4385.52	1846.89	5990.11
M171T533			0.547607	0.376605	0.000612519	171.112	533.254	2846.04	4059.08	5540.1	1741.58	4445.83	4669.49	4012.93	7728.18	6169.37	9138.39	5114.75	3027.43	5834.84	5553.82	4568.39	5031.76	13385.8	13458.3	8399.32	7256.97	4275.36	5121.62	4500.93	4983.13	4191.25	4044.16	15811.3	4922.84	1401.57	4595.31	7447.87	12962.4	10189.1	11961.2	11364.7	5291.94	4875.72	3372.04	4777.39	2739.79	3134.68	3401.86
M388T70			0.382399	0.377435	0.272556	388.146	69.8845	269.24	2054.38	2579.26	13853.9	12975.7	1420.19	1696.36	1216.11	10028.1	1503.76	1054.02	2440.85	2707.43	3009.35	2482.21	3000.65	3423.91	3216.64	4059.21	4707.59	3467.31	4721.78	3394.81	2316.72	5077.66	4583.54	4231.54	4491.27	4385.95	7185.37	30610.5	2848.07	4512.63	5441.63	2884.72	3999.1	4985.9	2411.61	1388.78	2558.13	3862.39	3776.91
M639T61			0.231159	0.377612	0.00716806	639.278	61.168	4.45314	4828.28	918.21	2510.96	1858.72	2113.42	959.843	911.92	2052.09	1977.95	1223.98	1394.59	6696.71	8601.78	1667.72	3550.2	4129.27	3426.12	4929.05	4389.09	3836.66	3135.59	3080.88	3162.17	6456.65	1450.27	2743.08	2821.64	1869.69	3214.79	1684.69	829.9	3419.84	2386.71	1468.04	2168.09	755.558	922.832	448.543	770.414	819.469	798.394
M400T628			0.140843	0.377844	0.00137783	400.124	627.959	55.2581	752.645	500.317	1053.59	571.954	747.342	2421.74	1840.41	1878.54	2553.58	1421.4	3393.07	1313.24	2112.9	1365.25	1155.42	1238.23	1317.62	1604.78	2873.74	3020.54	2702.23	1681.61	2039.79	1734.62	622.993	815.515	1196.49	989.994	1241.24	747.248	463.446	609.21	385.385	549.065	631.639	90.3718	231.177	112.776	103.888	262.486	478.679
M412T618			0.216873	0.378219	0.000733773	412.062	618.241	33.066	1816.28	1623.08	1429.92	1532.67	2119.76	676.461	558.767	946.003	1165.28	1517.41	1219.23	555.294	1234.66	1510.6	1927.08	2172.7	2330.15	689.156	1235.95	1942.94	1763.53	1024.71	1365.23	1952.7	1600.59	1873.92	2260.52	2072.05	2129.79	1705.02	1376.47	1043.33	844.537	1948.55	1486.92	443.914	682.766	565.191	338.823	775.822	372.343
M594T118			0.219203	0.378845	0.00036459	594.277	117.51	8.65332	6493.02	10456.3	10255	8699.71	9119.96	2236.45	2993.21	3397.03	1170.97	1861.2	2587.8	14698.9	10031.1	8876.84	16086.9	4353.83	5188.02	9688.06	17992.8	8850.65	9440.67	13016.4	11607.9	12503.1	4934.41	5445	8609.61	2709.99	3070.74	1908.17	1763.58	1016.64	1559.73	1630.42	1628.92	469.402	344.625	915.637	1140.55	371.08	360.559
M349T68			0.656422	0.379534	0.277792	349.199	68.363	198.379	5805.77	8987.21	8049.05	10643.3	6412.8	5293.47	7700.31	5863.6	17835.5	8499.46	16085.6	9751.89	6414.01	2766.2	4814.31	6590.23	3794.25	8572.29	18120.1	7013.56	5326.63	4052.89	6634.3	27373.8	15574.6	6019.12	12921.7	9038.2	11999	103283	12752.7	7848.29	25563.6	6871.6	13564.1	13185	16651.6	9949.55	7153.08	8477	9060.24
M204T570			0.230267	0.37997	0.0365302	204.122	569.844	751.467	997.457	1241.16	812.943	783.322	574.701	1700.54	2187.69	1203.6	1668.37	1556.72	1861.11	1620.12	1233.31	1303.33	725.243	570.496	1713.74	629.113	1163.07	926.247	1159.8	1159.27	1232.34	3316.87	5837.39	2102.98	2006.87	4169.12	3306.8	4400.19	1527.97	2017.22	1188.99	1805.91	1025.57	917.707	1008.64	449.566	520.894	870.862	779.005
M698T711			0.631881	0.380853	2.51148e-08	697.52	710.521	200.219	8601.73	9347.28	9249.09	9782.63	9424.5	3485.08	3416.13	4164.73	6572.73	4742.17	5146.78	12309.3	13647.6	10372.3	10732.9	9762.44	9758.16	5361.27	5853.24	5137.3	4880.26	6898.22	4505.88	4854.45	4610.38	5171.22	4689.66	4448.25	4696.79	10449.3	10196.6	9943.31	11807.2	11406.5	12428.7	4005.18	3546.38	4283.53	4208.86	4342.21	4838.37
M375T489			0.327413	0.381759	0.000525365	375.222	489.464	23.579	1862.44	1658.57	1292.41	1169.44	4041.51	826.968	1320.6	2822.65	1213.8	1457.37	1091.06	1673.11	2448.33	3052.11	2073.76	5144.83	4262.81	2671.22	2278.67	2215.32	3767.55	2259.37	2485.72	7192.93	6133.1	4282.47	3452.57	5150.04	3765.99	2179.44	5246.45	3664.5	4179.78	3301.14	2941.73	1360.51	1517.95	1066.7	1736.58	1265.7	1265.35
M508T294			0.300658	0.381957	0.00397888	508.27	293.743	7.40765	3881.38	4206.99	1932.97	3577.48	1517.94	1956.96	2340.76	2741.92	2740.72	1417.59	4960.24	1671.36	2083.39	3040.72	2740.03	2422.9	2226.98	2195.17	1907.62	2015	1674.44	1370.44	724.178	1156.15	1611.3	2115.57	3725.44	1980.28	1744.86	2764.51	4912.72	2711.21	3975.11	2131.29	2603	687.121	1670.38	163.035	2284.38	1556.63	933
M611T606			0.511147	0.383192	0.000700264	610.848	606.201	270.829	12642.4	5562.51	9504.27	7397.36	8175.29	3914.36	4159.31	4852.99	5342.81	9834.03	5894.98	16870.3	5249.27	11900.4	8069.88	10776.5	5026.93	2994.27	3412.07	8698	9065.59	6605.07	5873.83	2914.59	10617.7	7708.25	8779.24	10127.8	6554.23	9612.83	8040.6	3221.95	9542.98	9812.51	9764.99	2744.33	2895.21	3198.06	3568.6	3240.75	3511.06
M471T608			2.3553	0.383478	0.0011697	470.804	607.51	108.792	257544	136087	224214	237709	242711	234211	246130	248120	122069	257146	232416	267545	239855	241874	257909	228093	227050	211553	202731	206393	204446	233346	213446	238660	240916	241277	275228	85115.2	265241	216148	107348	110860	212596	213007	220453	30109.4	51399	62761	90037.3	85523.7	94483.9
M717T246			0.404954	0.3835	0.0080465	717.438	246.366	6.57455	949.575	1674.79	2163.93	558.48	1191.75	1335.6	822.911	908.357	1205.82	1033.49	876.77	1700.35	4174.6	5170.8	4431.92	3663.71	2934.45	6741.88	3533.71	1963.01	2597.21	764.884	5066.64	7363.31	7784.66	8143.71	3256.23	6644.2	11172.4	7274.42	4024.48	8532.9	1903.1	5884.74	7807.5	1949.55	2364.49	1937.52	3863.18	937.879	2533.71
M181T71			1.36903	0.384411	0.0103291	181.121	70.858	752.69	50983.6	31430.5	31883.1	25860.5	28887	20714.1	21505.3	6586.02	4087.16	3712.05	28595.4	71801.1	59432.1	35562.9	45670.8	32360.2	33057.2	21941.7	21635.4	26597	34120.3	25669	20606.6	41252.4	20671.3	31319	20639.6	17958.5	24754.6	78764.1	127264	57090.6	52968	52646.2	39804.9	19201	29886.3	14970.3	30066.9	26540.8	36380.9
M198T64			0.757397	0.384889	0.241572	198.076	64.4545	919.75	1037.32	1262.57	1608.18	943.087	829.944	1515.37	997.278	58912.8	64926	1631.07	814.884	61098	734.539	570.973	584.341	1680.74	354.583	1269.7	2445.02	1769.89	669.2	62919.7	1297.17	1926.11	1485.51	1679.86	53366.2	55504.3	968.796	40682.3	59773.2	831.831	49232.9	26745.5	1051.23	1043.86	64668.8	832.032	561.323	632.5	893.729
M392T55_1			0.383677	0.385188	0.0016861	392.041	54.7325	74.0663	3178.32	4072.36	4556.82	4440.62	5377.88	2681.8	1428.14	1925.01	3187.82	2255.4	3677.1	4036.3	4464.04	5820.06	3025.11	2765.2	4156.06	2653.6	4448.91	2644.82	2420.91	3012.08	3103.06	2186.93	2382.26	3574.12	2317.62	2471.87	2390.25	4081.64	5383.95	5442.43	4354.19	5123.89	2621.05	535.061	1390.46	390.472	2394	2273.84	3418.99
M297T485			0.239406	0.385709	0.0142568	297.153	484.724	286.938	832.286	1102.19	768.52	1036.57	784.002	6665.97	9394.84	530.263	7370	6778.02	8155.44	1107.83	1518.56	932.556	549.12	783.622	1794.72	828.191	715.728	655.831	953.837	760.76	527.902	2105.13	2527.27	2044.7	3894.2	2393.88	4774.78	1610.11	1501.35	1665.2	1725.89	2167.89	3625.48	368.773	199.989	330.658	753.4	1157.43	1932.4
M211T55			0.796564	0.385997	0.000233533	211.132	55.016	539.799	12497.2	11786.1	13820.7	11537.5	12362.4	25481.2	26984	29497.7	37463.8	30286	29858.1	18096	12918.6	16541.1	15906	12880.8	17100.7	19541.4	29797.1	43695.2	25504.8	18371.4	20710.8	12662.3	14205.8	18929.4	11555.9	19923.9	14693.7	19488.9	16869.3	15874	13460.6	24313.6	16509.2	9739.48	8405.36	2058.75	6718.1	4837.87	9355.15
M348T276			4.90845	0.38738	0.000102131	348.273	276.123	263.046	302774	328975	218849	332507	368710	354239	358385	991696	608110	795081	338796	588693	671975	452390	583994	538418	377879	625783	673884	537937	600397	605852	576061	794249	687093	504280	690343	631651	740596	742275	498048	627385	768049	728730	762820	129811	216396	126776	369545	322527	433782
M467T418			0.257311	0.387423	0.00215468	467.247	417.538	16.6677	2947.35	2468.64	3421.12	2967.24	2544.57	2500.24	2508.32	2583.87	2223.59	1903.32	1836.93	2730.06	2764.66	2284.29	2414.07	2493.19	2617.84	1839.83	2834.22	3790.09	3182.76	2338.7	2414.77	2452.72	2726.91	2577.43	1602.93	2898.17	1623.54	2302.26	1776.88	1214.34	3357.25	2668.61	2836.48	615.978	468.318	966.162	1100.82	774.225	1558.79
M702T412			0.140692	0.38827	0.019363	702.223	411.788	18.2215	1359.11	1986.4	1433.73	1774.42	1366.99	2472.73	2833.14	2476.94	3258.48	1495.16	2346.32	876.326	1406.4	909.505	839.56	1490.26	1475.67	1062.58	999.637	878.011	1381.42	1091.25	775.056	1091.29	1482.61	2073.29	1087	812.757	1143.46	1178.27	813.063	316.244	844.91	1078.44	374.7	53.0371	126.179	226.252	563.543	281.592	537.625
M282T523			0.37709	0.388309	0.00421876	282.118	523.141	117.251	1003.31	603.567	1367.21	990.679	1554.69	1366.22	1554.96	2954.96	3121.64	1880.01	2037.91	1532.2	1748.68	1368.9	906.415	1707.07	2241.63	2328.46	1260.08	1991.3	2222.81	2256.65	2189.77	3843.09	3329.98	4175.36	4969.34	3577.47	3205.22	6253	3638.97	3982.22	3836.86	5308.68	3611.64	4599.63	1475.01	1523.76	847.149	1005.56	890.079
M353T274			1.02643	0.388592	2.50388e-05	353.228	274.352	248.402	19435.3	1066.24	8678.92	1980.12	11411.2	27367.7	13521.9	8079.03	6867.14	24195.4	13836.9	32322.1	18260.6	23411.4	14618	18569.5	27833.1	14605.9	20980.4	16942.4	19518.7	21961.2	22089.3	21486.4	22550.8	35917.6	42072.3	35067.7	24673.7	32377.3	32368.5	43189.3	35163.9	25506.1	32211.7	10973.6	12803.9	14686.8	18869.5	12941.8	7760.35
M217T372			0.577757	0.389057	0.00166406	217.106	371.626	3674.08	14066.7	16731.1	11384.1	12517.2	12194.8	8370.91	14519.6	14333.6	12334.3	11328.6	26585.4	12253.1	21051.9	15460.4	19062.8	26419.4	19336.9	16855.9	16006.5	15356.6	13464.4	24392.4	18468.1	4675.69	15608.5	5452.82	9288.79	9343.16	7881.07	9589.11	8176.97	10933	16577.2	10932.2	17972.9	4081.81	2871.88	6808.32	3106.32	6944.55	5047.88
M204T684			0.304918	0.389778	5.66534e-05	204.097	683.537	256.209	2551.03	2235.35	2426.91	2211.79	2167.78	1768.45	2087.1	2480.11	1719.08	2364.72	2312.74	2247.62	2564.57	2851.41	2526.09	2873.37	3654.56	2009.25	1148.58	1271.15	1736.5	1430.55	1583.3	3965.87	4094.19	3396.53	2635.15	2245.6	4030.53	3732.39	2665.62	2510.79	2605.06	1950.29	2489	1108.63	1000.8	969.881	1250.05	964.264	924.567
M574T52			0.207985	0.390676	0.00428673	574.335	51.741	80.0798	2630.18	2193.61	4750.81	4334.45	5966.03	2957.86	2498.92	1182.18	2691.5	2555.18	2509.49	693.472	3029.63	3883.07	3944.04	2098.26	1511.91	2815.46	2999	2242.06	2392.56	3361.52	1402.68	5875.37	5087.13	3219.42	1992.44	2618.48	1129.92	2138.53	1299.47	1627.97	1427.77	1378.37	857.334	789.064	1251.41	528.967	69.807	265.009	506.124
M204T480			0.637258	0.390977	0.000494467	204.085	479.548	1146.82	11997	13158.4	11953.7	10286.5	12580.4	9041.36	15286.1	16435.4	18160.9	14380.7	13145.5	13679.8	15904.3	13425.5	14554.5	14477.9	14875.8	12377.4	9308.86	12453.4	11131.6	14028.2	13252.4	12925.3	11980.7	11728.8	15658.9	12494.2	10672.4	16324.8	9960.49	10440.7	9995.34	9588.19	10726.2	2498.53	2790.44	2779.86	7386.04	4370.62	6383.9
M190T189			0.380325	0.391588	0.32742	190.07	188.502	1055.26	5497.94	11382.8	19788.6	2853.77	4959.65	2022.27	7756.81	355.422	5306.22	1169.44	13276.2	6582.73	2645.59	2700.07	6792.61	999.218	5856.12	2379.28	23869.4	6407.53	4737.37	5921.83	4796.7	1179.36	4456.75	5051.65	5627.03	4187.63	10241	1330.59	2827.24	35946.3	3298.96	2573.98	10108	5832.96	2065.41	5772.32	1811.48	2156.2	4323.82
M254T189_1			0.369358	0.39188	0.0172996	254.086	189.07	433.333	5038.21	6365.03	958.313	4190.08	4921.37	12401	23562.1	13328.3	6804.81	15148.3	21395.4	6929.01	4385.28	6866.04	4984.1	2919.81	5881.52	13720.6	15710.2	13330.1	14393.6	10117.6	11273.8	3790.92	1401.82	8995.67	7232.78	4304.32	6243.72	3537.27	3724.6	7862.87	2084.92	6659.07	8524.1	1320.59	2472.97	803.12	3091.44	1652.77	3353.22
M739T450			0.332961	0.392933	0.00382273	739.184	449.811	5.98797	1900.89	2446.04	2454.31	1995.96	2743.5	2882	3493.31	3806.15	3656.66	3400.33	3233.14	4727.27	7189.84	6024.46	6260.89	8000.59	4647.94	4295.99	6051.89	5536.5	6637.4	6659.26	5808.85	5478.07	6094.23	4777.3	1667.67	6184.2	735.95	4439.64	4236.52	3469.62	5986.74	5210.07	1333.24	1636.82	1539.81	1900.31	1334.39	1955.89	1328.72
M716T676			0.142791	0.393271	0.00851389	716.391	676.438	14.7347	886.907	1030.8	844.941	785.289	773.008	530.47	358.509	603.483	661.447	516.972	555.657	957.675	968.531	967.651	996.139	1241.35	1266.31	534.588	773.858	689.408	645.135	489.44	489.703	990.376	980.763	847.403	446.911	538.783	270.752	1123.88	1334.45	602.111	516.4	730.202	555.174	367.493	201.721	465.756	485.005	270.143	122.051
M337T62			0.411172	0.393502	0.152439	337.16	62.356	296.439	5815.19	4383.85	3179.39	3778.38	3974.67	32664.1	27012.6	34060	37214.7	21750.4	17340.2	4223.32	4219.58	3830.3	3328.99	2878.29	2402.98	2931.01	5378.48	4986.38	3678.32	3825.7	3143.83	6712.81	3574.89	10036.5	2340.35	3661.65	4064.29	4167.77	4044.09	16786.7	4170.92	5431.76	28015.2	5336.53	3646.12	4966.01	4266.19	1976.8	4448.09
M253T372			2.09718	0.393798	0.0149306	253.127	371.807	351.122	249186	314643	236632	198020	183313	180106	251362	267175	163397	162956	219607	341479	323870	299835	559107	577020	460469	351562	317801	230949	230171	580187	461161	62255.4	624363	77123.3	93356.4	174198	122939	192394	125205	129435	313396	111611	307982	77692.9	38575.5	115272	47299.9	126830	59021.1
M828T911_1			0.138637	0.393831	0.00045314	827.887	910.893	40.612	1144.62	2112.9	1177.59	1090.1	1045.32	1084.76	1223.46	1228.59	672.397	827.627	620.438	1459.48	1399.68	1101.08	1016.48	1278.31	1000.54	928.54	1080.64	616.305	932.979	839.749	669.564	1427.71	933	777.83	401.041	938.21	860.181	543.182	992.2	541.42	739.795	535.145	632.801	147.203	271.889	351.484	314.438	231.261	252.962
M603T262			0.640473	0.394031	0.000175212	603.423	261.587	12.1391	1883.27	5482.93	5260.74	2467.9	4209.91	2175.62	13544.8	6576.6	2820.65	2354.89	5687.98	15225.1	8474.45	13552.6	11598.9	4584.33	12357.5	12166	14803.5	8441.06	6725.66	13259	11138.5	19318	7237.13	16667.8	16153.3	13266.3	18722.8	11291.8	14295.7	15102.7	7375.37	12444.1	15568.6	4055.32	4931.9	3696.52	4819.1	5932.67	6541.74
M518T64			0.437179	0.394193	0.00458559	518.309	63.6325	52.1729	3973.29	3439.16	4238.16	4915.44	3527.32	1818.48	2825.72	5418.44	5367.47	2305.27	3688.83	4410.97	5510.97	3536.76	5404.64	5603.29	5682.33	3783.55	721.841	3329.12	2615.57	3302.42	1854.11	7470.33	1566.22	3916.24	2625.57	597.104	5732.44	10471.6	6586.96	6137.53	4791.99	5165.09	3518.9	1594.35	2251.3	2260.6	3754.5	2220.98	2374.15
M495T529			0.202285	0.394512	0.000119427	495.145	528.918	16.5631	1302.41	942.51	854.128	907.08	587.227	1543.65	1811.61	1728.26	1861.9	1539.44	1684.73	890.081	1279.02	935.031	1548.51	1063.02	1048.46	1039.84	834.14	858.06	1178.04	1242.11	748.515	796.103	655.129	1488.16	1938.96	448.249	785.54	1561.05	1427.89	971.789	935.188	1022.27	1426.93	453.179	385.161	566.541	337.8	632.328	522.728
M366T716			1.51385	0.394809	0.000208254	366.047	716.041	125.514	9565.98	9858.67	10375.5	9792.37	12429.5	18941.2	14499.4	4521.87	26976	14203.7	24156	8969.88	9463.74	6390.52	6657.59	24787.9	26657.3	7965.26	24385.1	11203.1	9337.15	7412.95	10050.4	37280	53858.6	70181.7	92711.8	59326.3	89191.8	77099.8	65226.1	73546.9	39816.7	77380.4	91195.3	33501.8	36595.9	30376	20209.2	22373.9	24446.8
M625T608			0.475111	0.395169	0.00471276	624.747	608.058	180.687	13525.9	7715.35	10955.2	11380.5	5279.76	6078.67	3601.29	9022.28	6024.02	6734.63	10403.1	9761.23	5644.53	7575.2	9871.64	9675.04	11572	9439.34	9648.64	10002	8739.97	3988.51	11009.7	5415.14	10936	11182.6	5371.16	8089.68	6042.95	10191	11204.9	5165.91	7162.72	5573.92	5246.16	1307.24	1822.54	1845.61	5027.23	3761.98	3838.02
M383T484			0.284109	0.395326	1.9312e-06	383.201	483.734	15.645	1524.22	1841.47	1534.28	1330.89	1464.21	1846.85	2291.84	1590	1684.84	1368.44	1579.76	1162.31	1834.7	1860.08	1362.71	3138.62	2378.58	1735.98	1915.36	1711.9	2843.68	1009.59	1385.68	2883.72	2049.07	2349.53	1799.82	1980.28	1482.17	2425.62	2527.84	2040.41	2298.08	1948.11	2790.99	664.686	1041.7	1019.32	773.016	993.653	1054.47
M829T592			0.207443	0.395537	0.000836259	828.695	591.612	8.29154	3406.71	3603.81	3117.83	3973.69	3741.7	2301.51	1098.24	3168.64	2964.73	1628.36	2880.87	1190.52	2406.17	925.564	1509.05	1991.78	1412.51	1284.24	1342.68	1285.66	1577.24	1348.14	1424.66	2379.17	1762.6	1248.52	2465.95	1062.17	1024.62	983.521	1701.45	1742.38	1121.68	1369.66	1549.58	266.099	295.906	407.803	1122.38	638.569	618.758
M381T590			0.336325	0.396409	0.0256625	380.896	590.415	350.787	7235.86	3788.22	5941.97	8812.71	9759.46	1216.09	3539.71	8600.21	4898.81	3213.75	6737.89	10504.4	10256.2	7109.87	13949.8	5788.58	11289.5	4712.81	3471.36	2838.39	5148.82	7263.2	4811.33	1062.4	1005.77	649.802	3453.2	370.26	2020.65	3104.63	2376.71	2252.86	5346.3	8812.38	6339.71	1331.04	1710.25	1335.56	1968.48	2668.98	2177.35
M487T607			1.35456	0.396679	0.00199802	486.835	607.152	279.152	88845.2	75377.5	75559.3	81067.6	82907	43159	85178.5	39733.1	48344.8	57566.5	83594	94826.2	81405.7	69098.8	88278.5	79780.6	77891.7	39747.2	69310.2	71212.7	71280.9	79206.1	41634.7	84753.8	87716.9	84278.4	47577.7	88761.4	92938.7	74149.3	37897.8	38198	73869.7	74861.1	78022	8198.23	16963.2	22585.1	38749.6	27699.5	35351.6
M336T55			0.409442	0.396882	0.268471	336.325	55.383	321.72	5229.78	11656	19012.7	9123.16	5618.68	9079.58	4866.16	10106.7	5349.71	9464.19	5692.73	7310.84	3315.27	4630.27	6948.31	4537.86	10886.9	6919.2	7812.38	6170.22	9083.66	9215.65	9934.76	28427.8	20537.1	4384.43	6035.35	5119.3	930.279	26458.4	466.407	8319.54	9810.89	838.154	1864.08	2000.88	1865.2	2629.49	5991.3	4343.19	2123.99
M328T81			3.35756	0.39696	0.000155522	328.247	81.273	233.459	92850	175601	202398	103817	113223	56416.7	222449	214929	153172	198413	252908	175252	145407	120394	142348	227227	201039	165228	217970	188875	187419	145785	160367	385354	336588	306561	313673	220235	403208	455522	334710	360885	223473	276515	301474	123581	139177	92814.4	142286	139849	137389
M445T387			0.205456	0.3976	2.01664e-05	445.209	387.308	13.7357	1593.54	1236.73	1104.11	2399.46	2926.1	4416.09	4574.27	4730.24	4807.24	3321.49	5001.41	3384.45	3482.3	3249.29	4229.59	3166.15	2702.54	3584.56	3672.4	5168.74	3826.34	5445.38	7000.87	2656.13	3275.13	1209.09	1853.88	2873.21	3426.42	1108.67	1022.99	1133.63	1353.08	1353.33	1556.37	545.112	377.681	367.345	391.205	592.829	718.989
M847T606			0.243923	0.397878	0.00807165	846.737	605.593	12.5468	4422.82	3047.75	3059.79	3358.03	1204.66	2962.18	1253.99	1662.84	3944.64	2094.14	1717.16	2756.02	2512.39	2325.82	2825.53	2787.28	2043.73	2484.15	1439.31	2147.83	2129.82	1715.06	1240.71	1255.4	1711.97	2366.51	4771.38	3281.3	2264.19	1472.47	2477.13	3020.4	2271.52	1355.79	1323.43	44.0575	752.145	526.121	1424.72	583.712	1412.24
M793T472			0.429582	0.398033	0.000753168	793.191	472.228	76.9532	9304.16	7506.95	9039.44	8420.71	7883.72	4965.08	4971.73	4342.55	5310.68	4545.03	5176.63	15947	10724	11380.1	10925.4	11810.4	13754.5	7664.41	8333.15	8553.77	6169.13	10361.5	7546.75	4522.91	8771.69	7322.51	3833.49	9414.43	2941.55	5736.02	6791.71	4339.34	7429.2	6553.57	4727.79	831.874	1298.25	1282.05	3478.19	3278.29	3992.4
M425T398			0.276313	0.398643	0.000102069	425.202	397.772	21.3371	4767.06	6020.24	6087.16	4535.68	4651.1	4344.86	4644.23	5048.49	6054.03	5870.36	4938.38	5864.93	8151	6762.2	7314.7	6584.29	5342.23	5814.64	4898.06	5935.26	4798.18	5219.73	5838.32	2868.77	2118.93	3808.82	2569.86	2880.98	3538.7	3031.17	2145.73	2316.3	2621.06	2738.43	2523.12	897.753	761.625	1795.83	785.458	1499.49	389.304
M291T58			1.92735	0.398701	7.3966e-07	291.195	57.686	361.11	87214.8	73719.3	78632.2	79953.2	75726.7	64239	83857.7	108151	127113	97939	101933	139210	132840	106914	103299	101743	92506.2	72516	74827.8	94364.9	115241	77978.4	66902.2	81500.9	56310.6	71538.5	55972.8	56664.2	68973	115243	119196	95502	105780	104062	87339.3	36094.2	50364.9	32386.8	41895.5	38144	51148.8
M406T55_2			5.40847	0.398933	1.84482e-07	406.206	55.3895	80.2559	653995	726183	639192	734928	683325	652419	626650	704961	654242	650624	662451	520098	752257	774714	808519	731337	752512	731379	630858	689695	635128	785523	744471	542134	627444	786883	651026	721142	434931	930100	845771	697305	853822	889938	725312	332866	281758	356655	328015	321137	351197
M275T615			0.78996	0.399271	0.00103848	274.851	615.017	670.867	22221.6	22325.3	22086.2	23513.2	23021.5	14676.5	22795.4	16655	19106.5	24099.8	21936.4	53149.4	17783.6	18649.3	25327.4	42371.1	14392.4	20858.9	44393.9	28764.7	44114.5	9955.24	15730.4	41908.9	19534	20417.3	25965.8	44880.9	15771.1	19749.3	11200.4	23410.4	22482.9	20790.2	31496.8	4477.58	9617.16	8447.5	11272.3	8042.3	9701.06
M672T608			0.391414	0.39936	0.00101816	671.752	607.796	116.301	3124.16	3085.47	5887.86	2554.27	7553.64	4088.05	7034.99	3666.58	5539.8	5782.09	4272.89	9148.74	8288.52	3491.07	3776.09	4920.92	6722.65	4659.47	6743.01	2436.41	5592.56	7068.89	1783.02	5514.51	6477.77	7027.82	4149.57	4164.95	5013.46	5968.17	2949.91	6308.54	3565.47	4690.18	4744.48	737.651	1353.04	1668.46	2751.56	2322.04	2439.88
M301T56_1			0.639353	0.399745	0.0975444	301.215	56.141	307.176	11809.6	5091	10256.8	6360.11	9725.09	8074.33	8989.8	11257.9	14195.2	8694.73	7785.23	8405.3	1541.28	7184.05	5954.85	6771.76	6758.49	9197.93	7862.37	9470.98	6278.36	5432.95	6141.82	20401.3	28305.2	16342.4	24624.3	13436.2	10348.4	52289.5	17915.6	12714.9	29127.9	6345.36	12484	7193.5	6723.02	19197.3	7143.77	5937.25	6122.84
M177T666			0.160389	0.399914	0.000250751	177.038	666.328	268.683	1330	1301.16	2027.91	1446.69	1514.48	1343.43	1580.58	1586.09	1052.86	1068.65	1889.74	1203.8	1596.37	1903.21	1785.05	2344.37	1609.65	2186.06	2463.77	2665.35	2515.19	2361.44	1889.32	1261.84	1152.46	842.263	1087.24	881.108	1009.81	867.103	731.164	775.635	657.592	700.124	963.673	309.619	188.906	91.0602	576.38	438.055	273.694
M495T73			0.266884	0.400335	3.36015e-05	495.126	73.2415	129.57	2927.08	3514.56	5956.62	2739.58	3247.66	2345.41	2624.03	3363.96	2831.09	2950.47	3281.64	3280.58	2194.74	2684.59	2114.77	4007.21	2082.06	3324.68	2571.91	3092.4	2789.43	3320.67	2319.41	1431.4	2003.22	3116.51	1211.41	1894.1	2465.03	1753.31	1929.13	2278.05	3002.34	2349.49	2628.87	794.507	714.688	932.18	1151.39	969.232	1019.15
M843T608			0.356725	0.400631	0.00454465	842.744	608.101	100.077	6070.65	6001.4	5659.2	6236.47	6687.51	7944.34	7462.57	5352.3	3643.48	9149.37	8716.02	7413.56	7052.21	7293.24	6941	4538.13	5200.82	6137.5	2003.78	4482.57	6044.28	7156.24	3150.33	6452.76	11045	9047.62	10318.5	11265.8	8056.52	2633.23	5498.13	4207.62	5122.15	2721.67	6039.27	500.91	1070.93	1186.74	3101.38	1910.66	2734.74
M382T607			0.827758	0.400774	0.0189811	381.959	606.885	68.7248	7145.03	6044.01	5667.51	5008.09	5066.92	32466.9	35213.5	37701.5	30902	29193.1	42179.5	10298.9	12155	15274.6	12960.3	7686.07	6655.61	30294.8	28903.2	33262.9	30514.4	26629.8	27308	31307.9	29052.3	22244.5	30492	33571.3	29982.3	24724.5	17888.2	24519.5	16185	21159.1	23005.8	271.639	757.308	916.605	27112.7	8209.36	13824
M896T69			0.625697	0.401111	0.00572954	896.278	68.931	4.52454	3164.32	3587.27	5416.09	3708.16	4427.05	4269.73	6087.61	4774.73	6312.64	4760.32	7724.1	6519.13	5716.4	6782.94	4865.63	17651.5	9433.14	7109.17	4731.22	10043.7	6471.16	9723.86	4700.58	10044.1	5183.41	5390.58	3309.06	10115.7	4349.07	9932.82	17601.1	15291.6	27081.6	15264.3	9860.2	5174.7	5613.39	3718.9	9446.66	7327.25	6837.37
M274T56			0.552938	0.401374	1.99137e-05	274.083	55.634	106.154	6484.06	4793.97	6000.1	6658.66	5107.87	3030.64	3994.43	3691.67	4774.7	4153.08	4818.89	6258.85	6376.99	6429.18	6447.04	6634.95	7378.25	3911.99	3767.45	3303.88	4653.2	5649.27	4849.05	3777.9	3565.77	5890.33	4834.69	4039.22	5226.98	9561.92	8554.94	7668.57	9870.65	8216.89	8241.7	2254.02	3151.22	1684.41	4604.23	3611.8	5611.8
M307T741			0.389647	0.402155	6.73818e-08	307.041	741.127	147.851	4505.19	4077.53	3995.73	3971.11	4237.74	2772.2	2866.05	3431.18	3130.69	3131.24	3039.86	4400.45	4013.2	3746.2	3453.2	3857.83	3438.63	2393.59	2267.17	2830.41	3268.47	2969	2307.4	7075.29	7077.41	5020.87	6115.61	7398.33	6603.03	4622.97	4060.88	4360.66	4530.35	3847.16	4591.11	1360.66	1554.1	1612.38	2266.77	1697.63	1969.77
M991T68			0.47136	0.402994	0.000164532	991.226	68.379	22.8331	11289.4	12642.1	11437.5	11740	9846.01	7623.88	7554.64	6839.97	6994.39	6698.53	10113.9	11938.3	13559.6	12362.8	11384.7	12963.7	9469.55	10628.8	14021.9	9735.36	9548.47	8450.5	9597.12	4776.92	5090.82	4360.71	3996.21	5463.94	6646.85	5007.66	7740.77	6213.49	7700.24	6663.99	8513.42	1963.63	2302.36	1607.27	2470.27	3757.97	4759.6
M335T501			0.3966	0.403347	0.00101202	335.132	501.108	75.2338	9273.32	6780.62	9798.18	7339.37	6909.63	6120.45	6063.6	7573.62	4534.06	7325.44	7929.2	5048.09	10296.8	4929.17	4456.11	10826.1	8031.64	5047.79	4739	6733.56	5226.72	6556.69	5357.25	7049.7	10500.6	9227	5305.19	11539.6	9065.99	6093.39	5960.06	2591.8	4599.71	5446.49	5388.62	2264.3	909.68	1352.08	2369.26	1670.57	3566.81
M566T517			0.179847	0.403611	0.0149311	566.276	516.902	16.5821	1923.3	978.288	1286.21	1357.99	1904.85	805.916	858.649	930.466	466.668	1382.31	1235.56	611.434	2210.53	2029.92	2138.2	2402.55	1036.52	460.165	603.128	888.076	800.692	826.93	689.144	4080.19	2292.05	1331.29	1287.59	2265.42	3046.3	1588.71	792.18	1727.48	259.258	1450.33	1382.45	286.677	253.963	390.346	554.396	718.097	702.686
M274T533			0.274651	0.404093	0.00280331	274.138	532.663	44.1648	535.271	592.604	509.83	558.316	618.463	774.274	944.504	427.2	915.618	455.535	478.368	1095.95	928.356	721.017	466.611	1182.19	912.199	792.587	703.458	538.026	423.6	684.766	340.931	1069.26	925.575	3053.45	1925.24	742.92	574.184	2639.87	4334.62	2049	2518.67	2049.99	2274.19	1873.46	1282.52	1095.31	562.939	819.792	777.457
M689T69			0.693396	0.405117	0.00671931	689.219	68.832	216.097	2231.78	3197.08	2786.48	2325.01	2241.76	1517.65	2187.11	2045.11	1829.73	1862.84	2589.38	12483.6	16793.8	13374	12746.8	29313.1	25805.6	11418.5	16079.6	14600	16034.2	15726.9	13823.4	11551.7	16181.5	16228.6	11879.2	11844.6	19408.5	14665.3	21009.2	13238.3	30357.7	21081.6	13122	3867.31	5510	3532.01	6276.22	13212.6	13572.2
M405T55			0.416983	0.405203	1.50112e-06	404.923	55.348	10.2425	3671.64	4860.18	3763.33	4129.91	5817.76	4412.2	3315.35	4572.15	4191.43	3984.2	3805.27	2854.67	2187.11	3413.56	1642.48	3067.34	5234.63	3397.3	4414.47	4374.9	4135.89	4363.94	3505.49	3418.35	3400.05	5039.29	4143.69	2826.34	2740.19	4899.59	5121.88	5945.78	4998.98	5868.45	4652.46	2657.27	1227.33	2100.12	1817.02	2363.61	2593.35
M334T700			0.556335	0.405586	0.000176569	334.159	700.359	493.069	23263.2	15676.2	12046.4	15558.4	11135.7	879.243	726.916	1837.81	1668.35	1219.34	433.55	15622.6	21253.7	20873	15512.1	16742.3	17001.3	1244.41	747	752.706	1126.67	1381	304.693	10102.8	9033.26	8375.69	5850.97	4990	5346.25	13232.2	9430.73	8505.21	7637.7	8526.17	7102.02	3642.75	4033.84	3569.01	3041.54	3047.05	4743.45
M823T476			0.24006	0.405776	0.00772732	823.2	475.719	34.0596	3886.5	2619.53	2874.89	3320.54	3177	1376.47	1604.12	1000.53	1394.3	1758.58	1662.92	7074.68	4240.35	3348.45	5136.35	3636.88	3895.59	2862.7	3541.78	3338.19	2582.75	4357.13	2602.26	2606.83	3189.51	1066.1	1061.86	3055.47	1143.67	2452.71	2283.89	1049.28	2794.84	2535.15	1592.57	178.889	295.843	382.896	1569.63	1147.27	1582.25
M310T143			0.624049	0.405781	0.00362367	310.236	143.228	874.387	11378.7	11754.2	9186.12	16488.2	9783.6	13861.3	10020.3	19299.7	12195.8	9813.78	19681.8	13843.5	14854.9	13818.7	23507.6	9319.38	10195.6	6648.18	7418.28	6657.03	11654.3	11806.2	8959.01	14346.5	13763.6	11653	25756.3	5761.45	15362.2	15886.4	9559.83	21631	11546.2	9960	17104.9	7311.51	7309.42	5681.12	6074.61	409.173	7984.86
M222T481			0.582978	0.406004	0.00280158	222.096	480.567	351.783	11188.9	11662.1	10245.3	8734.47	10286.2	15294.4	17098.1	24035.1	22399.5	21585.5	20372.7	12119.5	11285.8	8413.31	15480.7	12417.2	12028.4	11876.5	10695.3	13623.4	13707.4	14908.6	11812.2	20006.7	18093.9	15459.5	14627.8	17681.4	15964.6	13437	8933.89	9057.21	8610.98	9194.49	10546.5	1671.4	1353.1	1627.96	9020.27	3788.81	6809.41
M447T972			0.533188	0.406134	4.80055e-05	446.965	972.231	50.2249	2336.66	5729.14	7031.18	3436.09	5915.98	5826.86	8104.8	9674.29	4843.17	9421.02	9949.44	10775.3	9925.58	2601.45	10328.2	11504.8	13826.2	5982.42	6931.48	6274.59	3274.61	8762.31	6813.68	4400	9144.31	7604.41	11230.6	6583.5	8531.54	10416.5	6612.03	7074.07	6678.32	9178.13	9557.54	3351.16	2268.96	3388.01	3427.2	3538.47	4136.55
M621T260			0.729288	0.406931	0.00397029	621.433	259.966	10.6262	3901.07	7308.62	4863.94	3766.29	7611.53	19616.5	9881.67	41533.9	15481.2	39023.1	10957.4	19027.5	18302.7	10533.5	12674.3	6903.24	14751.5	11866	17037.3	10676.5	13281.9	14632.2	11899.4	28521.9	17916.2	23005.7	21841.7	14825.9	24114.3	25903.1	22216.9	18077	13120.5	8369.32	15235	8311.38	7849.63	4658.38	4737.29	6116.44	10208.9
M271T73			0.668385	0.407227	0.0019987	271.059	72.619	137.649	22213.5	19993.1	20153.6	21029.2	21686	17194.2	16715.8	21688.7	23121.4	19374.7	26105.6	37347.4	34359.6	25508.5	24752.5	33429.4	29280.6	31576.5	33247.4	17897.1	25194.4	41353.7	31388.8	10176.1	13781.1	11463.5	10979.1	15335.4	12947	9447.83	19787.5	10507.5	13318.8	22100.2	15091.4	5950.29	5861.41	5113.56	4072.74	8224.88	7530.64
M288T710			0.439947	0.407555	1.80056e-06	288.227	709.995	415.14	3558.52	3638.05	3622.06	2814.49	3517.17	2337.04	1830.93	1287.1	2595.78	2483.18	749.398	3893.87	3222.53	3539	3258.36	5870.37	5419.44	2309.4	2626.45	600.105	1244.05	2199.06	427.664	6117.77	4566.62	5219.29	3066.86	3796.02	4652.96	5878.78	6364.09	5120.25	5778.83	5349.81	5609.82	1099.02	2183.68	2474.11	2950.72	2111.44	3079.29
M307T491			0.561724	0.408058	3.85152e-06	307.168	491.163	188.535	15738.8	13561.2	15450	13102.2	12718.2	10636.5	10220.6	10356.1	10260.4	12088.3	10972.2	11483.4	13254.3	8528.72	10614.8	11097.6	12876.7	9285.91	7571.41	10167.3	8125.55	11311.5	10441.2	19832.9	15487.7	9432.39	12968.7	15119.1	11994.6	10298.9	9036.43	8756.83	8878.27	9078.71	9942.28	3195.81	2918.02	3027.26	6501.45	3678.86	3526.36
M386T616			0.154442	0.408504	0.0467058	386.164	615.974	29.7105	2170.92	2036.95	2333.65	2843.95	2321	1277.35	1731.99	1247.11	2243.8	1700.04	1696.54	633.304	1325.05	847.2	612.074	1407.7	713.906	594.151	403.267	982.952	1027.18	1374.38	920.819	690.252	348.741	418.912	510.024	221.039	444.529	1361.63	782.184	698.018	924.16	1138.5	432.49	0	33.9836	71.6313	1147.93	229.08	697.561
M313T55			0.439838	0.40864	0.0536715	313.179	54.812	491.537	5397.24	5821.39	3095.01	3531.12	3428.3	4486.09	3958.05	5113.27	7172.55	8062.92	5592.16	6908.98	6578.82	4603.59	6232.92	5398.08	4973.21	3506.01	3211.91	4667.15	4468.93	4311.35	2331.75	6908.56	8865.59	6382.38	7020.32	5856.3	5040.36	19493.4	8909.99	4805.2	11123.3	5737.99	4280.57	4200.68	6075.83	3328.53	4587.68	3112.6	904.459
M821T613			0.150807	0.408692	0.0617857	820.901	613.202	25.1394	1875.12	2282.38	2473.54	1771.01	1906.01	2465.61	3572.57	3733.68	3980.1	3035.2	3695.86	3353.41	3434.53	3199.91	2982.37	1957.54	1878.06	2523.83	2595.94	2969.85	2647.45	2861	2248.76	6205.21	6037.04	2459.35	2812.22	4014.42	3271.56	842.23	708.905	336.037	1070.62	773.184	962.992	1263.48	265.152	258.66	24.0983	79.5491	27.4488
M301T370			1.48557	0.408923	0.000237077	301.069	369.917	8723.56	121810	146498	96204.8	115938	115666	103028	128275	121152	119018	117913	177707	108162	76372.9	81246.6	100652	36565.8	98443.1	80536.5	65637	76588.5	90050.6	32247.8	72102.1	38930.5	74713.2	65484.1	40234.7	78709.9	88823.7	75135.9	51815.3	50491.3	80456.2	88882	82017.2	25529	31617.6	39607.9	15793.9	37431.9	25365.2
M770T468			0.252228	0.409765	0.019877	770.2	468.281	21.51	2772.76	1784.05	2308.94	2236.2	2210.28	2629.41	2157.15	2118.49	1555.85	1702.74	223.245	6358.29	5105.81	5445.52	5168.09	5283.45	4634.74	3149.73	4257.25	3655.65	2127.32	3610.97	2729.7	3232.45	3766.62	2878.59	1122.81	2288.04	1022.24	4633.66	2827.56	1308.05	1584.35	2597.85	1773.67	617.737	975.832	981.167	544.124	1495.63	1419.35
M226T744			0.237819	0.41029	4.90432e-07	226.01	743.8	78.9416	1132.98	800.392	827.493	820.695	1089.6	561.567	534.728	691.693	612.912	678.385	658.496	2493.29	1982.98	1976.88	1968.52	1442.01	2140.7	1010.57	898.382	968.523	995.963	996.667	1385.36	2489.82	3379.73	1810	1926.02	1908.44	2345.43	1848.89	1569.05	1897.82	1563.62	1575.39	1490.16	548.657	540.714	717.782	774.306	649.606	849.24
M577T402			0.267389	0.410369	0.00222652	577.229	402.435	7.61619	1294.83	1085.88	1091.32	1146.18	1246.03	1138.12	1005.46	1088.74	804.357	1305.88	1202.02	3277.46	3139.02	3354.75	2801.77	2618.91	1668.13	1625.65	2309.9	2109.37	2371.79	1130.62	2678.55	3392.31	4066.84	2907.77	5500.65	3335.98	4539.65	2421.63	2244.4	1676.69	2010	2618.68	3390.55	618.704	484.073	402.847	1907.96	956.076	1524.03
M222T54			0.730794	0.410433	0.000107891	222.169	53.6575	490.322	12862.3	16569.7	21046.9	19931.4	20561	20373.2	23158.8	16212.8	14139	14551.2	3640.21	6955.44	10624.7	15132.1	19436.1	16271.4	19881.5	23648	17560.7	26964.6	17175.4	17834.4	4884.75	6091.35	8368.38	17924.4	12703.4	15080.7	14594.5	11458.4	19627.8	17468.2	21859.9	20363.7	17577.2	8093.02	9384.02	7069.08	9398.1	6969.49	3558.8
M357T59			0.308711	0.410997	0.219394	357.047	59.0235	173.914	9996.54	4056.4	8187.55	11157.7	8759.86	3232.64	2833.44	4900.2	3064.19	3282.03	3817.21	4058.58	9260.8	8072.81	11639.5	10879.9	8226.84	3390.66	2776.89	1313.8	2271.24	2067.35	1708.58	2973.89	892.105	1225.7	4691.79	4601.73	9131.42	1728.93	4597.08	19287	5330.91	3627.78	3697.16	8078.07	834.48	760.14	939.644	2377.24	2738.81
M751T831			0.206142	0.411577	0.000132107	751.224	831.476	6.73176	898.582	1221.73	1099.77	837.699	708.208	757.285	983.101	965.026	621.134	830.119	908.858	1443.59	1382.21	1036.21	1103.68	1501.71	1367.59	974.034	1012.81	843.15	840.676	700.947	705.279	2139.38	1703.97	1558.57	1240.02	2159.28	1789.5	1365.96	1956.81	995.282	1344.95	1365.06	1253.95	537.881	645.252	458.804	724.868	563.695	478.19
M325T411			0.27965	0.412213	0.000438351	325.088	410.829	248.123	1171.39	1251.95	1166.17	1156.8	1228.14	1250.27	1374.5	705.139	1140.45	1529.54	759.812	1205.95	1401	1467.02	1832.36	1598.53	1343.06	1514.98	1896.72	721.449	1656.72	1637.23	1756.24	1665.95	1235.57	2374.28	3671.89	2402.61	2902.07	2250.59	1796.38	2559.27	2930.65	3069.67	2531.79	449.109	649.69	624.721	1570.8	1250.33	1695.57
M159T58_1			0.260419	0.41231	0.0321692	159.079	57.852	661.003	3210.96	2158.81	3516.64	2039.91	7504.94	6854.63	2301.33	8992	3063.82	1909.21	2142.08	3044.24	2982.67	1901.29	1724.99	2380.56	3240.83	2724.85	2940.03	7408.76	839.04	1055.12	1514.44	1305.72	920.797	3726.82	1106.97	5783.67	2923.88	1750.06	1896.3	3284.53	2304.76	4631.05	6646.8	859.017	1280.91	1676.49	2080.95	1759.35	801.204
M166T130			0.400376	0.41427	0.02362	166.07	129.936	2820.39	18870.8	5566.96	3357.21	3549.76	5039.8	18345.9	13891.7	15009.2	26550.3	18947.1	12280.4	6275.09	6774.54	18667.3	12183.1	4636.75	1875.39	8250.13	9406.83	9944.7	7060.16	5769.79	6176.1	9365.46	5378.89	7623.62	12057.7	13558.9	16112.4	7578.8	3454.17	10466.1	4090.56	2958.84	8646.9	2991.75	510.094	3116.76	1895.24	3049.18	3845.91
M153T396			0.347753	0.414378	0.00340464	153.074	396.294	677.406	8044.56	5233.6	6438.07	6009.2	5334.78	6981.43	6535.25	8459.87	6888.88	8365.28	8814.29	7616.35	8999.92	9187.38	8618.29	7575.94	6919.24	6388.01	7604.91	9131.23	7310.74	6400.42	6113.1	8737.75	10685.2	6547.19	4698.8	10372.2	5179.7	5492.1	2129.13	3717.36	4495.36	3627.53	5402.75	1032.82	1420.59	661.5	2415.16	3113.17	1659.95
M284T686			0.644316	0.414656	0.000139955	284.096	685.77	452.97	14809	13646.4	11849.9	13998.9	12693.4	7173.84	4060.8	6185.34	8864.9	5848.83	5602.56	13360.8	14306.5	16782.9	10835.1	12451	13525.2	3722.66	5448.96	8662.86	9106.83	5894.15	3793.1	24812.5	19322.9	18636.1	18703.4	17886.5	19628.7	17335.1	13841.7	10221.9	9798.33	10973.7	11965.5	4422.56	3691.25	5346	5708.05	5430.42	6142.8
M509T972			0.661898	0.415145	4.43619e-05	508.965	972.339	39.2872	3703.93	9124.19	10723.8	5325.9	9139.57	8425.15	10299.3	13420.9	7602.65	13671.8	14054.2	15934.9	14826.6	4012.32	15685.8	17935.1	21079.2	10031.3	10642.9	9550.09	5565.47	12749.4	9743.45	6305.87	13536.1	11057.1	16936.9	9938.15	13154.5	16456.8	11441.5	10560.6	10614	13267.4	14752.5	5573.67	3146.88	5140.48	5685.97	5765.29	6692.36
M215T483			0.460294	0.415821	0.000202541	215.138	483.072	329.572	4200.51	4577.06	3801.78	4168.56	3492.99	3022.95	4082.8	3955.24	4745.14	2945.77	3598.14	4715.67	5058.85	3328.62	6143.57	7596.3	6743.95	2782.83	2994.44	3772.44	6235.77	2270.05	774.626	7322.41	8688.3	8714.19	4615.8	7032.02	6270.74	7838.03	7919.4	5747.42	5280.8	5054.47	6276.63	2670.98	1633.74	1356.47	3950.35	2917.04	3321.19
M753T380			0.436662	0.416873	0.00146741	752.598	380.124	1.52347	1817.72	1520.96	1255.81	1535.73	1347.63	1720.05	1827.92	2574.53	4626.66	1516.8	2418.04	3485.14	2521.31	3398.21	2392.47	12253.4	5557.45	1489.87	4745.48	4806.37	3271.38	3606.02	4153.69	1155.6	1199.14	14680.5	5539.68	1570.36	364.384	6434.53	4005.59	6953.28	6347.07	6229.81	10282.8	1243.76	3219.81	2499.18	2736.08	3627.47	3454.13
M316T69			0.372145	0.417326	0.000200477	316.053	68.843	200.302	5549.51	5833.96	5676.76	4814.8	3736.91	2964.75	3622.1	2661.46	4340.63	4109.34	4320.96	7283.3	6980.75	6226.75	4635.99	6186.56	5899.98	8189.02	7085.84	4261.87	5280.68	5521	4256.35	3876.15	4706.45	5527.47	2707.19	2696.73	5226.42	4191.82	4577.57	4939.5	4914.85	5678.94	3002.07	1312.72	1665.39	1004.66	2257.06	2876.4	2278.76
M618T606_2			0.236456	0.417771	0.00300091	617.847	606.27	80.7808	6661.78	654.649	697.352	458.961	6919.43	1812.39	2377.34	2218.82	2408.18	2114.6	3343.32	835.7	1207.57	1189.22	1243.79	667.603	6896.78	2557.39	1893.33	2013.81	2347.12	6261.27	2508.34	2277.55	2529.09	1969.42	2303.11	1868.92	2132.91	1789.44	1575.78	2659.25	1728.71	1848.85	1664.11	380.514	366.27	517.482	1787.18	535.692	1119.52
M533T763			0.139585	0.417972	0.252831	533.155	763.034	95.555	2323.33	2381.58	1792.54	2343.61	2251.65	21536.6	24632.4	22117.4	18113.1	26171.4	26401.9	2788.4	2708.9	2454.45	2476.82	686.699	712.562	6383.8	5261.28	4360.74	5441.08	6079.24	5092.49	2170.14	2121.54	1467.95	1076.51	1954.74	1849.65	596.627	4944.8	1442.14	632.809	641.881	621.229	350.845	427.798	733.82	803.215	658.585	737.114
M314T793			0.225404	0.418791	1.24458e-05	314.073	793.365	206.175	1966.72	2327.68	2265.99	2116.22	2624.26	2273.79	1958.51	2071.72	2399.67	2022.88	2625.75	3161.89	2896.08	3049.68	4124.99	2055.67	1920.64	2719.8	2678.85	2855	2927.95	3246.09	2980.37	2950.16	2798.43	1792.33	2892.76	2279.94	2877	1464.27	1337.33	1620.87	1377.99	1662.77	2007.8	586.905	591.583	490.612	871.865	766.6	658.813
M783T569			0.342606	0.418843	0.00171426	783.171	568.55	11.0407	5854.93	4928.05	2957.4	3231.43	2641.06	5913.89	5551.92	9045.79	10480.7	4851.74	11735	3410.57	6526.48	5134.59	4101.9	7542.84	3926.68	6933.22	6432.59	7086.8	5415.98	6881.11	4716.37	7447.48	8505.47	6706.98	4879.81	11928.2	5889.37	4884.82	2807.38	2922.27	3005.24	4597.76	5988.97	1460.22	1302.38	1639.31	2035.93	1594.69	2106.15
M450T56			1.60156	0.420084	2.71026e-08	450.232	55.5465	41.3192	66581.3	72808.3	60191.4	71215.9	65365.5	61151.5	64219.5	67284.3	61452.6	57140.1	58600.2	53052.8	73597	74308.5	77180.9	74409.5	73001	65784	59321.6	63537.8	66142.7	71018.2	69360.7	58687.2	64194.3	72537.7	64687.1	71134	44092.7	86155.4	73227.7	70387	76599.4	75620.2	67625.1	33497.1	27308.8	33134.9	30599.9	30335.5	33999.6
M121T191			0.362285	0.420109	0.00411369	121.1	190.732	1094.84	5742.35	2776.59	3291.76	4400.94	5529.03	4603.8	6212.29	5326.43	5540.11	4249.05	9107.3	6620.52	3444.39	5144.13	6131.28	1288.68	1657.83	4214.65	6508.41	5615.22	3445.39	7309.42	4581.51	1513.32	3482.58	5921.96	3375.61	2435.39	5368.06	5716.4	8174.25	3844.52	2817.05	5356.22	4124.58	1997.99	2063.99	1772.02	2380.56	2779.97	1622.62
M113T57			0.4888	0.420112	5.73358e-05	113.095	56.92	748.442	6841.82	8636.22	9392.69	9163.11	7941.61	8784.32	6907.76	7647.44	10870.8	7920.78	8281.86	9910.49	9671.94	10243.7	11135.4	9034.13	9926.59	9920.21	6370.13	8759.63	5693.66	10450.1	8851.19	3364.91	4593.06	7796.18	3358.64	5266.35	5426.91	7143.65	8339.03	5625.22	8642.32	9019.76	6132.51	3497.51	3814.66	2182.38	3880.24	2196.89	3292.37
M362T55_2			7.36055	0.42018	2.08994e-07	362.18	55.0055	515.181	1.21143e+06	1.23334e+06	1.11194e+06	1.24023e+06	1.22724e+06	1.09985e+06	1.1085e+06	1.35706e+06	1.19497e+06	1.15895e+06	1.23358e+06	882793	1.26519e+06	1.33807e+06	1.37765e+06	1.32077e+06	1.35001e+06	1.3354e+06	1.11843e+06	1.26114e+06	1.22634e+06	1.42347e+06	1.30131e+06	988479	978429	1.37118e+06	1.11552e+06	1.09799e+06	776149	1.77161e+06	1.64683e+06	1.28954e+06	1.66837e+06	1.66798e+06	1.49728e+06	715980	560938	692197	658713	657517	723851
M413T52_1			0.409892	0.420308	0.00178514	413.34	52.492	184.799	3272.23	3436.86	4430.93	930.957	3159.86	2878.24	2330.61	2551.39	1576.46	1896.88	2122.83	8198.17	4485.44	3932.48	3609.59	4221.73	4890.72	5340.2	5741.49	3918.49	4856.19	4928.29	3919.09	9870.8	5542.25	8991.22	7120.48	5243.96	5120.41	8407.32	4930.09	6763.33	3685.02	4114.62	6792.62	3221.76	2807.56	2274.25	2894.58	1479.23	1904.37
M229T189			0.70326	0.42081	0.00717388	229.081	189.045	1376.19	1361.43	1380.22	4359.07	3775.58	4584.34	2516.68	7385.24	7572.8	5199.81	4795.63	5233.6	5471.13	3416.41	7509.59	8865.04	4114.5	7935.93	1062.2	4590.48	3193.27	1536.77	2107.21	3344.45	3930.93	6377.26	5643.94	7026.54	5127.84	10891.7	18414.7	11502.7	19177.4	21970.4	14134.1	35486.4	6283.38	9254.71	8974.89	8881	8912.17	8479.59
M240T480			0.163681	0.420849	0.00118371	240.093	480.092	91.6889	703.793	541.621	777.06	523.752	636.495	285.76	841.958	457.327	454.918	680.594	812.674	1268.57	1314.35	1372.58	1557.48	1105.99	1010.82	1051.84	1424.1	916.581	1081.01	803.617	952.889	748.046	969.737	1118.57	1375.44	1193.99	1465.49	1018.23	779.296	790.294	1144.11	1094.91	942.45	262.298	204.848	217.628	895.344	495.187	352.693
M420T55			0.390705	0.420925	1.88064e-05	420.221	54.8045	43.1871	4627.62	5403.17	2676.18	4017.15	4952.33	4347.57	3791.04	4458.25	3713.85	4758.3	4654.96	2673.36	3241.47	4388.41	5311.35	3653.99	5555.75	4133.15	4419.37	3293.62	5006.1	4237.41	4925.53	3398.7	3345.12	5806.5	3627.97	4718.16	5805.88	5164.69	6132.52	5073.06	5592.21	5279.04	3724.61	2003.85	2181.6	3096.77	2403.37	1762.89	1585.94
M529T609_1			0.496787	0.421331	0.0016498	528.771	608.716	101.14	11627.9	12259.1	6849.08	10250	11510.4	5502.9	10580.8	4941.54	12618.6	7056.42	5725.61	5479.15	8589.68	8175.12	899026	6429.47	6432.52	3844.12	6802.51	9656.8	1616.14	12377.1	6857.73	12120.6	2312.28	3608.63	1.23513e+06	1.17077e+06	9464.67	10381.1	5833.25	8378.71	11226.9	9818.69	6708.31	953.778	1898.06	3765.21	6361.32	4606.07	4470.98
M293T261			6.20567	0.421548	2.41093e-05	293.21	260.598	1967.12	320539	543510	595946	445406	561742	254878	1.01791e+06	401962	291042	52831.8	1.14462e+06	947877	934649	654252	877380	992459	391315	673239	765306	643632	695048	838584	659336	1.34194e+06	1.32414e+06	1.34049e+06	1.04055e+06	1.00665e+06	1.21725e+06	1.27078e+06	1.31985e+06	1.14364e+06	1.09143e+06	906830	1.10604e+06	328891	527633	305605	407290	586633	726741
M276T793			1.29312	0.421554	2.0703e-05	276.118	793.32	2951.13	59305.5	108439	102953	83679	109831	73223.7	104380	89418.4	83722.9	70198.6	111268	107918	102942	101461	146355	66633.3	67352.1	128708	119858	141772	128728	155563	149765	85373.7	88354.7	75689.4	79672.5	83284.5	101218	48893.2	43405.6	55391	43984.3	56954.7	66726.5	15888.9	21820.1	18627.4	27746.1	25191	23665.7
M231T57			0.453515	0.42172	0.0200275	231.138	57.4815	1427.48	13239.5	6063.34	1996.77	2520.42	4052.57	6317.26	5316.58	5538.26	12561.1	9842.51	9057.65	5040.03	3760.4	9890.2	2934.85	2626.68	7861.4	8737.54	7567	8071.9	6074.45	2361.77	3201.47	2934.27	3450.5	7818.74	5329.03	6731.4	5178.02	14162.3	2310.09	11591.9	10231.6	7574.89	6225.66	3410.07	5804.92	1888.54	3669.5	4716.98	2480.14
M170T417			0.252551	0.422185	0.0222346	170.116	417.088	809.341	1739.22	713.929	1833.55	1351.68	1165.98	1400.89	1381.5	1732.26	2386.64	2004.64	2342.89	1269.12	2182.55	2040.57	1697.88	2173.43	2588.88	2501.1	2212.73	1956.89	3017.54	1763.71	2304.4	2536.51	2317.54	2388.76	1615.07	3201.17	908.57	2756.94	1246.44	2069.51	1916.22	3849.49	4962.53	614.183	1004.71	641.024	1429.34	1715.32	1688.6
M331T364			3.38569	0.422217	2.53811e-05	331.08	364.363	735.961	854969	866019	949898	908094	852124	606876	543750	649216	598351	636360	714629	705422	607314	660297	613545	688564	489951	375700	370919	396002	388013	311848	353306	263190	383491	402686	334379	374295	324682	330614	297388	352734	474494	451569	387867	155784	145902	177835	143581	205455	140288
M348T686			0.339239	0.422229	8.79108e-05	348.175	685.722	140.389	3269.47	3482.67	3471.58	2069.4	3082.2	2500.9	1471.19	1055.05	1918.2	2019.92	1350.73	3532.47	3720.1	3828.16	2767.48	4010.16	5330	1776.7	1296.45	1617.3	2269.81	1403.6	1209	6938.29	4831.73	4599.03	3701.66	5444.36	4285.27	3686.32	5063.94	3155.99	4062.32	2912.1	3705.74	1540.28	1259.23	1639.6	1551.85	1274.04	2271.64
M346T261			7.22981	0.422676	0.00400391	346.258	260.896	497.434	586245	913825	960090	634372	1.01039e+06	363826	1.9805e+06	784222	456571	42860.6	2.19811e+06	1.6551e+06	1.19909e+06	1.44533e+06	1.75514e+06	1.70502e+06	1.86559e+06	1.45033e+06	1.41174e+06	1.31975e+06	1.24317e+06	1.65387e+06	1.28237e+06	2.77989e+06	2.94049e+06	2.56111e+06	2.27261e+06	2.04835e+06	2.5614e+06	2.75151e+06	2.42964e+06	2.15495e+06	665865	1.81679e+06	2.00808e+06	629034	939858	1.19273e+06	726953	640473	869873
M299T61			0.78202	0.422773	0.00258129	299.199	60.932	267.796	13344	15377.2	12497.5	8718.91	8378.07	8131.98	8673.33	13667.5	17204.2	11432.7	12678.2	17937.5	13646.1	10915	10230	10841.8	8663.37	9790.29	9133.48	11568.3	13495.8	7906.44	6375.99	20017.9	18389.7	15234	21187.4	16173.3	13666.2	35641.2	23902.9	14239.8	23141.6	19958.4	18942.9	5908.39	9484.82	16157.2	7903.8	8820.74	9148.97
M346T81			0.777109	0.422984	0.00334667	346.257	81.196	385.192	1354.92	1876.1	4336.27	2518.16	3898.63	2930.46	2197.97	5936.29	5746.84	5152.77	4885.22	4790.97	4720.62	4144.36	3283.26	6126.13	6107.45	5691.72	9884.3	7528.85	7702.25	7299.61	6211.39	14506.8	12384.3	12180.3	8473.27	8307.43	14292.6	32672	15445.5	22753.1	15363.2	14044.8	17667.1	6648.44	10307.5	6599.51	9670.33	7411.78	9251.59
M275T745			0.257144	0.42375	0.161825	275.159	745.227	421.014	594	644.989	450.072	396.121	768.493	809.527	807.918	552.519	692.047	618.141	703.705	4767.03	2073.14	364.594	1320	587.048	660.672	855.676	858.821	1348.05	1800.77	1175.38	1944.16	3459.63	1350.45	1820.71	1263.01	2450.3	3317.33	10722.8	4003.72	1897.9	1117.66	2140.58	3281.5	2672.04	2405.82	908.884	614.101	1763.42	1451.55
M346T71			0.699278	0.423761	0.0598071	346.174	71.406	143.446	8644.5	7089.56	5924.86	7364.59	5447.98	5867.81	7079.15	6915.67	9639.35	7814.03	9095.53	54047.2	37696.4	2706.86	13552	15537.3	3758	8496.57	9707.29	7040.85	1479.38	11172.8	15115.8	59533	18081.6	15380.9	10623.9	22501.7	16962.1	44846.8	42643.1	13626.2	15571.3	15225.1	11135.9	12062.5	12166.9	10796.7	3490.22	10892.6	11209.4
M431T609			2.79295	0.423863	0.00970037	430.869	609.361	405.141	389775	364832	375559	357069	378735	491195	538480	687339	359183	134070	588058	556327	436999	434216	424258	399203	380779	430145	274207	421022	441773	495480	440728	709733	745823	559264	306157	632597	635916	374793	187887	153758	324549	416975	387899	3558.01	96330.2	117704	192656	140889	231255
M145T562			0.846794	0.423975	9.14768e-05	145.048	562.463	1260.83	19042.9	28603.8	14029	15270.6	49427.3	24103.8	24448.3	14676.5	18632.1	23154.8	15153.2	26191.1	16955.2	16659.4	21253.2	18190.6	25370.3	44543.7	22634.5	46841.2	10539.8	26758.4	34016.9	19394.4	19010.1	19296.4	19186.5	19247	21994	21856.1	27211	18393.2	32413.8	20581.9	25627.3	8415.79	13539.8	9150.28	10080	9057.35	11692.4
M442T399			0.267298	0.424547	0.00545329	442.226	399.38	18.3006	3206.19	2704.27	3314.13	2420.66	2680.18	3263.97	3902.66	4961.16	4376.38	5032.31	3971.92	6072.58	8239.95	7265.69	7034.64	5934.78	4768.81	5587.61	4288.3	6726.03	5932.4	5481.67	6536.06	5638.79	4635.13	3957.74	3074.46	4165.82	6968.77	2969.9	2352.71	1849.44	2094.8	4393.67	1723.86	880.026	857.772	938.12	1205.6	1274.75	1375.12
M664T707			0.280289	0.424655	9.4276e-06	664.226	706.986	5.97273	835.761	1310.89	2096.08	1074.67	1459.19	911.816	916.049	1248.08	1459	772.487	1270.2	1616.28	1633.95	1415.83	1594.54	2469.95	2054.78	1596.89	1460.35	1372.15	2659.15	2054.9	570.787	2459.09	2845.4	2885.06	3163.33	4458.13	3298.79	2422.82	2293.67	1949.89	2096.5	2622.85	2983.28	843.093	947.213	886.502	1039.13	1325.59	1060.35
M336T403			0.463732	0.426117	0.069871	336.191	403.47	152.212	8407.88	6671.76	6528.65	5419.72	8524.07	7585.53	7391.73	8988.51	19660.4	6610.99	6316.62	10525.9	8750.06	13642.9	9192.31	27296.8	9724.08	9280.26	11635.5	7498.41	6796.04	8009.77	11463.1	22144.9	41985.8	24203.7	10741.9	17852	13070.3	8852.9	28552.2	7236.04	7522.81	13260.1	8173.6	2070.33	3993.24	5260.66	7347.71	6202.23	6487.02
M578T55			1.22925	0.426426	1.75311e-06	578.279	54.6745	11.5803	37259.7	45248.2	38065.1	38147.2	40269.9	42344.6	34856.3	37375.4	40858.7	42865.8	39279.2	24937.2	35528.8	49814.9	39907.9	39443.6	41620.4	40310.6	36381.6	39679.5	38275	46655	47240.5	30209	28841.4	39003.3	32167.2	36482.3	23308.5	49946	42024.6	40070.1	49212.9	53325.8	38825.6	19569.7	16461.5	20552.8	17822.6	18821.4	23359
M193T607			1.21809	0.427222	0.000569136	192.905	607.484	117.091	30747.1	59178.2	62205.5	15959.2	67020.4	27895.8	29196.8	65458.7	67935	37686.9	63653.1	73600	64109.3	62920.9	42340.2	57907.8	62410.3	57769.8	56666.1	28384.9	54173.4	63294.7	57465.6	63140.5	63950.4	29879	70501.1	66598.1	68652.6	28534.9	56708	65193.9	58163.9	58207.7	56721.3	11286.2	18091	19605.9	33974.2	26396.2	28865.3
M683T244			0.704368	0.42759	0.000411866	683.467	244.107	37.6243	973.258	2014.5	3026.37	1075.69	1858.75	249.614	1048.42	1633.99	574.745	2452.29	3789.54	9235.54	6610.46	6785.02	7651.07	6993.15	8643.09	9747.31	10274.9	4908.96	8933.79	8597.12	11132.7	12983.8	9350.14	13244.2	21053.7	15760	13633.9	21580.2	13043.4	24091	14260.6	14630.5	15493.3	7740.77	9143.9	7069.91	6220.92	6268.84	7639.73
M221T515			0.303573	0.428082	0.00978773	221.12	514.777	1055.11	4009.7	2306.52	3855.69	2920.39	2594.17	3831.44	3206.3	4139.34	2985.24	3730.77	5097.3	6302.9	5748.8	5677.15	8237.13	5835.76	3686.15	4365.53	5618.23	4962.89	3860.79	5934.57	5273.69	4858.91	9044.16	5263.71	5128.56	7954.69	7323.01	5298.5	3982.21	1858.63	5163.93	2140	4368.95	2788.36	1237.62	772.343	2334.04	1539.72	1093.41
M302T370			0.690873	0.428099	0.000537389	302.073	370.441	1836.37	18562.7	31047.6	27104.6	32661.1	29077.7	28877.2	29202.5	28178.9	29135.9	31453.1	32662	21561	19351.4	23912.7	16223.8	18007.8	23295.1	20902.2	20402	13834.7	25591.2	15050.4	13807.8	9030.91	16613.6	6245.82	10077.1	16731	18305.6	11794.2	13071.2	20545.5	20498.7	23401.2	17331.8	7968.07	6365.71	10087.1	4461.32	8718.21	8053.19
M189T639			0.214845	0.428278	2.90958e-07	189.086	638.612	2162.85	825.114	917.045	1095.38	946.528	954.055	970.996	940.124	1189.73	1230.36	1010.71	1477.17	1202.28	1265.26	906.451	1198.54	1816.1	1294.9	959.481	1041.46	1249.26	1349.82	957.912	1264.23	2273.04	2066.66	2083.05	1529.33	1685.27	2026.23	1404.34	1505.32	1305.57	1227.92	1360.2	1526.1	808.346	625.248	553.536	559.01	486.773	534.4
M163T372			1.11377	0.428644	0.00453461	163.059	371.717	25131.3	57414.7	87010.7	50983.6	51879.8	57695.5	41026.2	75779.1	52514.5	56358.4	43846.3	62360.4	47526.3	68875.8	71787.9	75486.5	110292	168382	72408.9	71249.8	53862.5	56496.6	127792	95742.5	28669.2	86722.8	34966.5	36935.2	46672.6	43273.6	52972.3	44320.2	33199.2	82603.3	36956.5	70666	20008.8	13493.6	29350.9	23141.9	30478.3	21000.1
M571T972			0.174832	0.428683	1.71373e-05	570.965	972.215	14.9394	264.439	681.951	788.052	427.197	660.992	532.562	721.629	793.04	518.912	884.291	830.229	1097.18	1014.69	16.6207	1090.82	1122.6	1403.27	793.939	838.985	685.237	373.529	885.136	691.835	266.083	837.035	839.773	1121	710.832	905.97	1076	1007.82	722.686	817.04	922.275	1008.15	344.824	233.912	374.303	417.142	503.325	507.386
M277T276			1.91515	0.428733	0.000236096	277.215	275.571	3299.7	47159.9	58558.6	47497.4	50061.5	10046	108801	43185.1	81637.3	118535	50828.9	72812.9	10339.6	14452.2	66233.9	86312.9	91183.4	63390.4	91468	104491	74669	85277.2	95275.3	92824.6	106819	103328	107305	84007.6	120618	133402	145389	107620	98152	90624.3	127383	90753.9	27050.9	44055.1	28748.7	59801.6	57533.2	65740.8
M249T684			0.299262	0.428734	0.000205382	249.059	684.379	253.899	2972.54	3552.49	2671.8	2543.72	3131.7	1008.82	1123.49	1683.8	1607.27	1286.23	1300.28	2917.46	3430.68	3686.21	2504.23	3644.18	3790.36	15801.1	1216.66	11300.3	1577.51	3231.56	997.53	5628.74	4378.88	4265.19	3988.89	4437.08	4080.22	3723.59	3215.29	2352.11	2200.37	2705.67	2394.94	984.463	869.115	1274.49	1030.64	1137.72	1817.12
M256T56			0.640932	0.429914	5.35006e-05	256.154	55.93	208.719	12753.9	10054.8	11291.2	10350.8	11989.6	12905.8	10236.4	14520.3	13542.9	13307.2	10403.8	13720.1	15258.6	13509.2	12890.7	12948.1	14514.3	9052.74	9087.83	13944.4	13449	8493.11	9143.28	10206.3	10691.2	10870.4	9955.81	9316.34	8953.31	14495.9	15429.9	9939.64	11442.4	14114.9	11029.9	6010.24	7299.96	6342.45	4313.27	3275.04	5627.08
M260T761			0.56424	0.430113	2.49223e-06	260.052	761.168	189.644	3546.29	4762.99	5034.6	3915.8	3885.04	2769.53	2055.55	2676.48	2537.54	2341.39	2412.96	4413.94	3920.52	5084.25	4011.1	7692.72	7041.07	4553.82	5215.44	4419.46	5471.47	3971.37	4407.4	6366.02	6209.06	5245.16	7945.63	7062.98	6253.57	12115.5	8437.13	9787.13	8571.46	8709.37	9750.69	4169.35	3750.3	4148.64	4428.34	4006.43	4173.07
M375T608			1.51996	0.430155	0.0044356	374.826	607.51	77.696	114846	100738	99373.2	104062	69076	66690.4	62742.6	62237.3	113603	23980.7	107801	119670	105375	61246.6	108994	98989.6	61706.8	93782.6	94066.8	92872	93023.5	103661	94753	102682	109132	107337	119077	106858	116621	95877.9	47387.4	109681	47161.1	99957.1	99670.4	13875.2	27780.2	31161.4	53773.3	39892	48481.4
M771T607			0.458825	0.430194	0.0127678	770.719	607.197	19.723	4593.81	9339.49	7203.68	6215.06	5954.18	9425.24	4323.43	3055.01	4334.57	10257.4	9158.73	11585.2	10889.5	12423.9	10980.5	10949.6	9868.61	11172.3	4347.84	5861.36	8349.71	12049.2	6164.8	8060.1	12080.8	10328.5	12306.3	9776.43	11866.2	5943.28	9629.53	13051.1	5177.43	4937.61	7095.19	800.89	2564.89	2805.92	5222.34	3948.47	4375.04
M595T676			0.278449	0.43047	0.00977792	595.164	676.489	388.841	10062.7	11773.8	9499.01	10549.8	9762	1782.51	7483.01	10702.4	7855.18	8227.01	12024.7	5662.37	11095.6	5649.8	7113.28	10455.8	9289.08	10125.2	15049.9	9553.07	5686.32	10719.1	7923.39	7796.05	5875.73	5472.13	2224.87	3427.48	2273.8	4598.94	3317.49	1436.16	2421.78	3659.13	1772.17	1880.86	1319.13	1005.73	1125.32	1210.59	864.887
M589T823			0.631922	0.431403	7.58141e-05	589.172	823.077	17.2697	11281.3	11359.3	13342.2	13294.3	9597.2	10244.9	10628.9	13220.8	11716.4	8708.32	16350.2	14901.8	16267.7	19443.3	14497.9	10298.2	11616.4	13751.9	13732.2	9867.3	12568.6	10375.3	11178	36371.8	21445.1	18722.3	14853.2	19233.3	16186.3	16277.5	8718.38	13445.7	10323.8	13357.1	13154.1	5317.9	5005.55	4700.66	6296.91	5811.45	5342.02
M389T530			0.173046	0.431794	0.00480323	389.022	529.876	74.7029	732	453.615	358.364	706.879	471.753	737.805	968.987	898.118	838.609	564.423	1040.44	1077.6	715.805	871.096	1360.84	346.595	490.521	1253.91	839.382	981.757	819.642	1106.63	534.912	1891.71	2042.82	946.825	1434.69	1116.32	629.711	1250.69	591.424	1288.42	785.275	1864.4	1143.77	523.328	489.05	535.996	476.753	529.406	435.197
M289T790			0.29813	0.432641	0.0436475	289.059	789.847	248.11	1626.15	2485.35	1501.57	1837.64	2605.66	1632.27	2849.03	12631.2	1512.07	2437.96	2503.39	1595.29	1933.01	2440.9	2489.75	1371.75	3736.3	1264.44	1846.12	1372.83	1230.88	13193.7	1661.31	2066.56	2032.62	3179.56	2539.71	3028.6	9050.4	7582.9	2031.87	2835.06	2345.77	2544.79	6120.21	1259.65	1631.6	1896.38	1911.22	1548.6	1902.57
M430T522			0.231376	0.432756	0.0112884	430.264	521.777	23.4367	1884.77	1535.41	1444.09	1805.43	1907.28	2233.73	1583.11	2766.02	3275.02	1567.28	1466.58	3359.89	3584.89	1843.98	2929.71	4031.94	4559.1	1214.28	2489.77	1950.98	1804.95	1411.8	1674.11	3329.79	3051.63	5854.53	1885.24	4750.11	1354.1	3044.21	2665.22	1311.73	818.933	1993.08	3186.76	1117.37	1112.57	797.386	844.792	910.719	851.609
M246T195			0.321676	0.434108	0.0272159	246.169	194.807	482.987	1769.16	1243.95	1521.21	1319.08	1915.26	745.336	1711.66	1806.43	1927.47	2258.83	3038.91	1996.74	5247.05	5701.66	2206.23	4933.46	1278.81	1930.04	2626.97	3984.74	4747.22	4103.72	3546.51	5660.25	3596.54	1377.08	3331.24	1678.78	2846.6	2978.55	2571.72	5897.28	7259.04	8120.94	2627.17	3465.98	1349.54	1197.15	2035.73	2552.85	2185.29
M181T192			0.587619	0.434539	0.018497	181.07	191.908	1102.22	11495.9	24198.5	21060	11544.1	11574.5	35613.5	55555.8	11467.9	17240.4	11228.2	74533.4	19568.7	19673	16291.4	25844.2	12806.7	19653.1	40574.7	78521.6	41790.8	15944.5	31387.1	22879.8	14538	24413.8	30462.6	15241.6	15410.4	28620.6	16632.1	8805.67	23524	6517.12	10542.3	18900.3	9089.96	4065.16	3131.43	5689.8	6661.61	8263.77
M199T425			0.328275	0.435133	0.000720395	199.143	424.783	357.899	1174.97	1734.86	1558.09	1047.93	1701.07	1712.01	1583.37	1713.38	1464.09	1351.32	1608.62	1885.95	1595.47	1988.83	1663.53	2194.35	6637.28	1539.65	1291.92	1490.12	1740.98	1373.05	1048.43	2843.09	3205.5	2672.37	2360.6	2687.7	2394.39	3191.61	3907.64	2981.85	2625.57	4464.01	5539.74	1771.73	1573.18	1700.15	1646.41	1497.79	1692.8
M723T613			0.225646	0.435194	0.134181	722.923	613.428	46.3922	3944.64	4431.06	4824.09	3585.61	3258.29	4622.12	7326.73	9790.58	6386.54	5987.04	6707.14	6249.88	7317.5	7915.63	5316.9	4616.41	3312.83	5637.66	4739.9	5683.67	5343.66	5531.76	4944.18	13481.3	10997.3	5835.62	4616.84	8509.03	5744.34	2925.81	1932.68	663.07	2368.9	1661.22	3137.89	4021.84	460.68	820.693	24.8368	116.777	77.6005
M375T620			0.280924	0.435529	0.103106	374.806	620.4	24.7312	1533.67	4170.12	2936.77	3857.74	2766.09	3157.1	4333.47	19309.5	18932.5	23426.6	1823	2881.14	1303.54	2305.88	3752.17	6278.72	1173.87	4747.66	4027.05	8837.04	3030.11	5946.2	3000.75	18733.1	2332.77	10224.4	3565.06	23253.8	20639.2	3186.98	3684.12	10546.8	4103.3	2002.07	4909.79	266.516	3729.55	3778.28	4336.83	144.4	127.84
M422T608			0.52303	0.435694	0.0374016	421.964	608.095	91.994	7260.5	7498.5	6737.84	7809.73	7863.58	14820.2	18351.5	27664.9	16139.1	18051.5	22303.5	8509.04	9403.98	12290.8	11475.4	5380.29	5947.47	14341.8	13415.1	14893.6	15297.2	15890.7	15365.4	13245.5	12237.3	9194.83	12241	13726.5	12048.3	11024.9	7359.5	12782	7128.34	11615.1	12474.9	2526.38	111.378	163.755	14523	3358.33	6497.81
M529T609_2			4.41081	0.435939	0.00158736	528.846	608.714	140.648	881433	829040	852589	802431	883449	1.05977e+06	1.15533e+06	835536	903696	408400	682507	1.21685e+06	1.04497e+06	1.26728e+06	993885	941741	864770	884987	818372	872438	916359	1.03137e+06	924987	731096	1.67022e+06	1.21829e+06	1.51494e+06	1.42432e+06	1.44227e+06	826287	746544	555046	436503	817793	523224	120886	179850	242131	439814	307249	412584
M293T81			3.02909	0.435987	0.000137472	293.21	80.97	1482.18	145540	266054	203993	150286	168293	308017	332886	319502	250253	333554	374524	229821	216613	168266	209067	188108	160401	240934	303729	231802	273450	105642	231217	344304	295161	274673	389117	212629	429695	395462	280258	311865	200106	252230	279844	121037	135572	102105	126857	133289	130934
M267T187			0.335385	0.436437	0.00257019	267.194	186.87	728.956	1667.4	1561.6	2076.65	2660.31	2113.84	5880.12	9183.9	5404.36	7142.49	6618.34	13897.7	3556.98	2977.2	2299.03	3195.26	2620.94	1406.56	9068.2	7101.85	9589.16	4223.69	13073.6	3661.95	6268.84	3281.47	4378.72	2472.23	2076.86	4115.92	5896.58	3662.51	3586.19	2863.57	4896.09	3112.6	2979.01	1173.34	2375.5	1275.65	1194.39	1484.27
M460T688			0.258773	0.436861	8.69072e-05	460.238	687.635	38.6225	1867.88	2250.41	1207.22	1396.98	1147.5	1689.37	829.861	1795.36	834.126	1040.93	2604.67	1796.89	1832.95	1645.73	1865.96	1804.33	1317.38	1996.68	1229.54	715.5	1197.93	1064.28	883.813	3687.25	3557.08	2459.64	2342.35	1990.66	2094.32	2853.11	2501.33	2129.04	1843.25	2190.18	1773.65	978.931	758.109	1336.73	605.338	996.615	1130.4
M230T57_2			0.641175	0.437284	3.55606e-05	230.174	56.6005	437.17	14487.7	11727.3	15011.7	13211.2	14994.6	9346.7	9194.95	7708.99	11138	10812.6	12906.6	11920.5	15220.5	15701.4	16144	15686.7	15781.3	11179.7	10434.6	11146.6	13963	12533.7	10518.1	10148.4	8932.2	8647.13	8083.15	7630.34	10430.6	13600.7	12645.3	12258.6	15710.9	14056	10578.6	5117.21	5454.12	4108.48	4886.39	5439.73	9473.95
M383T559			0.576894	0.437487	0.000455576	383.114	558.886	216.487	9589.09	4522.65	7246.11	6065.36	8775.78	10574.8	11347.2	10060.1	10346.1	8402.08	9967.14	9804.01	7839.5	7951.94	6618.93	7133.14	6878.12	6993.22	13286.9	14920.7	13748.4	12163.2	15043.7	6441.15	7172.71	7339.66	6839.24	9820.15	4728.02	10194.8	9426.96	9132.8	15245.9	15326.4	10114.3	7309.5	4063.68	4890.22	4785.4	4593.48	4737.33
M211T560			0.270048	0.438535	0.000167258	211.132	559.893	296.427	841.731	667.556	1181.69	1043.59	1343.76	1405.24	2181.09	1878.39	1648.82	2300.42	2063.9	5843.31	4889.84	3519.03	3135.74	3176.92	2525.26	3030.1	3374.07	4682.19	4692.09	3371.64	3431.49	5514.89	5643.11	3452.66	4450.38	5164.41	3003.73	2123.76	2865.62	1915.25	2398.45	3061.46	2339.02	759.176	1301.35	690.557	1581.66	771.302	1343.98
M533T413			0.247511	0.439032	0.0491814	533.163	412.645	6.07844	15159.2	21447.4	19767	19531	21664	16487.6	17868	15461.7	16098.6	14808.3	16085	5563.51	6384.01	4343.71	4375.89	9655.18	8480.5	4999.61	4243.89	4329.45	5441.63	5302.11	5888.34	5539.89	8198.78	9872.75	4206.51	6112.4	4433.09	3586.76	3651.52	876.962	4149.88	5376.25	1708.79	350.992	422.315	593.142	2584.05	1843.5	2701.34
M301T70_1			1.99508	0.439603	0.00315195	301.07	69.677	2647.32	216724	227262	194991	213110	208924	180116	187083	177948	169927	160952	204588	383765	347871	268610	276423	270860	284927	312172	276840	219928	231800	316703	275050	126475	165147	126210	74099.2	142679	125544	124526	210937	92481.8	153762	208351	114029	45638.9	68143.9	54906	51349.4	79297.3	98104.1
M135T412			0.299575	0.440288	0.0037424	135.029	411.598	204.823	1663.99	1749.89	1785.05	1528.22	1551.24	3098.21	2637.87	3444.43	3848.8	1881.32	3736.42	1865.83	1825.53	1984.32	1755.11	1769.04	2443.69	3414.88	3122.42	3059.23	2652.91	3149.84	2880.22	4162.73	3992.98	3547.91	4399.76	5352.87	4437.09	3723.1	3254.34	2688.19	2377.1	2231.36	2379.36	390.741	464.777	766.87	2430.68	1413.27	1865.97
M330T79			1.24685	0.44052	0.000972901	330.262	78.564	300.321	14137.9	21713.3	28813.2	22554.6	26077.9	15359	19140.5	25181.8	19737	22770.1	22735.2	21545.5	20198.2	17523.8	16959.8	30688.4	28443.4	21734.3	37872.6	27461.4	23040.2	20430	20551.7	63764.7	47696.2	42496.1	38348.6	32607.1	38708.6	79141.4	41614.6	53634.7	42629.9	40866.5	46255.5	20467.3	25136.4	16937.9	24735.4	25350.8	21353.1
M413T672			0.371112	0.441546	0.00137589	413.287	672.436	880.757	6163.42	7042.36	7753.03	7665.59	7282.92	3571.04	3068.65	4239.14	4767.17	3015.87	6176.54	9144.88	8523.7	7478.18	8456.1	5136.33	5940.8	6887.65	6443.98	5685.71	5502.65	7462.46	7560.39	1442.17	1405.62	1861.35	1498.11	580.962	700.835	4756.47	2935.75	5811.83	4205.05	7128.5	5755.27	3366.73	1605.66	2261.36	1656.87	2302.61	2314.94
M579T564			0.495493	0.441766	9.58281e-05	579.16	563.982	88.3019	7840.41	10751.3	16378.7	17168.3	8318.98	9541.74	15251.7	4994.87	13807.9	17426.3	8638.43	8135.41	12239.6	6604.99	10111.4	8729.39	9441.09	21700.9	19510.7	22297.5	8097.54	17280.4	21972.6	15060.4	17384.9	7655.12	8624.01	8680.8	7923.67	9173.2	10069.8	5655.09	8734.61	7034.02	9480.66	3031.88	4469.2	4364.03	3219.29	2851.99	4216.99
M567T465_1			0.44085	0.441866	0.00050777	566.926	465.308	171.145	4746.58	5082.24	4857.95	3046.09	3694.39	1384.37	3690.36	2976.15	2154.39	1493.03	1635.78	2444.37	2059.17	1598.15	2862.59	2824.24	1338.96	2351.39	2093.88	2362.02	2534.22	3805.59	3312.52	1895.09	1243.75	1548.05	2037.59	2502.01	3762.08	5016.09	5464.19	7725.79	7610.91	7483.94	10442.2	2790.66	3323.73	3399.28	2741.56	3273.3	3800.08
M214T59_2			0.809015	0.442233	0.00417705	214.143	59.335	707.976	21717.4	19272.7	20956.6	19083.3	18191	14925.3	18049.2	20357	24926.5	17891.3	23071.4	36792.5	36435.9	29261.2	28393.8	25412.2	23448.9	15910.4	17289.8	21477.7	28788	16157.7	18636.6	17907.6	16128.6	18209.4	13889.4	14048.6	19556.9	31504.9	27811.2	19124.1	21533.3	22211.2	18611.4	7979.8	10646	8133.61	1175.3	11754.8	22575.2
M358T705			0.284335	0.444432	0.00748976	358.196	704.609	142.538	2205.06	4646.63	1627.37	2929.78	2661.27	749.27	755.969	916.566	1019.11	689.88	410.439	3196.33	1987.87	1686.24	1815.36	2445.18	2504.53	660.655	661.38	740.768	959.823	690.751	540.749	3965.7	3220.03	2280.14	1619.92	3128.16	2191.06	4992.58	3417.12	3594.67	1873.17	2880.97	1690.58	1004.97	1224.78	1669.39	1160.5	1477.66	1662.07
M547T411			0.206472	0.444598	0.0170466	547.289	410.617	13.6871	1207.07	1165.97	749.294	1307.39	1571	1279.46	901.826	1580.54	1192.65	1877.28	2165.16	2487.45	2872.57	2537.02	3956.91	2013.57	1587.63	2758.78	2615.18	3149.38	3085.71	3573.76	2292.23	3628.83	2545.48	2111.21	3067.25	4614.52	3990.05	1706	2104.96	1096.7	2645.71	2595.04	1466.07	212.644	373.06	288.18	1907.28	1144.91	1237.7
M413T636			0.181301	0.44511	0.00134167	413.14	636.174	66.2121	1450.71	1791.77	1631.77	1520.04	1594.14	1769.49	1624.55	2253.16	2218.4	2150.72	2281.94	1052.95	995.882	816.054	721.201	980.913	830.566	1316.69	1243.61	1402.28	1205.07	1185.99	1033.53	1853.63	1967.67	1371.48	1885.5	1825.53	2074.23	1343.19	961.52	921.403	979.349	1076.23	1417.2	353.932	338.197	345.169	255.665	806.039	882.739
M229T700			1.38527	0.445214	0.000442484	229.154	699.517	859.196	107206	72806.6	59129.6	88012.2	68332.8	5762.54	5057.9	4891.9	5922.76	6900.53	4477.09	51654.1	69181.6	62516.8	49526.6	49264.6	56749.1	6045.45	5151.21	15666.4	7789.31	8854.88	15088.4	58945	53178.7	57034.4	43238.5	34359.3	45317.4	94267.9	66965.4	73851.6	49881.3	55465.9	53515.3	36304.3	30096.4	30543.2	20954.5	29730.7	27761.8
M227T55			1.28735	0.445691	0.00545756	227.127	55.459	688.137	53170.8	54824.8	65948.5	54315.1	44849.7	170884	210264	185273	229297	194708	255833	65540.9	57310.3	75198.6	69744.8	59632.5	72452.9	117920	176288	189675	135153	114928	131133	70280.6	82679.2	92820.1	48656	56058.9	52290.7	62716.3	42717.1	98423.4	39615.3	73344.5	97535	38157.6	34859.4	22240.9	27187.9	24768	37459.1
M218T57_1			0.296144	0.44704	1.91171e-05	218.014	57.4545	29.7393	2113.03	2163.18	2084.37	2528.02	2056.69	1485.66	1786.68	1878.96	1585.58	1128.15	2016.33	2043.25	2671.08	2069.41	2141.48	2607.64	3333.4	374.981	1034.68	464.126	2028.44	2080.26	2100.84	929.775	1792.58	1982.11	1577.75	1228.97	2052.27	2759.03	2916.88	3371.41	2656.78	2809.99	2650.75	1225.61	1478.6	492.721	1696.31	1179.11	1601.02
M235T82			1.46229	0.448551	0.000103084	235.168	82.047	3587.31	29104.4	53074.1	60564.7	33054.8	35534.4	43841.2	71461.5	87392.2	48764.1	48272.5	64787.6	46814.6	40371.3	32247.1	42996.2	50332.9	39807.5	56265.9	55069.1	44641.1	59145.5	65313.9	45702.4	70021.5	59844.8	56310.9	100399	48004.1	133320	89256.6	65670.7	80401.1	47152.3	68414.9	65413.9	27909.7	34231.3	25828.5	27285.7	35173.6	36307.3
M569T972			0.132004	0.44964	0.000522552	568.986	972.136	27.1097	192.858	423.946	467.532	168.665	443.296	488.777	547.519	678.409	393.197	665.872	689.415	729.956	670.002	12.1638	682.595	780.469	928.661	566.024	561.621	446.62	237.677	567.497	447.706	189.739	620.655	612.107	765.08	513.446	579.121	809.591	470.417	440.544	493.666	592.347	718.38	279.727	166.051	277.534	248.848	300.455	312.341
M315T366			0.416625	0.449657	0.00760623	315.048	365.931	379.323	35709.7	26566.8	31495.5	31267.9	30971.9	24001.9	16056	26868.4	22433	19234.7	20002.2	20277	16803.5	22210.2	11407	21257.6	17776.5	11893.7	8108.73	12078.3	9357.78	6376.57	12364	5103.23	13345.4	12149.9	3354.87	12686.4	9234.34	6799.76	10081.2	3752.08	7548.49	8009.27	12190.7	2943.01	2462.89	5121.27	2461.46	5985.33	2781.13
M679T261			0.865	0.450075	0.0095806	679.436	260.954	18.1991	5112.71	8679.72	6492.13	3251.34	4721.18	14005.9	15220.7	9021.6	3385.22	4709.51	8999.35	17476.4	19827.8	17348.3	20281	6394.76	18955.2	13538.5	13752.3	15397.3	13592.7	14004.8	16764	24756.5	25513.2	32217.5	52132.1	28095.9	29183	33331.2	38368.5	36253.5	11611.2	24806.3	23073.1	13121.1	11402.1	2738.7	16309.5	10850	20941
M322T716			0.291899	0.450446	0.000454955	322.057	715.746	107.497	638.67	613.458	871.8	647.734	831.09	950.399	867.868	668.229	1449.68	861.121	1171.4	768.448	540.423	1026.18	1029.33	1260.46	1246.82	653.742	1506.87	568.163	623.377	671.058	479.16	1467.19	2370.15	2814.53	4030.6	2354.16	3576.93	3147.57	2860.56	3009.28	1753.85	3444.02	3732.45	1601.32	1916.35	1535.73	936.888	1031.67	1062.53
M697T382			0.261203	0.450625	0.00613714	697.414	382.403	53.269	15466.8	30385.4	18838.6	20710.9	9128.78	16155.9	9658.57	22060.4	10854.9	14995.5	17676.7	30602.5	26117	20260.8	34421.6	14000.8	11425.5	17899.9	21158.9	17550.2	36565.3	42367.6	40048.4	24631.3	27091	39013.2	18382.1	12664.1	8625.61	2491.09	2502.49	3238.59	1478.46	3960.22	4581.81	1571.89	1007.78	2016.78	1355.09	1219.54	1054.03
M419T403			0.461526	0.450668	0.002244	419.096	402.827	60.9283	3144.47	4271.35	3982.73	3708.81	4192.86	3542.05	3434.45	4295.14	3746.51	3605.6	3659.68	18175	15268.8	16443.2	20324.9	20739.6	14028	16840.2	12473.6	16928.7	16398.6	13155.6	12408.6	9094.37	7494.67	12598.5	8475.03	15351.3	6645.22	6940.28	5566.95	7190.7	8698.93	12432.9	8099.39	2711.65	2868.06	2357.28	5551.76	3560.37	5001.68
M1039T574			0.182582	0.452377	0.000164276	1039.14	573.966	30.3622	899.093	1545.86	1095.61	435.944	710.19	1829.04	1528.57	1972.42	2429.59	2364.25	2898.16	1069.22	1491.62	1029.47	951.169	1964.87	1212.02	1362.31	1504.14	1407.75	1796.94	2306.73	1743.27	2650.49	1390.13	1517.64	1928.98	2309.5	737.2	1121.63	986.91	1152.17	839.666	1133.57	1167.86	261.619	256.95	372.578	635.845	665.839	703.2
M169T874			0.184073	0.452522	0.00158758	168.988	874.291	207.303	560.4	487.163	755.511	1497.18	1015.51	1730.65	3567.01	3225.31	1804.92	2317.52	4793.92	2443.9	2289.63	6483.65	6389.81	1351.16	1232.38	7159.5	7012.66	6531.4	9522.26	3397.86	7200.02	2430.2	1048.46	1170.73	1275.47	1367.28	1253.67	961.307	1498.33	1110.32	978.934	1879.07	1479.16	470.594	646.267	893.379	495.932	717.974	353.993
M628T742			0.243255	0.452605	6.03132e-05	628.227	741.509	35.0799	644.28	868.963	986.852	731.601	1022.2	2792.76	3744.58	3321.97	3158.39	3312.56	3970.79	1345.66	1201.77	873.402	1132.19	1441.16	1141.51	4167.27	3899.51	3808.84	3765.68	3503.62	3203.08	3093.54	3742.57	2112.14	2975.17	3569.64	3146.29	2390.4	1905.73	1397.18	1639.53	1866.66	2177.13	809.648	805.994	667.866	1098.36	908.567	858.687
M188T401			0.331047	0.453238	0.000979189	188.036	400.649	61.0665	3049.39	2812.53	3344.38	3194.18	3493.36	669.92	642.024	756.415	769.603	1114.22	1263.45	2371.39	3660.61	3570.73	3489.6	3656.83	3249.31	1475.72	1301.64	1092.92	1960.95	644.895	1287.54	5729.56	4664.66	4861.76	8158.54	5388.67	8462.91	3413.17	3557.17	4743.85	2808.21	3184.04	5047.62	1299.58	891.256	1313.24	2079.05	2158.25	2571.63
M203T483			0.951681	0.453582	0.000421298	203.138	482.985	4191.64	26377.9	28560.5	25011.8	25143.4	25988.9	23249.5	24303	24872.7	28634.9	22845.3	25199.3	27219.7	27986.9	24640.8	26811	38786.2	33646	21530.8	23546.1	22398.2	24359.4	22626.1	20594.1	46364	46262	35983.5	25150.5	35163.5	30996.8	33373.1	34851.7	25709.7	27975.8	27483.1	29393	7361.34	7324.21	8919.11	24059.7	15118.4	18311.4
M333T609			7.46866	0.454209	0.00067556	332.893	608.725	437.189	2.34254e+06	2.39459e+06	2.45795e+06	2.08965e+06	2.67935e+06	1.79737e+06	2.89952e+06	1.82387e+06	3.45074e+06	1.11424e+06	3.15557e+06	3.15897e+06	3.14437e+06	3.13681e+06	2.47436e+06	2.37366e+06	2.13876e+06	2.35478e+06	2.238e+06	2.31266e+06	2.36177e+06	2.71624e+06	2.39324e+06	3.62497e+06	3.82426e+06	3.03154e+06	1.79818e+06	3.42914e+06	3.44075e+06	2.12526e+06	2.06501e+06	1.66349e+06	1.18692e+06	2.31427e+06	2.15931e+06	440037	638857	767735	1.28479e+06	912431	1.18603e+06
M471T523			0.138608	0.45426	0.00235257	471.241	522.606	4.13721	1240.06	1131.55	2222.41	1940.36	1424.8	3950.08	4131.89	4668.59	4393.2	4563.05	5820.44	894.19	1792.95	734.497	2179.1	1075.67	929.167	1809.99	1899.45	2525.54	2672.6	3083.22	2542.4	812.114	1390.16	1193.13	1448.48	1472.21	765.731	696.122	765.238	616.459	1229.2	757.593	595.633	539.768	379.368	372.399	216.569	290.602	318.258
M261T411			0.175504	0.454642	0.00442684	261.042	410.617	218.622	2058.01	1011.02	1748.14	2123.82	2189.72	2396.86	1958.23	1517.39	2178.23	1858.18	1974.19	1373.93	1398.05	1570.91	1757.12	1406.76	1560.44	2032.15	1630.41	1758.24	2399.62	3066.16	2471.92	1272.76	1954.72	1339.27	1064.73	1390.83	1360.94	1260.05	1157.72	991.219	1015.22	1070.71	675.117	198.697	120.918	284.456	776.289	529.868	894.932
M684T243			0.395246	0.454893	0.013207	684.471	243.201	177.525	631.494	577.663	812.432	374.283	438.336	166.978	410.568	350.873	297.414	0	650.808	2041.85	2814.48	3299.11	3055.71	3497.34	4158.44	3638.87	5848.63	862.228	4137.19	3429.8	5602.11	1529.79	3730.61	4411.82	7950.95	6260.8	5922.95	10317.7	1720.02	8972.86	7097.4	8456.75	5655.07	3773.47	4174.63	2935.04	2781.42	2421.73	3119.18
M322T707			0.27683	0.455219	0.00141717	322.112	706.574	124.191	1630.09	2083.84	2318.49	1514.94	1510.33	891.356	856.67	674.069	1135.15	501.547	994.159	2139.12	2206.99	2084.68	2329.26	2959.87	2561.62	931.985	1104.3	1499.45	815.582	677.526	982.836	4478.96	3864.91	4699.26	4780.54	4726.06	5076.24	3984.69	1930.54	2867.11	1728.07	2703.18	3120.55	1296.09	1058.22	1171.01	1282.82	1427.27	1200.2
M335T62			0.273205	0.455339	0.000334835	335.075	62.2385	195.46	1090.12	1896.68	1003.39	1096.09	2001.07	1278.5	1985.41	681.6	699.919	543.338	827.37	4140.31	3699.93	3702.72	4534.59	3769.23	5200.64	4907.87	7501.83	5748.66	3108.59	5606.75	5521.81	1805.88	2036.34	1668.33	1323.64	1295.19	1099.89	2025.56	3432.06	3026.27	2557.02	3643.2	2457.5	1333.03	777.712	1174.06	1552.78	1816.37	1151.29
M768T831			0.249037	0.455378	0.000172848	768.251	831.452	10.3067	1960.66	2246.49	2645.2	1722.36	1181.82	1554.16	1664.94	1541.6	1364.26	1783.06	1637.53	2205.62	2933.17	2247.45	2082.66	2768.93	2919.79	1853.61	1934.42	1431.41	1669.41	1103.12	1259.54	4246.92	3938.93	3006.7	2248.65	3900.93	2743.71	2014.26	3243.42	1794.62	2275.39	2267.97	1986.18	912.236	1176.03	1015.2	1032.66	1009.64	1039.1
M1084T249			0.498584	0.455396	0.00359596	1084.49	248.917	14.1475	24531.9	37401.2	27797.8	23828.4	42438.6	2813.17	2872.09	7091.8	7856.87	2877.62	3140.79	22541.5	42877.9	12964.2	16330.5	27983.3	28752.4	18184.7	22886.1	11789.7	13403.6	16472.4	11604.8	7228.19	15700.2	19415	11773.4	7788.42	9233.83	11585.4	11838.6	6188.21	9929.03	9112.88	6055.89	3099.17	3866.18	1551.93	5638.48	3581.26	7177.69
M769T467			0.344786	0.455792	0.0031343	769.195	466.774	27.6248	3637.42	2995.55	3448.69	3667.32	3187.6	3514.16	4668.37	4004.23	4838.2	2588.02	4424.87	5266.06	5382.05	8319.02	8174.31	4933.34	6775.64	5813.91	6944.5	6854.61	6979.75	7369.83	4852.14	3971.55	3773.39	5085.26	2042.48	4198.11	2034.85	6347.41	4919.49	2511.89	4470.34	4617.88	3350.54	1647.38	1325.08	1691.87	2594.71	1534.87	3155.83
M507T972			0.502465	0.456648	0.000590751	506.987	972.231	40.6419	2872.81	6534.36	7662	3880.81	6735.44	6771.42	9381.9	12156.6	6520.64	11099	12415	11512.2	11427.5	3507.31	11978.8	12178.1	14308.5	7307.51	8515.55	6782.79	4410.29	9641.53	7559.25	5976.58	10542.2	8403.85	11852.4	7927.93	9649.44	12123.9	6435.9	6899.68	6999.4	9342.66	10209.3	4128.85	2861.11	4342.95	3837.38	4159.38	4420.96
M893T606			0.206623	0.456656	0.0396216	893.231	605.649	18.042	1595.36	1972.2	1487.58	1413.85	1378.53	2429.84	2146.95	2488.03	2624.09	1570.62	2404.33	1936.84	2273.82	3995.74	1605.02	3292.78	2835.58	2054.68	2645.86	1086.85	2450.52	1722.26	3148.3	2978.28	3491	2002.31	3168.56	3313.13	2280.72	1524.31	1253.89	1662.81	1367.39	2066.07	3329.83	85.1383	411.524	459.185	1902.34	702.048	1556.27
M490T198			0.489679	0.457127	0.0147737	490.226	197.745	48.7487	3781.4	3227.15	2893.54	2803.02	3053.31	1284.94	2396.1	1045.4	3123.61	2045.94	2709.7	10863.8	15441.4	11667.4	13268.8	12861.3	10657.9	8169.71	6268.27	8966.85	11616.4	11940.8	7937	14665.6	15018	16173.5	16717.5	13002.4	11743.9	10215.1	7014.89	6628.83	7230.05	6695.63	10796.5	1232.51	1130.73	1470	7996.97	3107.52	7269.91
M678T699			0.411502	0.457186	7.49597e-06	678.209	699.309	7.41448	3732.27	5482.34	5728.66	3724.44	5015.53	2300.18	2288.07	4868.04	3816.11	4165.01	2970.85	4495.23	6548.48	4252.4	5379.06	6762.73	6900.02	3018.75	1694.8	2601.61	2763.78	2264.89	1428.58	3386.17	3870.38	4202.39	3730.99	4927.2	4051.14	5051.24	6259.4	4805.74	4943.23	6531.6	5572.82	2990.52	2603.63	2159.79	3053.18	1792.28	2562.74
M378T68_2			0.584433	0.457903	0.0803279	378.19	67.7625	138.85	6221.33	3407.54	4038.42	5239.88	4374.88	2936.64	4898.7	3097.11	4358.66	4617.37	3519.57	46281.8	30216.7	8855.25	17498.1	8776.47	16635.3	10481.9	12030.4	8572.46	12398.4	11984.9	13356.9	44482.7	12031.5	11131.6	8175.4	24314.8	14089.5	35902.6	32497.3	9144.27	8566.07	10892	13110.7	7459.88	9496.58	6517.66	7354.98	10791.3	8800.71
M457T62			0.301285	0.459062	0.0130569	457.256	62.421	80.189	3388.8	1687.72	2824.7	1825.25	1771.32	3288.28	2105.94	3102.49	4594.91	3081.02	3909.38	3930.56	3138.06	2384.57	1634.05	2629.03	2968.21	3447.12	2310.78	5524.7	4675.74	3318.51	2753.53	3801.6	4571.73	2623.95	595.672	3083.61	3921.62	4762.85	5769.96	3317.99	3145.69	2016.42	3456.21	2505.91	2321.74	1039.67	900.858	612.5	2934.05
M86T539			0.232487	0.459788	0.0561683	86.0589	538.979	953.985	2437.23	4523.81	4129.02	2336.63	3679.09	1724.35	1928.79	1208.88	1465.52	2602.35	1572.51	6484.48	4749.47	3426.95	4128.64	2829.65	2829.01	5083.53	5830.53	3801.63	4100.14	4327.95	2279.57	23826.5	24853.7	1611.14	744.318	18095	14654.9	3373.66	1381.19	4608.31	1256.41	1674.24	4371.04	1286.23	2486.16	497.181	490.094	1393.59	1509.05
M270T345			0.725724	0.459809	0.112687	270.154	344.866	278.092	78520.3	106070	70523.8	70970.3	67333.3	60813.1	85847.3	66035.7	52508.9	67604.5	71786.5	60935.3	68262.6	72851.1	88950.1	231489	107513	117282	116322	67409.7	42759.1	162572	82386.6	11715.6	89022.1	15125.5	23514.9	35090.9	30349	40145.4	20177.1	16985.8	88407.7	23569.7	71461	16792.4	8861.24	47582.4	11988.7	21821.6	12847.5
M385T60_1			0.288046	0.459908	0.000256837	385.09	59.5555	111.772	4071.87	2719.61	4379.97	3291.25	4572.09	1258.91	2234.5	3950.08	3046.1	3224.97	2926.44	5769.56	3868.94	3521.44	3146.22	7660.57	6576.15	1859.23	2476.89	1402.31	2772.19	2582.76	2667.66	2224.16	1394.8	2361.23	1824.41	1881.44	2975.12	2896.27	2803.33	3590.57	4718.37	3059.61	3035.8	1386.66	1626.14	1294.77	2022.84	1829.25	1086.3
M776T823			0.268352	0.459932	7.05749e-05	776.299	823.419	15.3611	1742.48	2724.67	2996.29	1989.32	2213.1	7444.75	9507.58	10545.1	7600.58	9592.09	11014.1	3002.13	2937.45	2021.77	2739.29	3627.3	2926	11476.4	9662.85	9824.82	10241.9	9695.78	9207.49	4591.03	3941.54	3505.69	2394.02	4358.72	3285.34	2482.02	2776.53	1606.49	2522.32	2791.89	2875.91	942.755	1029.21	1042.29	1504.57	1134.37	1271.15
M230T699			0.533193	0.460476	0.000636305	230.157	699.034	269.549	15538.7	9994.97	9488.21	12419.9	9014.77	1401.15	1032.77	914.915	1465.89	368.468	876.904	8634.59	9013.55	10927.7	7822.87	6543.16	9910.92	594.566	1004.54	1081.27	1415.47	1495.47	1475.15	6389.31	6988.6	9484.37	7796.18	4751.01	8163.16	14517.8	8925.95	10693.9	9045.45	7872.58	8303.81	3798.35	4439.08	5077.53	2919.68	5528.03	5570.97
M206T725			0.389909	0.460928	3.00756e-05	206.101	725.384	2943.63	9083.54	10001.5	8360.01	8775.17	10895.4	6568.75	6050.65	9041.19	7705.32	6281.17	6179.78	7882.04	8276.8	6442.1	7582.11	6765.39	7591.03	5750.33	5652.51	5398.8	5732.89	5439.91	4456.12	7244.61	6095.76	5329.76	5102.89	7122.97	5094.92	6264.24	5228.34	4292.53	5349.14	4172.14	4696.42	2138.81	1721.1	2405.13	2014.92	2401.65	3147.51
M414T56_2			0.351784	0.462247	0.000104071	414.319	55.5765	68.5824	2074.24	3067.94	4177.68	3199.17	3324.83	3268.56	4738.95	3845.95	1819.26	1790.75	3674.34	3117.57	2265.29	4111.42	2440.3	2513.72	3031.4	2111.99	3060.43	2754.78	3602.11	4106.03	2605.44	7564.37	2461.96	3260.53	2832.94	4697.5	3689.52	5368.18	3222.38	3701.3	3855	4455.64	3817.97	1919.46	2287.13	1923.49	1131.67	1697.54	2328.98
M639T261			0.722227	0.462499	0.00858449	639.443	261.266	39.5338	5141.64	10350.6	8567.67	5069.02	8220.98	5850.82	17807.9	10889.7	6935.34	13241.7	12952.6	21957.5	25917.1	12333.7	14963.4	7891.05	911.88	19145.4	14201.1	12623.5	15278.1	14491.9	15996.7	34522.4	23000.1	27010.4	21651	15260.5	22329.3	34035.5	15524	14831	15990.6	17339.9	21097	5578.33	13210.4	8349.65	8275.18	6554.78	12984.8
M241T708			1.36632	0.462624	6.12824e-08	241.153	708.096	538.285	78132.3	64774.5	65802.3	70913.9	68409.5	13890.5	14115.2	16492.5	17433.2	17615.5	13582.8	47761.7	60052.5	51106.4	50127.8	60801.4	55483.1	12738.6	17356.1	13869.1	16571	17394.3	11648.2	51206.1	57271.9	59745.6	48982.1	53904.3	51317.6	69254.7	63274.8	58894.8	56531.2	55544.7	56125	28713.1	25246.4	28154.6	26594.4	28797.8	28865.1
M620T198			0.306043	0.462651	9.53025e-06	620.48	197.741	38.6635	4306.43	3946.37	4934.6	4879.56	6029.4	1908.07	2326.88	1823.64	3170.13	2681.07	2600.6	4423.23	5207.48	4406.1	5014.43	3358.51	4508.98	1932.59	4008.19	3375.05	2641.09	3438.82	1294.49	4514.97	3730.09	2872.58	3096.2	2722.81	2641.79	3516.03	2749.03	3414.74	3171.94	3403.54	2532.96	1186.18	1121.5	1436.94	1348.38	1690.33	1909.08
M1124T104			0.419967	0.463008	0.0884229	1124.45	103.696	5.2601	4359.38	19456.7	28443.4	3384.86	15180.9	1381.23	6428.68	590.983	757.701	909.868	4004.88	1349.8	1381.27	869.81	2870.14	23481.5	16963.3	4603.6	7400.61	6334.97	6884.48	6917.31	6075.36	3435.01	5763.36	8904.86	3834.15	7178.73	6909.02	10158.8	10010.9	2935.24	8031.65	6114.84	5509.01	149.408	259.29	556.447	6298.04	2363.38	10171.8
M570T603			0.244424	0.46302	0.00381582	570.28	602.905	20.0464	2622.49	3030.66	1849.05	1858.23	2785.66	551.008	2582.84	1166.55	1124.27	1102.09	1094.94	2344.43	716.9	2147.68	2094.25	1266.41	1698.42	1014.8	3037.55	1376.49	696.628	1632.23	1437.68	1446.61	1736.28	2968.99	844.452	2133.06	2104.59	2163.44	2130.67	2549.43	1716.75	1266.72	1686.44	154.269	585.735	636.187	1332.82	1312.89	1309.06
M700T76_1			0.404191	0.463301	0.00169132	700.437	75.684	4.67653	6848.58	6047.12	4980.31	4664.11	3014.78	3713.98	4189.22	4971.87	7391.56	3737.96	2368.86	6115.51	9361.09	7969.33	7785.69	5018.99	4083.61	2100.05	3786.78	3576.21	4809.46	3312.41	4090.73	1818.32	5042.99	5115.82	3539.21	2085.54	2371.14	8180.15	5390	5950.47	4102.59	5703.85	4057.38	2549.1	2470.58	1325.28	2229.45	3167.21	3725.41
M611T608			0.351093	0.463801	0.000486981	610.713	608.088	4.65825	3573.02	7374.78	4492.33	5575.6	8014.11	3645.87	7213.29	1432.04	3848.97	3615.75	6830.32	3257.64	4948.58	6126.93	4480.29	3582.91	6138.57	3739.96	3349.47	6139.02	3167.16	4609.75	6788.9	3889.27	2208.69	2330.61	5480.72	3473.9	2682.34	3921.33	4808.23	4059.6	4265.58	4961.61	4706.26	455.668	1443.13	1702.33	3405.05	2847.83	2539.98
M282T88			0.359927	0.464538	0.000114559	282.154	87.88	416.356	3601.41	2590.35	4973.36	2795.71	2848.8	2689.12	3668.97	2641.61	2575.99	3219.81	4536.65	3212.5	4340.28	7424.09	4009.62	4108.03	3335.83	3817.61	4358.36	5812.29	4559.35	3814.71	3515.76	2557.09	8935.2	7425.75	4790.25	5682.46	5141.56	4805.18	3318.32	4472.67	4641.48	5038.03	5317.94	1673.42	948.354	2220.84	2562.74	2741.9	2671.03
M160T416			0.326345	0.46482	0.0377142	160.132	415.799	165.344	1315.26	1050.63	918.146	1134.71	1110.55	1473.63	2108.09	2454.39	1226.94	2532.41	1027.1	2127.72	3713.03	3277.82	1921.33	2789.62	3686.34	4132.75	5063.05	4018.5	2405.44	3057.83	2987.58	2289.04	2038.06	5835.39	5099.8	733.653	2827.09	5263.4	3447.72	5960.06	1608.48	2196.79	3067.13	836.846	669.787	1189.56	2509.07	1681.15	3127.47
M347T63_1			0.441278	0.46485	0.12718	347.183	62.743	96.2714	2687.13	3140.51	1194.73	1577.72	1446.49	3798.86	5520.43	3753.73	7550.01	11082.9	3916.13	3732.61	1469.44	8726.7	5337.93	5067.38	4775.08	4341.74	8267.22	8717.64	6968.65	4929.58	2403	13947.1	9447.49	3471.57	4131.01	10749.1	4501.47	29022.1	8100.94	6050.44	12086.3	6340.37	8048.38	4864.61	9935.14	4885.15	2742.83	3810.45	6137.98
M286T61			0.416732	0.46549	0.0292635	286.2	61.2095	326.844	6260.07	4569.58	4637.52	7254.7	5579.3	6264.61	4061.66	3116.16	5012.83	4519.18	8181.78	10412.4	12309.4	5924.87	6819.79	7647.4	6474.79	7202.25	6746.69	9693.05	8625.49	5029.58	2354.38	3185.92	3956.56	4934.28	4069.68	7320.43	9684.52	8212.83	9332.1	6357.93	7376.79	4041.32	3665.43	1845.94	1690.03	1294.22	3511.39	2011.68	7794.53
M418T59			0.585456	0.465577	0.0301026	418.279	58.98	76.0632	13189.3	16473.7	18033.7	13350.4	18263.5	10961.2	20185.8	10975.9	16100.1	14326.8	15423.3	12205.6	9523.53	9813.59	10255	10087.3	13251.8	10015.8	11689.3	13337.5	13909.8	13467.5	12506.2	25068.3	17845.5	13652	14864.9	10432.6	12887.6	24191.8	9499.84	12253.3	8342.08	8915.94	11159.6	2897.26	6189.4	3353.59	7588.86	5494.39	9097.98
M258T416			0.301274	0.466404	2.48434e-05	258.107	416.038	86.4967	576.889	708.604	755.216	417.384	735.103	1696.83	993.592	1358.31	2487.45	1102.01	1135.45	1420.67	1008.01	717.989	734.802	1013.8	944.795	1707.7	1922.16	2261.26	2039.42	1956.96	2179.01	1272.36	2241.97	1891.55	2147.17	2343.26	2321.55	3753.87	2771.04	3063.42	2461.24	2438.96	3069.82	1230.99	1159.49	1302.08	1382.6	1463.25	1650.86
M569T480			0.371308	0.466903	0.00548896	569.184	480.193	10.8864	15731.4	15522.2	20392	16568	16883.7	11428.7	11843.2	9315.6	9118.91	11493	13769.6	13528.2	15569.1	11641.8	13173.4	16841.8	18272.5	12525.4	9970.09	12362.2	11194.8	13795.4	11175.7	11034.2	12702	10354.4	5612.97	12285.5	6756.39	5739.76	6799.24	3372.37	6707.83	5684.78	4809.93	756.324	1938.27	906.53	4488.69	3563.56	3807.61
M275T190			1.48751	0.466918	0.00859618	275.2	189.908	657.204	67658.8	61822.7	49843.8	58628.5	62051.5	90702.8	118667	130114	110509	171830	84356.9	148139	216535	76813.7	95805.1	57298.5	91227.5	110510	96167	211981	97574.2	100141	62603	65694.1	62798.3	53524.1	73792.2	59926.3	90135.7	132814	86075.6	91356.4	71416	69158.7	87641.3	94203.5	23013.8	16435.4	35320.9	36397.2	46047
M479T625			0.197027	0.467565	0.0582982	478.741	625.1	0	1518.1	1257.34	767.513	1388.58	1848.16	1202.2	1178.98	743.659	1275.8	787.615	1571.95	1555.21	669.21	1105.34	1043.76	835.612	1166.92	1789.71	1651.67	1265.48	1498.91	1181.46	1459	1087.81	863.729	1150.88	1466.28	605.706	892.885	965.174	1537.93	2723.47	852.888	959.427	1961.94	63.466	0	778.692	1294.79	1022.61	1048.92
M233T765			0.239602	0.467596	0.000702141	232.996	764.756	399.088	1004.54	1688.69	2265.81	1238.31	1808.93	1418.26	1710.13	2763.28	2109.61	1316.63	2370.04	2251.38	2357.97	1650.17	2381.88	3095.58	2523.49	2458.41	2352.99	2288.14	2301.44	3514.08	2881.09	3486.8	3415.79	2780.75	3569.19	2205.22	2431.09	2276.9	1682.72	1523.97	1715.5	2937.06	2080.76	1027.79	610.588	1031.2	922.245	1022.61	1098.15
M180T562			1.51401	0.467873	0.0116119	180.086	562.452	931.776	54693.3	49453.9	73526.8	83042	86176.3	153098	172635	97971.3	86235.4	107507	125712	82501.7	76888.7	94018.2	64664.6	85618.3	112536	164914	209531	160872	218360	132065	223485	87122.6	33042.7	123874	66462.8	101639	17759	128273	28354.3	83085.1	119371	139824	145387	46789.7	44885.7	43186.1	49441.5	67882.3	49262.5
M634T741_1			0.175298	0.46788	0.0180474	634.141	741.062	73.5171	3399.71	2551.04	2672.46	2843.21	2902.93	2133.24	2096.87	1850.98	2265.5	2855.57	2237.47	4586.31	3527.32	1880	3360.43	3123.65	3344.05	2559.02	2550.49	2933.68	2364.21	3031.64	2046.05	3838.87	3564.57	3001.55	1574.02	2645.12	1856.61	1734.21	2800.33	843.965	1636.55	1042.31	1258.1	701.679	860.843	878.26	578.476	830.79	508.477
M261T57_1			0.842554	0.468481	2.16588e-08	261.132	56.905	329.406	22116	23077	19761.3	21433	21280.5	18922.1	20258.1	18184.8	20934.5	17671.2	16670.1	19049.1	24572.2	23598.2	23704.5	28069.9	22835.8	18084.8	17999	20798.8	21215.1	21635.5	19417.4	20581	20480.1	24166.1	24448	22720.8	18660.1	23629.8	25939.7	23732.7	21368.8	24839.6	24031	10455.9	9735.1	13356.5	10683.2	11237.4	11778.5
M122T527			0.272104	0.4686	0.104038	122.08	527.202	1190.79	1302.38	481.255	589.38	2058.89	2523.59	5005.81	695.699	5561.22	542.852	4281.66	1760.89	2086.06	1848.93	628.29	1047.31	2664.48	3068.58	625.532	454.174	1358.39	1726.27	2176.37	2315.24	3579.41	1251.7	861.753	3712.02	1472	1443.58	1700.4	1415.09	1603.41	6702.09	7984.59	6864.74	2679.43	1287.1	1729.02	1257.34	2838.01	2519.38
M476T690			0.259053	0.468821	0.0118296	476.195	689.98	28.3375	1289.61	826.997	716.663	2017.26	2045.66	3142.16	3010.59	3547.13	2203.18	2388.68	4152.9	1274.68	3040.59	3858.21	2410.74	2849.07	1764.64	6058.66	5934.68	7158.87	4569.44	4201.67	4968.17	4194.53	3388.05	2784.78	4717.69	4207.21	3872.83	3948.72	1835.59	1735.43	3964.15	2089.56	3238.62	1091.01	579.417	925.498	1562.13	1536.94	2186.85
M494T67			0.180182	0.469071	0.0868446	494.152	66.883	215.366	2053.84	2687.17	3385.94	2653.46	3128.77	5196.74	4138.56	2820.71	2643.21	2475.32	3721.19	1778.33	938.881	2489.66	2585.93	800.469	1446.34	3733.98	4068.73	3746.01	2517.61	2362.46	4058.46	1288.63	1136.1	1916.42	1490.91	1939.94	1727.63	713.133	974.214	3601.05	981.52	1497.25	2864.73	720.855	592.072	477.924	1147.49	1047.76	1001.01
M472T428			0.565292	0.469534	0.000108723	472.319	428.003	12.0823	4682.62	3258.46	3727.35	4023.12	5377.11	4794.15	3845.2	3700.8	5815.65	3400.19	3408.19	5326.38	6814.91	6344.83	6766.95	7277.21	1457.36	4717.3	4287.94	3741.97	4449.19	4753.51	5082.55	2269.42	2210.7	3488.06	2466.2	1528.79	2463.49	9467.64	10262.9	10140.3	12641.5	12948.5	15301.7	4439.57	4619.47	5166.03	5140.16	6978.28	6881.87
M341T56_1			0.557035	0.470096	6.41172e-05	341.211	55.555	171.196	12118.8	7225.5	7632.72	8902.86	8375.16	11303.9	13714.3	15276	19385.7	12204.5	14158.6	13350.3	12626.2	10461.8	9477.12	9233.9	7336.83	11747.9	9863.98	14415.2	12846.7	6854.53	9091.87	10295.4	9136.63	8257.42	6010.52	9107.81	8371.27	10124.8	12630.1	10383.2	9549.4	13662.2	8950.82	5355.83	4033.7	3706.62	6599.79	5065.66	5935.94
M508T512			0.431306	0.470687	0.00197249	508.309	511.916	22.0678	16091.2	9350.84	6381.13	7399.43	9230.35	16970.6	12332.8	16273.2	13764.7	10324.2	12042.2	19459.7	17912.2	23056.3	18895.9	14277.6	12922	19866.2	20810.4	12189.1	21651.6	20716	16351.4	13738.3	13499.7	10492.9	12113.2	13972.4	11539.7	9704.01	7832.37	5424.59	5227.83	5518.27	5847.98	3768.68	2610.34	2479.94	2604.54	2300.47	4854.07
M534T608			0.450808	0.470737	0.00315968	533.845	607.781	313.24	12858.1	11540.3	10277.6	11171.7	12457.9	12976.4	15358.8	8861.74	10657.2	16270.5	16045.1	15329.7	15861.7	14624.7	10127.5	11850.9	10893.1	10745.1	7724.62	10570.4	12702.6	8478.41	11261.8	10419.8	8119.8	5602.11	16260.3	17230.6	18153.8	9782.27	6154.27	6978.96	6190.83	10350.1	6446.75	1789.29	1872.59	2979.78	6248.49	4141.77	4576.39
M732T77_2			0.381353	0.470819	9.3539e-05	732.429	76.6905	10.9119	5235.74	4917.52	8088.66	5571.67	4276.62	3444.4	3790.13	4029.98	5979.31	2262.71	5301.58	5419.95	6677.8	6551.98	4905.62	5303.71	3926.37	2425.89	3664.49	3026.19	5037.72	3187.06	2261.6	4810.95	6108.48	4472.24	2564.45	2939.9	3380.91	4706.21	5279.89	5855.72	4041.39	6052.61	4809.77	2835.97	3409.61	1628.93	2040.56	1649.12	2911.44
M555T286			0.396574	0.470874	0.00125441	555.289	285.546	2.97177	3268.92	3519.2	3225.12	1771.86	2739.37	4708.7	3502.97	4112.52	4720.55	4413.62	4571.79	4109.81	7152.21	5162.55	5330.01	4888.74	3497.41	4253.89	5784.69	5785.35	4418.44	6693.71	6242.03	7458.32	8529.32	6244.8	7860.32	6835.11	10325.1	6077.21	6828.27	5630.55	5772.09	3954.21	5626.91	2131.89	576.102	2131.55	4418.05	3655.03	3044.95
M295T802			0.265501	0.470906	0.0103019	295.095	801.753	197.679	1676.25	2043.09	2110.82	1346.47	1641.54	3357.51	1177.71	1713.59	2171.42	1776.14	1595.97	2753.81	2783.71	2140.31	2883.16	1701.8	2007.85	1275.18	727.569	878.065	1512.85	1533.38	1073.26	8625.84	5789.01	4328.89	5882.37	5478.81	7148.91	3921.54	4984.98	2601.48	1895.33	2375.68	2265.85	1715.04	1358.05	957.449	1517.72	1135.71	1813.47
M286T527			0.50446	0.471526	3.33667e-06	286.175	526.728	154.493	5683.01	5982.2	6593.75	5686.82	4843.98	5995.52	6334.85	5374.86	6250.32	7264.38	17571.2	7605.16	7463.64	6527	6544.36	7427.56	7278.3	4678.73	5359.61	5296.04	6468.75	5753	3517.24	12317.8	6237.55	10915.6	8457.32	8610.8	11536.9	8823.73	10966.6	7860.79	9430.59	7944.39	8750.76	5106.24	4080.84	4498.82	3560.71	4072	4038.59
M131T681			0.249703	0.471732	0.000228153	131.08	681.283	1911.01	1617.73	2063.24	1323.15	1389.8	1625.92	1052.18	1008.47	868.614	769.051	1492.96	1525.53	2548.76	1896.89	1069.18	1445.68	1957.01	1785.17	748.773	1068.94	650.69	1516.06	992.421	765.197	1538.93	516.475	2573.65	2486.13	1623.71	1667.37	2410.17	1941.56	2420.83	1698.88	2364.51	3063.81	778.905	807.457	1328.71	1030.27	1325.39	1286.22
M347T73_2			0.348592	0.471894	0.000777055	347.314	72.709	77.215	6115.18	5909.34	6379.71	5772.87	4723.59	2896.28	3589.61	3249.68	3277.34	2628.89	3478.18	4066.26	5685.04	5972.31	3638.65	11545.9	9456.52	4559.58	5199.18	4880.51	6623.65	5242.69	5348.46	6740.67	6373.14	4807.41	4521.21	3565.07	4985.69	4262.05	4916.34	6474.7	4392.19	3485.77	3870.59	1296.34	2390.44	1602.8	1902.98	2815.51	2922.6
M421T572			0.277606	0.472043	0.000214683	421.069	571.631	93.8574	1877.28	1884.23	3144.97	1323.6	493.171	3292.28	3075.98	2815.91	2356.91	2320.9	3611.15	2967.46	347.09	1530.19	1291.37	2333.27	1819.98	2902.77	3088.37	3601.99	4030.44	2688.96	3922.78	3097.55	3233.19	4386.7	2032.52	2708.25	1763.13	3045.57	2727.96	2212.08	2942.52	2712.54	2303.16	2088.43	1487.29	1243	886.977	619.532	1200.95
M389T55			2.73921	0.472482	2.8377e-09	389.18	55.3645	53.4152	212282	224191	194223	220426	219745	208233	212343	182000	183392	195246	181648	154645	215670	208788	217661	216848	249472	221775	194826	207124	198058	236447	215037	179550	184431	225399	218219	230309	152712	259755	245055	226207	253492	265194	235756	121608	105404	124341	121327	111574	117600
M315T69			0.725602	0.472517	0.00040156	315.049	69.199	302.695	20398.1	22856	23121.6	23151.6	20112.9	13330.4	15340.3	13763.2	14144.9	14393.1	18239.6	25903.9	27646.5	23344.2	22418.5	28919.3	24586.7	20223.8	23973.7	20744.2	20592.3	20726.4	18483.1	13712.5	16758.9	18013.3	11738.5	19885.4	14081.8	23699.9	16613.6	13020.7	18934.6	19307.5	16099.5	6627.72	7375.24	5320.9	8419.59	11147.8	11987.4
M275T82			2.79597	0.472578	0.000135995	275.2	81.893	458.028	143447	250376	245749	164940	171492	190630	255566	305090	219294	284835	291721	219997	193027	161867	213895	207912	170064	258811	282767	256776	279243	316859	229486	331944	268711	254456	372684	215203	450166	347601	257925	292324	184862	244303	252774	118265	135670	92865.5	122124	137261	140388
M711T604_1			0.258928	0.472992	0.00606418	710.785	604.455	124.51	3993.49	4339.36	1761.73	1147.99	2149.19	3912.9	3544.97	3361.32	5194.24	1323.18	4626.65	4730.86	5062.1	1414.83	2284.93	5004.09	3807.2	925.37	952.549	1433.06	1494.95	1707.85	1488.69	5673.18	2564.94	1541.74	2944.35	3509.54	1604.82	4289.85	1761.27	2085.51	3871.64	3773.55	2639.5	780.242	1172.8	2068.37	1343.12	1788.47	1560.14
M383T59_1			1.248	0.473686	0.00713543	383.242	59.07	74.6871	52083.2	59717.7	65702.4	47405.7	66714	33836.2	32893.2	28023.5	24556.6	25392.3	40765.3	40639.1	33598	36402.2	44141	44193.7	53448.5	27688.1	34566.3	26125	26840.7	41930.9	33057.8	62667	64735.3	54888.1	55307.9	38475.9	53408.5	89390.1	39956.2	62801.9	43423.9	41178.8	48350.6	21050.1	22983.3	16279.2	33364.6	23145.9	37172.8
M476T318			0.275517	0.473765	0.0208034	476.275	318.209	559.126	40527	49233.7	78265.3	50142	64225	64294.8	41549.3	62365.5	37478.6	54411.6	38970.4	26588.8	29696	26761.7	34938	18862.1	20375.7	50678.2	29380.1	38642.9	24262.3	74080.9	74867.9	42106.1	36416.1	25199.7	31467.3	31992	7867.69	4432.58	1856.34	2597.13	2228.4	3347.89	5682.69	1153.48	918.52	1108.08	2269.4	1898.39	2196.15
M900T68			0.14455	0.474464	0.0279505	900.239	67.767	19.6119	405.914	865.243	1825.33	511.462	951.565	1197.17	789.642	725.923	1838.64	771.616	1462.63	2607.81	2063.2	2210.38	2048.82	2918.37	3425.87	2136.93	2820.35	3831.78	4270.04	4103.59	2682.08	1515.9	1097.85	2082.33	1182.61	1864.34	1563.3	338.463	981.115	1108.47	1440.12	1106.64	1458.46	76.9883	658.605	131.513	1003.97	593.85	587.43
M331T88			2.1452	0.474717	0.00497591	331.08	88.354	1248.5	242749	235806	184103	241234	200919	107886	108973	104986	125963	93409.4	151803	347877	364590	295217	292010	288019	47280.2	244926	301382	235016	174530	224030	200359	108926	122975	129403	95954	117603	145642	182346	166088	113905	200546	295325	152832	68729.2	80321.5	60404.6	80924.9	110757	126293
M567T972			0.136132	0.474965	0.000776048	567.006	971.899	23.0432	176.671	485.839	571.11	310.707	495.89	497.426	701.909	857.796	429.98	751.649	950.724	952.858	792.128	20.273	818.255	971.139	1108.3	587.01	635.071	488.685	231.583	762.6	498.878	326.149	755.735	718.453	926.98	561.917	716.134	908.838	575.688	511.44	465.716	741.483	679.262	309.014	208.066	314.01	292.133	324.206	396.589
M321T623			0.278738	0.476046	0.258993	321.056	622.722	228.586	2018.69	3297.97	2461.45	1934.16	2965.53	1105.05	1022.01	677.408	817.452	1087.07	1022.56	3238.28	1228.55	2519.48	2243.76	2819.83	2368.53	1693.95	1062.25	779.978	2362.23	2749.45	3081.24	4484.35	4696.91	2385.22	1144.26	2172.3	2071.03	16861.6	4290.6	6745.18	4496.03	2464.86	1913.56	10142.9	1007.75	1345.99	1766.47	1342.2	1899.75
M300T712			0.206787	0.476988	0.0596661	300.128	712.177	263.589	1415.57	890.531	2153.72	760.811	952.907	514.105	1500.25	1751.51	1591.78	1564.16	559.722	959.564	1625.25	2566.69	1371.38	3447.4	3155.37	1415.19	601.323	2538.39	1729.15	2493.31	2283.63	1477.62	1548.77	2795.47	1093.22	1594.69	1269.85	2923.04	1352.87	2129.15	1187.87	1149.75	4435.62	852.724	1069.88	678.653	1274.82	1462.15	947.666
M368T564			0.180531	0.477243	0.00251441	368.096	564.36	49.6459	2126.37	2165.4	2491.22	2319.37	2523.64	1944.35	1957.25	1529.41	1201.91	2155.94	2351.81	2374.91	1862.8	2114.87	2488.96	1811.71	847.027	2364.65	1741.17	2568.77	2520.99	2817.6	2166.34	1781.38	1680.92	1780.96	1829.67	2706.64	1795.3	1045.77	1375.04	1158.4	1155.73	1140.09	1377.92	125.073	666.385	207.908	1029	537.943	895.108
M505T279			0.718244	0.477341	0.0448849	505.35	279.221	44.5909	16244.7	12028	18072.1	8680.39	23900.8	33340.4	37128.3	55371	21612.4	40035	29768	21004.4	43230.3	23249.9	27691.8	15222.1	18011.4	31781.1	28006.5	18261.2	24958.7	32757.4	23746.1	63395.1	11807.7	31800	30077.8	34701.2	20702.3	44105.8	8485.18	27186	18432.7	23535.6	15761	7350.02	13632.6	6130.41	11575.9	10655.1	16293.4
M446T700			3.1028	0.477692	0.000165779	446.185	700.124	104.899	121200	228073	314084	169344	247121	291295	308266	295750	286747	288505	414848	321990	330173	295593	383676	365526	338410	461570	480310	460154	496066	446601	447459	453444	458499	389645	572626	603184	511981	295092	362198	278360	344649	383959	444617	120940	133757	124980	210740	186417	230558
M213T411			0.33194	0.477844	0.0477178	213.159	410.675	368.938	4898.66	5413.83	5265.67	5745.82	6137.22	3567.34	3384.65	4206.14	1814.76	627.511	3288.44	5960.68	1515.75	5858.12	6598.16	9154.12	7163	4491.28	5009.43	2487.08	1876.45	3484	3421.47	7317.31	11075.5	8159.56	1427.25	4412.31	5524.99	9201.53	8646.65	731.669	9917.42	7569.73	4753.89	1515.86	2269.16	2291.72	6196.07	3422.86	3810.33
M332T74			0.680781	0.477851	0.086557	332.159	74.305	158.068	4304.02	3728.72	3169.47	3065.1	2272.27	878.482	3035.16	3021.19	6055.91	2873.1	3393.18	48921.8	34830.8	7013.07	17910.1	17009.9	13192.5	11552.3	12407.6	10414	17399.3	14319.5	8846.95	60661.3	22410.1	21509.4	13003.1	23566.1	24023.9	50576.5	50419.2	15507.1	17997.4	16224.2	14149.3	13483.2	18015.2	13283.5	4080.61	14803.7	15118.8
M577T558			1.40173	0.478042	0.000117671	577.153	558.218	139.453	107936	109696	128743	116305	107782	108376	106729	131554	116453	123718	122675	144378	170104	151039	158223	159272	137760	138688	133183	138132	146087	137054	148877	104263	113697	72348.9	54388.7	115952	59925.7	75119.2	86517	54823.7	84378.9	81662.4	56317	24723.8	34730.6	32899.5	36331.9	38778.7	42308.9
M324T56_1			0.528029	0.478114	2.36965e-06	324.216	56.4685	745.032	5914.51	8712.48	8421.77	6548.92	7293.54	12434.8	9628.45	11789.2	16432.6	12047.2	14357.5	11422.7	11298.2	8029.96	7297.21	6212.42	7246.95	8609.07	10619.9	10796.5	9729.5	6333.09	8291.29	9821.36	5910.76	5907.32	6306.27	5846.62	9391.2	10267.4	10285.6	8682.8	10322.8	10065.6	8310.74	3635.51	4801.91	4680.35	5522.89	3448.31	5610.51
M353T484			0.149905	0.478473	0.0144288	353.085	483.779	78.0855	3835.68	5354.85	6738.86	6000.81	5507.33	3628.35	3306.83	1603.33	2215.66	2978.36	3474.91	779.568	1250.81	1637.54	1583.68	2468.36	1896.2	1557.77	1074.99	1408.64	1251.32	1989.66	1751.47	2005.23	840	1412.4	626.268	1355.59	938.952	775.723	889.835	1077.06	813.376	1114.48	555.52	144.838	158.617	176.899	756.276	420.674	843.191
M257T259			1.33034	0.478645	0.00259005	257.189	259.296	612.009	23511	39639.6	50043.2	25451.6	44160.6	15330.3	28564.5	28044.3	22752.4	14469.7	30395.9	71227.2	70771.5	49459.4	70353.7	18873.4	66434.8	64627	49637.1	43750	57946.8	53326.3	46220.9	104138	91623.6	81189.8	88515.7	55863	95110	105298	44270.3	57440	63813.4	59939.7	67957.2	23723.8	36822.6	31141.5	35995.2	27848.5	35312.9
M404T54			1.06204	0.478952	3.78063e-05	404.226	53.606	73.9262	26011.1	34002.2	28077.8	33215.3	38046.3	34869.9	36270	33062.7	33799.6	39460.8	27507.3	22585.9	23127.7	38900	24232.9	26949.6	38364.1	57556.4	33665.7	42518.4	39853.7	49533.9	47005.6	28056.8	24576.8	30243.2	24037.7	21139.7	16087.6	43957.6	42710.3	33745	49800.4	45622.5	30443.9	21124.5	18516.7	19013.3	18412.4	20392	20497.3
M656T328_2			0.367368	0.479684	0.14985	656.132	327.519	29.5569	4735.53	1164.93	18821	3813.45	719.517	5663.97	5794.46	5877.37	8229.71	5431.84	7342.31	920.64	18387.1	3250.96	1989.35	20015.8	18915.7	18008.6	2151.11	17157.4	2802.42	487.45	19544.3	5140.58	2313.29	2098.97	10863.8	8071.07	10376.4	2461.83	19326.7	7106.87	17832.3	3313.13	6611.97	3449.16	2614.28	3321.44	7915.17	2524.57	7350.84
M823T606			0.249717	0.480381	0.0164893	823.287	605.762	13.8338	3430.63	3579.24	3331.8	4685.38	3143.13	2975.09	3743.28	2845.06	3976.32	3597.9	3749.31	3559.32	3729.9	4272.44	4390.04	4675.94	3904.45	3231.24	2835.97	4147.9	3146.04	3511.35	2821.84	5180.18	4778.16	4848.72	6355.23	4733.09	4745.35	2346.12	2242.17	1818.38	2574.82	2941.34	3870.88	146.903	633.288	723.25	2369.2	1414.91	2299.44
M413T619			0.412496	0.480686	0.0050769	412.763	618.698	78.3135	3738.68	7819.21	3419.32	6070.94	4015.45	3540.8	4095.9	2976.52	3054.44	2673.71	3124.46	5046.16	2481.22	2193.05	3977.12	2760.93	3066.22	3451.36	4668.26	3328.38	3222.63	4018.37	3561.4	3582.73	2777.37	3116.65	4020.48	2785.62	2937.1	6241.51	8695	7152.64	8543.49	3170.43	6578	1104.15	2528.24	3133.25	4804.74	3874.63	3965.59
M534T54_2			1.69954	0.481181	4.52079e-06	534.253	54.322	88.0423	85863.7	103085	86440.8	91098.6	95090.3	100660	84054.3	97672.8	87592.9	98038.1	91091.9	63430.5	79468.5	95077	85875.5	90318.1	94397.7	106917	82920.1	97145.9	96809.7	110697	106696	75021.7	66632.3	89839.9	75894	74792.6	49167.6	112757	94721.9	85828.5	116730	112379	87841.8	50792.7	44428	55493.2	44957.4	46305.2	51668.3
M283T485			0.250218	0.481218	0.00170132	283.128	484.595	178.549	1681.24	1472.87	1757.22	1573.51	1908.76	3129.6	2702.07	3547.08	1731.53	2790.51	2983.07	1387.25	2354.59	2179.36	1799.58	3421.07	3554.84	3157.32	2675.07	2586.62	3321.3	3494.39	2186.01	6239.03	6695.63	3541.32	3398.4	4629.94	3565.12	2610.43	3039.22	1907.8	2798.16	2424.26	2233.34	839.871	585.326	800.521	2318.26	1221.41	1459.25
M579T382			0.683361	0.481229	0.0105577	579.168	382.461	33.5217	12795.9	14099.3	12871.2	15143.4	12752.8	18912.4	15760	18878.8	18497.5	15827.1	22215	20409.9	22877.2	19679.9	28339.5	24448.5	19820.5	31348.6	31637.9	25977.7	26264	41488.8	26684.6	11906.4	23719.1	24059.1	22070.5	16781	16865	20558.7	23300.1	19898.4	23839.6	33040.8	7372.41	10475.3	9738.29	13758.9	6471.07	9724.07	11434.5
M149T192			0.377793	0.481497	0.0195266	149.043	191.627	32429.2	6843.27	10011.4	13399.6	5567.39	7040.63	21393	30712	5735.56	10418.9	6264.28	33220.3	11074.8	8637.32	7964.15	13509.7	6024.15	9435.42	23419.9	46535.3	24317.3	8155.91	18857.7	14005.5	6689.06	5939.1	15914.9	7106.15	9314.32	12478	7134.83	5207.74	11361.6	3330.37	4727.31	8344.37	4361.38	3051.99	1725.42	2592.2	3761.12	3818.93
M636T574_2			0.221341	0.482215	2.70154e-06	636.371	574.005	35.9176	890.419	1202.29	1405.23	1198.33	632.147	823.545	1081.42	701.594	1403.04	1463.64	1485.17	1089.09	1030.72	852.272	1179.59	976.207	714.86	1349.4	1466.44	1328.85	1283.61	1072.66	1417.64	822.769	707.787	839.534	611.969	892.074	1427.32	1661.98	1557.87	1410.64	1734.99	1727.97	1800.17	1014.07	710.869	602.003	656.642	813.098	974.169
M388T60			0.275976	0.482558	0.0472772	388.305	60.051	543.875	2812.24	2496.45	4333.08	2769.61	4167.8	5679.77	5017.94	9490.53	5587.96	7963.96	4585.69	5039.56	4381.09	3529.98	4543.6	3689.29	3041.45	5322.45	11802.9	8084.09	9676.09	7833.29	5301.78	13072.5	9724.13	6443.8	10274.5	8448	3253.46	5657.15	2096.53	3204.98	2684.59	2053.67	1791	843.745	1532.55	523.98	1575.64	1202.59	2760.42
M609T607			0.384339	0.482778	0.00550834	608.715	607.482	1.58864	13503.3	4623.12	9253.93	11975.7	3409.28	3553.4	6703	7353.12	4702.56	6546.72	5031.86	13726.5	8956.27	10802.4	11879.8	9321.15	11347.3	7483.85	4760.66	9110.36	8884.05	6951.35	9529.45	3359.74	4937.77	11300.9	6761.78	4532.03	5029.46	5369.01	5108.13	7848.15	3900.32	4998.56	5538.47	254.056	1815.09	2500.28	4423.32	3301.21	3523.13
M360T410			0.46985	0.483196	0.00725106	360.128	410.215	191.774	16399.2	14933.8	19647.9	16745.6	17543	19113.4	21886	21902.9	19304.1	20566.1	22339.3	16263.7	14018.1	10534.7	14290.9	22779.6	11087.7	10100.7	14178.7	10568.1	10458.7	14449.4	10471.8	16880.3	14337.9	10211	12951.1	17338	15416	8013.11	12762.1	5669.28	10348.5	11144.4	10176.8	1321.71	2738.45	3358.93	7226.68	5333.88	8100.89
M712T320			1.16224	0.483244	0.0245582	712.242	320.069	21.8234	442726	707166	744032	516739	744827	269107	248456	257226	236612	307570	231897	150642	207733	118059	160550	293494	233034	164706	176690	130902	96980.9	207048	117592	55883.7	122211	315538	61506.3	63164.9	86418.5	83003.7	94375.4	23930.2	69994.9	70499.3	48690.4	16365.8	26652.4	20415.3	28360.9	29769.5	67139.9
M535T609			0.400584	0.483925	0.00880579	534.841	608.673	115.992	12290.1	10513.9	6530.01	7811.18	10529.3	13443	14432.8	8275.9	17114.1	7613.75	7527.43	13950.8	11638.8	8596.33	7820.31	10705.5	11725.6	10665.2	9281.64	8558.16	2913.97	7904.63	10929.6	11385.4	8939.51	15215.6	17701.8	4374.4	17665.9	9933.98	4635.19	4053.65	5523.57	8173.02	7539.77	1815.77	3454.56	1608.13	4614.05	4055.02	3741.3
M346T58			0.613649	0.483936	0.607274	346.203	58.234	138.196	2170.14	188673	1830.41	186419	186564	145961	165614	155975	158922	2500.47	153899	2998.84	3180.76	2209.52	3396.38	4095.55	3096.38	1778.49	2214.89	160570	4200.07	186233	1623.58	10312.7	5812.68	3901.58	5453.24	3011.39	5502.93	10085.8	225785	4937.58	4862.45	3028.17	3988.54	1958.32	3550.93	2437.99	1277.09	2225.98	110834
M420T528			0.189727	0.484049	0.000531328	420.148	528.482	17.927	1998.92	2025.39	1830.6	2189.79	2181.43	2110.29	2658.97	2672.78	2847.22	2779.87	2987.53	2080.04	2487.38	1948.95	2774.89	2551.14	2204.57	3127.48	3812.8	4069.65	2746.74	3404.29	3436.81	1273.35	907.021	1671.27	2539.96	1437.64	2428.91	1027.02	1475.28	1283.21	1300.41	1536.91	1945.45	432.378	578.976	634.188	704.547	883.396	913.981
M348T555			0.198744	0.484071	0.0118715	348.128	554.546	57.9553	1582.96	1806.42	2046.36	1928.98	1962.34	1937.74	1895.86	1298.33	1129.37	1747.26	1724.26	2077.47	2898.72	2892.53	3479.36	3131.5	2140.56	2561.39	1656.6	2745.61	2347.37	3038.13	2122.02	2293.15	2710.05	1845.17	2669.7	3792.94	3052.91	1580.97	1309.29	1480.35	1617.32	1612.68	2890.4	183.314	828.107	640.463	1482.74	827.699	1116.07
M511T72_1			0.302549	0.484382	1.32789e-05	511.158	71.978	23.0985	8191.69	13621.2	20617.8	10926.8	11492.3	5627.69	6662.47	5835.61	10236.2	4621.58	9904	5096.74	3590.52	2273.75	3796.46	6715.96	9503.57	4545.18	8527.02	6941.45	3555.74	5087.91	4517.2	2549.87	2308.07	3423.4	2800.01	1724.99	1647.15	3538.57	3214.46	3669.42	2641.7	3698.39	3295.56	1699.38	1303.61	1408.77	1895.92	2156.05	1252.07
M462T786			0.264249	0.484573	0.0137584	462.254	786.189	139.514	6387.32	3540.08	3306	4048.11	3422.81	10126.3	11357.6	21131.9	13202.6	13865.7	9383.1	4991.67	7845.95	8024.11	5783.97	11021.5	9332.11	2890.25	2321.25	3325.4	3843.3	2508.88	2583.28	8636.94	6632.22	5025.91	2716.19	6259.35	3180.89	4433.98	5728.65	2197.79	3449.7	2678.83	2060.94	1374.58	1847.41	1911.84	1408.65	1617.14	1798.3
M358T69_2			0.388405	0.484784	0.00910072	358.136	69.3135	465.064	2448.94	1855.92	1146.11	2887.66	638.67	1986.6	2564.31	2630.74	1386.6	1826.48	1963.15	3664.32	3468.43	3238.66	3569.59	3953.42	5104.85	3169.47	4404.78	2040.9	1494.91	3131.77	2518.22	4716.77	2368.15	4464.19	4063.31	5467.96	4354.43	8492.47	6036.53	6111.93	5749.39	4004.62	3586.88	2416.73	2095.73	896.609	2500.17	4738.3	3826.28
M532T210			0.342236	0.485887	0.00148531	532.346	209.619	110.821	50985.1	40939.2	51417.2	49522	45850.8	20234.2	16568.2	31461.8	17587.1	30124.5	17944.7	48242.3	46882	40013.5	42471.6	17977.1	26891.2	25074.3	40706.7	44953.4	28364.2	29330.8	23568.8	48674.7	42127	35594.5	38289.1	26396.5	7363.39	3918.23	3482.57	5117.95	3739.65	5781.27	5785.37	1352.08	1354.16	1823.48	2774.25	2973.01	3242.85
M305T57_3			0.456516	0.485906	0.176922	305.21	56.8955	670.317	6345.18	6046.57	3923.17	4879.57	7452.72	9313.82	13740.7	15922.1	15674.6	16463.6	13884.4	8962.23	8813.59	4785.22	6348.64	5738.37	4887.6	11989	11332.7	10919.4	13428.6	9325.7	8896.42	12465	15882.8	10186.9	9510.7	8422.38	9679.44	39000.6	8584.4	10115.4	12795.4	6488.35	9013.28	10014	5187.3	8938.27	5520.43	6308.67	5817.98
M1003T261			0.814162	0.485913	0.0813826	1002.71	261.218	1.51418	5174.02	18152.9	12032.9	4259.9	10352.6	7537.25	49460.8	25539	5458.6	4963.98	23176.2	24329	30392.6	27858.9	39952.3	24543.5	14591.1	43794.1	43982.5	29120	29931	37652.9	34458.5	88768.6	93923.1	63531.7	64884.5	43958.6	91334.1	28466.9	30445.8	68142.4	15969	11259.9	45304.5	20798	15882	8522.42	19734	10190.6	21855.5
M804T60_2			0.222668	0.486034	0.0033317	804.451	60.034	7.40297	1762.27	2200.98	2529.81	1286.44	2397.12	1418.42	1134.01	997.12	1158.78	1675.73	1039.37	932.509	1032.38	988.312	1529.65	2709.63	1702.35	1144.72	1987.36	1300.32	1304.63	1603.98	879.281	1581.83	1186.72	2123.66	1940.02	1347.82	2376.08	2626.89	1338.7	1729.79	1333.04	1926.22	2146.92	602.278	714.311	627.27	1529.44	890.65	1031.79
M677T319			0.197483	0.486662	0.027451	677.205	319.369	13.6225	14811.5	22000.6	19376	15012.1	20598.4	7975.51	6506.06	12545.2	8205.55	8285.73	6434.51	5053.49	4854.47	3166.75	4488.63	3865.46	10162.6	4972.85	5977.74	4268.37	4406.77	5471.42	6274.09	2690.74	4675.53	9985.72	1978.4	2804.65	4976.23	1981.35	3442.17	1126.62	2444.82	2576.76	831.42	1161.08	801.1	1003.87	1024.96	635.838	1409.29
M731T591			0.183335	0.486869	0.0148833	730.717	590.803	6.89567	4135.24	4475.06	4314.57	5314.91	5217.92	3176.16	2289.16	3761.74	4359.5	2486.5	4252.86	1710.38	2613.51	1707.58	1890.6	2916.86	1829.14	1378.08	1819.21	1371.55	2048.68	2692.05	1476.08	2095.78	1681.31	1744.4	2980.77	1626.87	1476.32	2077.4	1475.36	871.232	1318.97	1529.22	1621.59	323.342	474.237	303.521	1594.01	995.345	639.641
M796T175			1.36384	0.487408	0.0235235	796.263	175.298	27.1489	6895.37	6615.08	7490.82	8265.95	6106.37	5066.98	6213.77	4415.49	5154.96	4614.81	7769.59	48494.1	124507	134666	112105	265538	347610	84514.6	64208.3	85503	85588.7	92763.7	78802.3	44809.9	132450	79326.9	52165.9	48688.7	66769.4	136636	112449	38244.5	63078.9	131588	74612.4	26436.5	31436.9	41539.6	69138.1	38833.6	63910.9
M352T543			0.156658	0.487747	0.00368882	352.159	542.559	181.907	1013.89	2011.44	2093.68	1512.6	1728.21	1547.64	1238.9	1735.27	1229.47	1271.08	1786.22	1914.05	2067.21	2708.61	2879.31	3517.26	2540.3	2333.03	1555.65	1587.59	2061.49	2469.5	2094.13	1256.35	1272.48	962.62	1235.38	1004.73	512.752	1278.33	1080.46	523.526	1476.53	1463.02	1282.77	486.102	446.463	761.939	806.637	579.947	384.175
M554T758			0.165772	0.487876	0.123107	554.184	758.027	45.1437	1084.67	1033.42	1015.4	1091.58	1032.25	822.146	725.404	693.85	1027.81	662.397	850.054	862.281	1059.73	839.822	798.692	960.223	893.102	616.595	545.707	501.118	607.876	447.688	607.111	10012.8	9572.78	7419.03	4900.68	7563.78	6469.88	1462.42	5091.41	1409.69	1970.43	1055.67	1306.52	987.947	793.769	1236.89	1027.73	981.166	971.49
M478T313_2			0.424771	0.488273	0.0507428	478.291	313.272	108.262	75621.6	102181	283833	80993.2	137360	117783	76450.4	85537.2	52355.9	93545.4	91630.9	72308.7	59105.9	52039.7	71023	42255.2	48206.7	130290	87597.7	89183.6	52383.4	160720	182678	142890	112601	98255.5	94934.6	91969.8	19677.5	7519.19	1782.1	9064.36	8415.42	8213.22	9148.25	226.416	963.985	1696.94	7024.03	4461.41	7180.86
M350T67			0.355311	0.488507	0.189091	350.203	66.705	145.74	1538.02	5087.01	5000.24	4981.33	1188.65	2145.1	2539.4	2980.23	3136.53	2545.54	3613.5	3423.41	1655.63	2654.25	3680.67	3268.25	2412.41	1635.35	9296.89	3614.24	2420.55	1820.53	3444.24	8347.41	7918.9	10130.3	3501.43	4668.93	9633.16	25943.6	9642.9	3439.52	8093.28	7014.01	3605.19	7111.58	5676.13	3870.68	3089.12	5890.66	2567.51
M321T61			0.582236	0.48875	0.020858	321.205	61.4615	1218.02	5419.05	10716	3715.59	4949.96	10923.8	7697.71	7451.25	8891.34	13086.6	15428.3	10886.1	7661.1	10570	9195	8391.57	12088.1	5815.9	13143.2	11762.8	13251.8	9841.69	8203.09	5488.46	12400.6	13886.5	8665.65	8803.27	9541.13	16356.1	27198.5	9593.08	11174.1	14306.4	15067.9	12670.8	8622.28	8306.67	5388.53	3184.01	7561.8	10929.5
M231T895			0.520363	0.489051	0.00208625	230.988	894.812	828.347	6875.06	7499.56	4018.55	6300.49	13351.3	4393.39	3189.79	5831.49	3712.31	3236.45	1942.57	10716.5	10180.6	2863.16	7051.17	7546.5	14087.9	3616.07	7361.1	3676.63	4895.56	7037.91	3158.04	4956.12	6440.41	7185.88	5323.73	8278.01	9610.09	8747.24	13259.2	12946.5	15195.3	7458.53	12746.4	4304.47	3424.83	5136.81	6371.66	9090.04	6078.47
M1037T699			0.181906	0.489627	0.00380925	1037.35	698.573	5.85125	545.318	1685.87	2066.88	1033.52	2060.32	484.742	2265.86	2028.53	1928.5	1884.73	1470.17	1656	1297.8	763.061	1592.71	2609.68	2534.85	1423	1445.34	1678.95	1364.07	1681.29	1619.57	2130.17	1180.17	1962.58	2423.52	3358.36	1191.13	872.334	2241.77	1301.49	1826.99	1714.8	1893.64	647.094	657.731	863.386	1301.08	703.66	650.382
M658T343			1.45781	0.489822	0.00106477	658.065	342.668	43.6812	2401.16	25996	38300.3	6176.05	20790.2	27924.9	27477.4	36357	35022.3	29145.5	24111.5	42572.1	55989.1	41714.6	45396.7	116066	67162.2	38344.3	43073.6	29842.1	34575.9	27286.5	87240.3	46786.2	38200.8	46098.2	37104.6	42407.7	31697.8	86903.8	72916.6	53551.3	82373.5	89258.8	96081.3	50351.7	50062	8139.3	39710.6	39552.8	47829.9
M334T606			0.166772	0.490099	0.111502	333.838	605.966	6.16369	1692.14	2296.47	3178.48	4612.52	2161.69	1856.63	5136.73	3694.64	1440.72	4012.74	4039.87	2032.11	3439.68	3050.93	3763.98	3177.68	1915.47	1661.18	542.257	1690.22	1940.27	2685.75	3204.96	4082.1	3943.06	3656.74	2565.35	4272.42	2292.43	877.132	1405.78	1212.45	1514.28	2649.72	4414.18	147.665	575.847	843.852	1539.79	1183.32	1626.75
M209T356			0.304856	0.490138	0.00154441	209.116	355.574	334.152	2605.68	5476.82	4844.91	1958.12	4256.46	7341.96	5338.79	8439.22	7444.42	1343.78	6336.49	5862.35	9734.43	7763.71	7805.81	6450.63	6373.86	9390.81	10267	7743.64	7568.39	7048.85	10718.3	4547.53	7126.07	4363.02	4134.19	3990.65	3957.83	5047.55	3665.31	4789.26	2933.96	4494.17	2529.27	1913.08	1725.24	1766.58	1931.71	2783.2	1378.6
M517T593			0.276393	0.490524	0.00590267	516.81	593.104	107.628	2081.74	3457.85	3800.71	5166.34	4376.71	2044.5	2275.04	4683.06	3984.98	1321.75	1003.27	5297.17	7020.45	4317.75	8319.79	5782.52	6628.7	2069.36	2229.53	2975.16	3618.89	4112.13	3706.48	593.513	2874.53	2858.22	3548.46	1872.07	2197.34	3933.68	1951.64	3837.64	4796.31	5410.37	3077.53	800.243	1658.1	2417.48	2359.53	2281.7	1768.5
M479T314_3			0.207686	0.490617	0.0215571	479.294	314.133	25.9892	21091.2	43894.3	43825.3	25646.8	38784	32558.6	23078.3	27093.2	15427.3	25284	24120.2	21256.2	26063.7	18707.2	22499.6	12521.4	18329.7	33968.3	24039.7	24022.8	17207.5	44209.1	48990.6	40639.1	33107.4	18868	24723.6	35543.8	5248.09	2146.04	1146.93	1776.98	1736.26	2758.91	2310.7	109.096	358.951	861.649	2094.66	994.345	1407.78
M302T67_2			0.376406	0.490619	0.18821	302.159	66.8765	569.395	2460.5	2156.01	3618.97	3145.02	2432.69	2537.65	1308.11	4683.04	18816.8	3713.63	1732.04	4883.4	10724.2	7694.12	2695.77	16973.8	12863	8394.12	3865.36	4183.44	6047.32	6040.82	6014.48	15615.4	8108.41	14510.5	4088.41	10199.5	11483.9	33573.9	4359.81	5957.3	9563.89	11365.2	14683.7	3944.97	2322.23	15609.4	3617.2	8385.92	5126.29
M448T736			1.44088	0.491144	2.26775e-06	448.192	736.083	1290.19	2240.75	1292.9	2337.04	2257.91	2055.53	22792.1	22546.6	33784.7	27368.1	28200.6	30731.6	86855.8	94515.1	73038.8	77905.1	65777.2	73290.6	48428.9	58287	51836.6	50966.6	53056.9	54045.6	74643.8	72313.4	79419.1	85908.4	77186.8	104822	79719.8	78562.9	69940.9	61748.7	66027.4	77867.5	33325.9	26302.4	38344.8	35630.6	36274	43213.5
M547T642			0.262433	0.491325	0.00044051	547.142	641.705	335.787	2588.02	2156.8	2772.11	2366.81	1949.3	2019.38	1886.45	624.617	2531.31	2081.27	2497.47	3913.78	7089	5479.09	6038.84	6681.01	4695.8	5122.42	6364.79	5124.8	5428.31	5331.69	5299.81	3993.21	3204.57	3830.65	1779.47	3603.66	2859.14	2718.2	2720.15	1665.12	2554.42	3265.78	2419.48	973.219	1812.83	996.74	1095.92	1505.14	1154.62
M683T710			0.335081	0.491966	0.000330902	683.143	710.269	111.415	75.0792	93.3679	212.188	138.821	119.123	95.8598	433.549	246.048	400.373	422.542	190.423	8051.52	8305.09	9106.89	7751.06	8133.99	9378.48	3770.03	3218.53	3846.63	4712.47	6172.21	2102.23	4231.59	2326.34	4179.74	3298.75	7789.97	2056.58	4607.27	5530.53	4093.7	4074.39	4375.1	3709.91	1900.18	3390.02	1011.16	2451.5	2487.77	1742.79
M441T60_1			0.36177	0.492523	0.000482944	441.263	60.0245	112.137	3245.53	1811.3	1938.76	3233.98	2327.07	6561.24	7264.66	4470.94	9614.17	5323.58	7217.35	6792.3	4373.82	3750.57	5452.36	3283.17	2476.26	6387.99	4647.25	9125.09	7784.84	1845	3130.39	8483.99	2706.07	2077.27	2928.26	4177.85	5480.53	5595.34	5490.05	5362.69	4187.02	3525.87	5359.32	3058.13	2421.44	1190.63	1606.47	3242.84	3019.89
M515T320			0.530531	0.493599	0.052277	515.153	319.981	464.141	92165.5	143852	183327	106128	227145	54392.8	45756.6	46864.1	41072.1	59075.4	50027.3	32908.1	29121.1	20013.7	36362.1	42422.4	55511.1	30218.4	35642.4	26622.3	30786	30447.4	23624.4	20883.7	27411.3	46664.9	24140	13912.3	20083.2	26805.2	16527.3	6156.19	12023.5	16144.7	8571.6	7099.53	5379.11	4474.25	5389.15	6381.36	13838.9
M345T55			5.66288	0.49401	8.64939e-08	345.154	54.891	294.423	859590	930259	808946	905068	926191	817121	847522	877384	812265	843250	786417	684859	882492	938213	943693	940328	990555	983242	845470	882729	907787	989545	935461	745396	727188	1.00094e+06	826075	867007	615372	1.22551e+06	1.09706e+06	972984	1.13902e+06	1.17149e+06	1.0293e+06	566445	475515	561056	559419	534712	580790
M257T82			0.954788	0.495172	0.00130439	257.189	81.892	460.693	22817.1	36088	33884.7	22637.4	26754	35796.8	50394.6	44563.8	32370.6	43756.5	54914.9	34375.4	28781.1	22933.6	28928.7	32146.8	26250.4	38253.6	38981.1	35397.5	39105.7	50273.2	32676.7	47308.3	34284.3	33707.7	54368.8	31832	66293.5	49712.5	33129.2	40404.8	22532.9	32020.2	29462	18018.6	17984.9	13264.2	15696.5	18184.1	19481.8
M310T81_3			0.767873	0.495218	0.000220573	310.236	81.1215	571.423	20623.9	29130.6	22850.9	18862	21605.2	11081.4	6400.9	30874.2	22244.5	28890.5	37669.7	27472.9	24017.4	18667.4	24845.7	21229.7	17516.5	26094.2	31571.6	22681.7	24213.5	10545.8	22218.1	34172.1	29744.7	25468.9	34346.8	19147.8	35830.2	28099.2	21275.2	21936.6	14381.1	19756	21056	9683.14	10448.3	8232.39	12642.2	11153.7	10487.3
M734T69			0.538686	0.49555	0.0236455	734.315	69.007	0	286.806	475.521	488.187	131.691	609.617	327.035	409.321	313.616	193.862	370.14	506.626	7637.66	8362.72	6197.98	7195.53	15696.8	17471.9	6223.56	9500.09	5317.32	9204.61	7046.11	7176.11	8079.89	16267.5	15978.2	9968.7	10957.6	21725.8	12226.5	9257.37	14956.1	16129.7	17211.8	8341.8	2181.24	2908.91	2324.21	6891.17	11888	12520.5
M520T825			0.241782	0.496326	1.07845e-07	520.221	824.798	93.2219	1280.78	1849.6	2130.4	1340.71	1075.76	1571.48	1383.04	1676.96	713.03	1726.87	1901.19	1878.43	2490.49	1969.55	2060.7	1475.5	2050.08	2613.59	2675.88	2309.2	1763.48	2150.35	2267.53	3063.48	3008.96	2216.03	1830.83	2174.63	3042.03	2057.86	2254.46	1901.07	2117.08	2038.81	2224.05	1237.43	1125.77	950.394	1075.99	1040.66	820.156
M229T560			1.56757	0.496393	5.84469e-07	229.154	560.25	311.895	82067.5	80041.3	80933.7	84884.8	85326.5	38364.5	40267.3	41648.2	41465.9	43633.6	48564.2	76490.5	78874.3	71441.4	73908.8	61206.2	66253.2	49232.8	53938.6	48719.6	47612.3	55101.5	53181	70941.7	78220.7	60095.7	55702	83472	63531.5	94838	100010	87105.6	79444	85121.8	80581.4	38151.3	53864.1	41147.9	42465.5	43928.6	42091.6
M333T190			0.392052	0.496602	0.00730674	333.202	190.45	180.746	5052.17	2062.01	2980.55	3675.75	4279.82	7028.15	7103.34	6259.11	5924.02	7300.45	6533.72	12031.5	6484.96	3514.07	5052.01	2707.63	2165.06	4037.3	6826.25	6808.74	1822.25	7043.57	2531.8	3185.32	5681.2	6300.9	7181.83	6928.55	6386.33	10607.6	6310.52	6841.67	3488.39	5466.59	5889.79	3743.74	2840.28	3094.85	3209.05	3220	3063.2
M359T469			0.708368	0.496771	0.0711135	359.228	468.557	104.67	15691.7	16019.3	16185.4	14818.2	17375.6	14032.9	13528.1	14104.5	15936.2	11539.7	16236.1	16983.3	17934.6	18081	18043.2	24554.7	33516.7	28277.9	14897.2	12937.4	13228.3	17015.8	11879.1	27171.8	26002	16180.9	12683.7	35049.9	14638.3	16711.3	60418	32972.8	16921.5	47052.4	18894	8393.92	15010.7	16945.8	13112.5	12891	29508
M243T761			0.879071	0.497028	7.03522e-05	243.025	761.105	315.094	10304.7	12194.7	12286.6	11406.2	11312.5	7235.19	8731.82	7396.18	7197.32	7267.33	8774.36	12266.7	13181.3	15471.4	12399.3	21405.2	20165.1	11275.8	14134.2	12375.2	16239	11499.2	12616.1	21224.6	18793.1	16951.2	20497.8	19282.7	17653.9	37577	23694.8	26527.1	24490.6	25257.4	26368.3	13860.6	12184.5	13449.1	14068.7	13860.4	14047.1
M633T75			0.442095	0.49718	0.0011083	633.412	75.103	7.83536	11681.5	7153.55	11386.5	9228.54	9527.93	4140.06	4559.1	4523.94	4188	4426.69	4051.46	8448.23	9141.76	7288.52	8658.65	5419.01	4351.08	5039.52	6876.36	4734.07	7265.84	4915.29	5447.04	11526	6320.61	7043.76	5773.53	4896.5	2982.99	7119.59	10253.4	6982.51	6663.6	6424.05	7905.05	2104.44	2636.66	2677.41	4220.8	5665.34	5241.56
M342T418			0.557888	0.497266	0.000149562	342.237	418.116	59.1583	6533.08	8206.62	7292.27	6352.49	8406.1	6965.18	10992.4	8705.66	7686.9	7329.33	10452	8326.55	8028.65	13040	10222.1	10304.9	10599.7	6552.8	6331.59	6445.52	7744.33	7293.23	5775.38	14583.8	7789.48	12631.8	9128.69	10938.5	11871.4	12249.3	11956.7	9171.39	9208.73	10417	12447.7	3661.89	3821.07	4391.61	6184.42	6744.02	7743.42
M527T614			0.330749	0.497412	0.292225	526.971	613.796	83.4183	6145.62	6880.41	7873.9	5709.19	5576.16	6876.88	8135.29	8511.68	8584.22	7959.84	8847.84	9001.47	10990.5	9337.75	9003.01	7475.1	7117.17	8515.21	7356.66	8655.96	8850.6	9795.64	7803.1	12286.6	12142.8	8020.81	6876.39	11600.6	7445.74	6448.35	5841.33	2791.76	5564.52	4220.65	5731.8	13718.8	548.606	631.599	80.1272	197.295	43.62
M123T681			0.318134	0.497743	0.0323759	123.054	680.74	3662.29	27890.9	25812.7	24947.7	24787.5	22742.3	19203.2	17177.1	18686.8	19550	15746.7	16081.2	21074.6	14516.1	17075.5	15192.6	16578.4	12325	22435.2	22680.9	25634	54970.8	24340.1	27675.1	3967.47	1453.48	7877.26	4139.65	5702.2	4087.87	2885.97	8096.01	4318.47	9477.33	7986.17	3228.64	2562.89	1965.77	2386.83	3345.57	3372.09	4281.9
M292T605			0.502005	0.498405	0.0149407	291.886	604.774	236.686	18602.2	17315.4	15693.5	16532.4	17932.1	7938.49	16999.2	5808.1	8967.93	17442	16251.3	19663.6	16838.3	18333.5	14265	16324.7	9488.53	7377.88	15092.9	14838.3	5449.15	15576.3	15938.3	9233.28	16876.9	9478.63	20283.9	17276.5	17191.5	9162.72	6767.16	17891.1	8963.67	16180.6	15739.6	3092.8	4232.12	5539.85	8853.04	7267.19	8248.24
M619T198			0.457596	0.498577	2.26728e-06	619.477	197.711	30.2593	10975.6	12148.2	12971.1	13538.2	13702	4751.93	4342.51	5765.81	8570.67	4849.92	7765.68	10505.1	10644.1	9918.86	14168.2	7589.37	9646.98	7497.37	8562.36	6819.91	5255.87	11007.3	6876.4	10634.1	10084.9	6592.38	4089.28	3688.82	5222.42	7429.48	7713.09	8117.02	6961.26	8382.53	6633.92	2950.31	3577.93	3650.93	3773.67	3556.45	5044.98
M265T79			0.27281	0.498682	0.148853	265.214	78.7825	346.34	1895.93	4533.28	1738.75	2772.47	2411.56	3195.9	2326.81	3629.79	5781.06	3893.49	4105.78	3841.46	1719.07	2140.29	1758.15	4703.34	1379.76	4791.75	3655.01	2119.43	2037.49	3614.67	3052.75	5463.16	7575.41	3874.47	4903.71	2581.25	2987.85	13554.6	4330.72	3776.01	2781.04	2531.26	6472.02	4344.56	1601.97	4398.4	1753.83	3137.62	1442.37
M328T127			0.947595	0.498748	0.00531643	328.247	127.112	416.418	51165.3	64043.9	20917.2	50891.4	65343.6	104860	104725	162260	40035.5	58120.2	89516.4	122582	214921	74017	92473.8	20665.7	22206	45367.6	187571	71264	145711	90876.2	77960.1	44334.3	17999.1	24033.6	45495.7	25304.8	70844.1	53661.2	30363.2	40735.5	25156.9	26599.3	34191.2	13666.8	14357.9	17326.7	28490.7	12725.1	18522.4
M801T476			1.2713	0.498931	0.0408585	801.221	475.989	424.75	132207	139806	160460	152393	147377	96734.2	121401	88322.8	92751.4	116799	117332	333515	237165	241668	260858	206098	277478	235579	201066	245845	170393	231331	172294	220655	225084	211750	41941.7	169134	65820.1	102636	113853	33379.2	139270	115441	54739.9	21154.5	23165.2	24946.7	59515.3	64366.2	85913.5
M531T726_2			0.267817	0.499634	9.99441e-05	531.258	726.307	19.8487	1880.02	2689.28	3052.54	2140.13	3241.94	886.675	673.896	583.83	1018.93	717.533	731.319	1461.15	1809.52	1920.5	2087.52	6196.1	5668.29	599.335	862.068	634.336	654.653	633.765	498.489	2092.31	2655.79	3328.35	1750.04	2362.42	2034.48	2241.62	3879.84	3361.45	3207.52	2952.02	2920.12	1463.28	1391.65	1686.66	1297.6	2044.22	1391.06
M465T428_2			0.312582	0.499751	0.00634908	465.336	427.62	6.03603	1366.72	1079.13	1655.86	1310.16	1912.63	1186.4	1428.38	1356.51	1147.75	1150.62	1024.9	3129.1	1917.59	1203.67	1134.52	2001.23	1264.85	1906.39	1674.57	1371.3	2064.97	1644.3	2211.18	302.716	433.254	1415.77	950.497	699.408	640.085	3497.71	4324.05	2436.01	5493.31	5686.29	6938.19	2273.9	1924.03	2231.22	2051.13	3067.12	2633.31
M357T58			0.261605	0.499838	0.0472946	357.241	58.09	107.124	2083.72	6758.43	608.386	812.808	1704.28	6370.42	5604.43	6576.07	13968.1	4740.75	6782.63	5600.6	2417.65	3315.73	2825.33	1967.33	2764.56	5821.93	4543.08	6707.76	6379.95	3045.84	6129.4	3915.46	2424.78	10570	1199.62	7980.84	7217.03	2567.14	3235.92	3236.19	7985.99	4212.31	6874.75	1928.41	2584.45	4729.68	1693.56	1715.26	1400.22
M258T82			0.477155	0.499893	0.000796878	258.193	82.031	240.479	4528.8	6826.64	5563.34	3815.15	5777.96	2757.84	8876.31	9203.31	5097.19	9595.25	9805.53	7362.91	5038.8	4397.37	7031.46	7322.42	7511.2	7974.16	8227.96	7737.18	6907.07	8777.95	5968.18	9908	8125.25	7553.28	10880.4	6086.54	12836	11739.6	8127.51	8298.48	6229.88	7548.53	6688.35	3220.9	3771.21	3449.57	4457.57	4095.99	5315.74
M221T504			0.543801	0.500265	0.00537012	221.185	503.674	758.335	15348.6	11113.5	12583	15321.3	12307.5	5596.64	4740.17	5150.12	7129.64	6304.23	7585.62	7102.43	16742.7	16061.3	14192.5	12281.2	20907.4	6642.09	11340.7	5409.38	6828.96	8763.59	6543.16	12002.7	14812.9	9314.84	17341.1	15309.9	24528.8	13833.3	12119.2	7741.44	11983.2	15289.9	18310.6	4390.71	3938.52	4157.77	10880.5	7922.38	8369.98
M803T405			0.149135	0.501179	0.0343727	803.2	405.484	19.808	4187.25	2343.7	2027.89	3875.91	3357.41	2583.43	2035.06	2822.68	2994.66	2814.82	2886.65	1168.09	3112.32	2271.22	1346.71	1409.7	953.973	1382.79	1861.68	2665.91	1894.88	3339.91	1485.19	1704.06	1308.81	760.88	869.735	1654.69	3336.7	928.287	1465.42	1211.84	371.978	817.825	991.063	388.369	127.122	251.559	900.489	425.46	807.028
M376T808			0.365312	0.501586	0.0504978	376.144	807.809	110.216	2007.93	2049.3	2291.95	1878.36	1874.85	3367.67	3797.33	3629.82	3353.82	4103.46	3928.18	1945.63	2352.48	1216.16	1573.18	1427.68	1723.5	2472.83	2235.94	1966.01	3121.42	3384.82	2901.53	10293.9	11896.5	8221.89	8137.82	8987.21	15113.5	14469.7	7770.71	5451.69	4093.69	4451.95	7356.25	5725.92	3013.91	3947.26	3563.22	2848.2	2767.61
M634T827			0.150596	0.501729	0.00131834	634.3	826.661	12.5409	1017.32	1162.92	989.397	637.723	636.019	708.367	827.56	1122.35	1321.42	1050.95	724.056	839.211	822.295	913.201	709.894	1399.38	1278.98	799.894	586.123	884.53	1123.16	789.757	630.669	2402.93	1937.61	1653.2	782.767	1052.98	826.738	1228.44	1228.91	800.808	990.51	960.839	541.976	523.724	493.485	521.054	442.356	444.173	460.893
M332T91			0.926964	0.501805	0.000784992	332.083	91.292	344.105	45242.7	41369.4	40103	52489.2	51206.5	29678.1	23085.9	26907.4	25281.3	8467.27	12452.3	59399.8	66705.5	80112	57410	47921.4	75249	45689.4	72985.8	56153.4	38433.9	52592	40159.8	23364.5	10953.3	25638.6	6393.81	24909.7	28965.4	32512.5	32692.5	30948.4	37052	40317.9	34249	10662	20424.7	15327.3	7428.16	19918.3	30500.8
M395T686			0.215488	0.50217	0.000217045	395.214	685.615	37.4963	1340.22	1126.63	1042.9	1087.3	1192.84	592.455	552.102	401.041	583.325	928.42	546.73	1307.69	752.76	740.808	1061.01	941.183	1042.82	211.476	392.615	276.886	178.069	370.45	198.431	1473.18	1537.1	1264.18	1569.37	2240.77	2213.91	1685.44	1860.64	1547.81	2306.03	1907.65	1863.9	926.544	714.708	889.889	718.709	815.914	1544.21
M426T59_2			0.291444	0.502476	0.00128841	426.341	58.965	57.0843	1714.73	1251.82	1231.09	2757.27	2897.79	4280.97	4704.21	1492.4	645.952	2052.83	1436.14	4926.93	10073.2	2618.98	1589.61	1785.4	2097.51	4656.03	4624.94	2451.41	3788.22	1397.56	2065.37	2462.39	3559.44	3760.65	1938.62	867.286	3568.53	4828.9	2957.78	4325.75	4579.9	3346.1	3255.3	1900.6	2878.03	1851.7	2694.02	1302.27	1077.93
M503T523			0.310494	0.503143	0.000169714	503.295	522.651	45.551	5107.84	4404.62	5382.54	4214.18	3687.46	3617.88	3186.89	4014.23	5280.65	3694.98	3646.38	3230.56	4249.36	3393.31	6285.33	4268.59	4279.58	3684.19	3431.14	4187.95	3915.12	5163.91	4476.03	2680.14	2264.56	2601.42	3712.76	3386.74	2484.55	4201.16	3819.49	4232.14	3586.9	3446.27	3808.9	2844.44	2611.16	2152.13	921.763	1745.48	1345.04
M404T405			0.174713	0.50323	0.0154822	404.153	405.423	66.9871	2207.18	1878.04	2143.54	1675.15	1897.65	1814.19	1824.19	2090.19	2094.06	1873.56	2234.19	674.361	1843.13	1207.37	1806.28	1112.99	1009.49	1324.74	1289.31	1166.68	674.294	1913.61	1717.94	1594.62	4567.16	1392.54	2319.58	1334.39	2240.94	1196.92	1434.98	1359.95	785.537	1150.21	888.016	78.0702	399.296	258.969	1040.83	630.131	1022.53
[truncated: 3,457 more rows]
[truncated: 4 more columns]
