# Supplementary material for: Metabolomic Profiling of Dongxiang Wild Rice Under Salinity Demonstrates the Significant Role of Amino Acids in Rice Salt Stress
Source: Front Plant Sci. 2021 Sep 22;12:729004. doi: 10.3389/fpls.2021.729004 (PMC8494129; doi:10.3389/fpls.2021.729004)
Supplement: Supplementary file 4 [file Table_2.xlsx]

## Sheet: Sheet1
name	adduct	description	VIP	Fold change	p-value	m/z	rt(s)	A1.HILIC.NEG.A1	A2.HILIC.NEG.A2	A3.HILIC.NEG.A3	A4.HILIC.NEG.A4	A5.HILIC.NEG.A5	A6.HILIC.NEG.A6	B1.HILIC.NEG.B1	B2.HILIC.NEG.B2	B3.HILIC.NEG.B3	B4.HILIC.NEG.B4	B5.HILIC.NEG.B5	B6.HILIC.NEG.B6	C1.HILIC.NEG.C1	C2.HILIC.NEG.C2	C3.HILIC.NEG.C3	C4.HILIC.NEG.C4	C5.HILIC.NEG.C5	C6.HILIC.NEG.C6	D1.HILIC.NEG.D1	D2.HILIC.NEG.D2	D3.HILIC.NEG.D3	D4.HILIC.NEG.D4	D5.HILIC.NEG.D5	D6.HILIC.NEG.D6	DD1.HILIC.NEG.DD1	DD2.HILIC.NEG.DD2	DD3.HILIC.NEG.DD3	DD4.HILIC.NEG.DD4	DD5.HILIC.NEG.DD5	DD6.HILIC.NEG.DD6	DN1.HILIC.NEG.DN1	DN2.HILIC.NEG.DN2	DN3.HILIC.NEG.DN3	DN4.HILIC.NEG.DN4	DN5.HILIC.NEG.DN5	DN6.HILIC.NEG.DN6	DS1.HILIC.NEG.DS1	DS2.HILIC.NEG.DS2	DS3.HILIC.NEG.DS3	DS4.HILIC.NEG.DS4	DS5.HILIC.NEG.DS5	DS6.HILIC.NEG.DS6
M164T474	(M-H)-	L-Phenylalanine	6.14893	5.72866	1.00139e-12	164.072	473.568	129933	134339	127507	113988	119642	102050	822643	893204	776148	706066	746141	835407	118825	107234	99205.7	110243	125274	104015	300036	282447	312997	340538	304057	309534	855638	859261	613154	657250	792036	763035	107914	121643	99469.9	99398	92071.3	119092	613667	570683	648504	619726	596517	614889
M143T371	(2M-H)-	Pyruvaldehyde	1.65997	4.96783	1.12957e-11	143.035	371.426	11598.7	11446.1	8106.77	9032.73	11711.8	11810.5	8282.2	9037.13	15642.8	10563.4	10574.6	14035.5	13722.8	18108.6	17115.1	16562.8	19629.1	18768.5	22649	20120	15496.7	18135.2	21178	15313.9	12799.2	6419.92	12772.9	11036.9	5779.03	9361.32	11147.4	10385	7624.05	7666.02	8196.05	10428.6	48822.8	42820.3	45526	47117.6	44487.4	46678.1
M145T712	(M-H)-	L-Glutamine	5.49625	6.31532	2.02412e-09	145.062	711.653	157270	157261	115711	100515	152494	108417	344065	342972	369220	368111	365298	267257	136866	117450	138939	102526	50934.4	57111	272987	268325	255944	259796	262972	249238	643309	614220	446517	414347	516725	491442	65386.3	75878	71673.5	72574.4	86053.8	86503.8	498026	497486	563754	436847	461950	434792
M111T123	(M-H)-	Uracil	2.87417	26.8972	2.45713e-09	111.019	122.985	55457.7	45312.6	5069.27	9320.24	37051.5	46095.2	34114.1	71815.8	63989.7	64173.7	79892.7	74111.7	69695.6	55389.2	76417.8	74827.4	7199.09	5044.09	89406.5	75956.6	85071.7	82147	107417	107030	181551	2834.01	4636.39	191921	233259	229283	3654.68	4075.93	5443.03	4779.78	4195.45	4064.17	124439	114364	118309	103670	140739	103535
M130T513_2	(M-H)-	L-Leucine	5.2497	4.68805	2.60679e-09	130.087	513.314	106299	102758	98148.6	92603	95452.8	76864.7	526579	568136	644149	595974	574578	554305	86048.6	103636	86369.2	80520.7	100283	115797	241389	199936	237994	234297	218246	242961	602479	621072	453320	531254	595705	576046	103812	111274	87488.5	100595	92226	104190	405599	450267	490258	540071	450858	473828
M104T716	(M-H)-	DL-Serine	2.65886	4.069	5.59811e-09	104.035	715.515	50863.8	52968.4	39157.7	33854.1	41107.3	33708.2	40176.5	37004.9	42389.4	40343.5	47451.1	30151.3	39658.5	44968.2	49635.6	43212.6	16782.1	23007.8	33137.5	35041.9	54551.8	46014.6	28265.6	38482.1	99237.3	104752	80546.4	96050.8	104385	96944.9	32181.3	29821.5	33340	22950.8	33557.6	32936.4	124014	111386	147081	117976	123619	127825
M154T728	(M-H)-	L-Histidine	1.76044	10.4905	7.71437e-09	154.062	727.978	7345.14	11220.1	8966.65	11669.6	14954.6	10969.9	50169.8	47096.9	42920.9	38978.7	60867.6	42497.9	9419.82	12547.6	5695.29	9173.85	11375.4	9710.53	13140.7	14102.7	15737	21398.8	19260.3	20208	56643.6	53534.3	44918.8	34308.8	67067.4	56234.5	1777.48	5742.85	1776.42	7896.17	5343.18	4120.15	39536	47674.4	53706.1	50560.1	46790.9	41369.8
M203T474	(M-H)-	L-Tryptophan	3.83552	7.01794	8.50827e-09	203.083	473.551	34692	40128.3	32438.6	38396.1	38921.5	30227.2	251555	239866	236116	229981	237286	265387	23573.7	25842.2	24838.6	24658.3	49417.7	48266.5	105401	97427.7	105027	106536	98971.3	106679	301272	325553	217974	217891	301721	255071	29092.2	37038.6	22309.8	44720.7	33672.9	31668.1	200768	201743	264382	255627	243644	226913
M128T763	(M-H)-	L-Pyroglutamic acid	1.4265	4.27597	8.61159e-09	128.035	762.526	35396.6	44103.5	28723.5	30943.2	42666.1	41630	90747.9	95121.4	97311.2	87667.1	98215.2	86255.7	33515.7	36214.4	34159.8	37355.1	16844.6	17757.6	31586.6	31429.7	34921.5	28792.6	40918.8	37026.7	15393	18296.9	14488.7	26639.2	15856.6	27949	8376.31	8188.56	7033.21	9218.35	8280.07	8786.07	36053.7	28061.7	37251.3	38445.4	36091.4	37392.8
M146T763_2	(M-H)-	L-Glutamate	4.2746	4.0769	1.47529e-08	146.046	762.526	335573	411364	274415	292002	399230	380355	736716	802208	813027	740816	856173	718114	305040	338406	317111	334859	166757	164032	297254	287339	339081	273005	373859	322988	148985	168303	139928	248886	145435	265015	76487.6	80364.2	66389.4	92223.5	80016.6	80806.6	317657	254521	340245	338597	340513	350244
M132T771	(M-H)-	D-Aspartic acid	2.46769	1.82527	1.94931e-08	132.03	771.469	212002	230533	196830	171470	229836	201681	607265	627967	639641	597845	652195	629842	215328	237514	249401	227671	111618	116358	301183	303390	295451	337241	320145	275639	209074	212143	166810	156230	201049	182841	88459.5	91528	89667.8	92947.7	96703.6	94304.9	151685	171181	182618	172675	158384	173950
M223T112	(M+CH3COO)-	D-Quinovose	1.48115	23.3816	3.27428e-08	223.082	111.805	17891.2	19309.3	963.882	1147.75	13206.3	12677	15067.9	11545.7	16946.3	11066.9	10376.5	11764	17359.5	29509.5	25657.7	19260.9	1306.44	1109.01	16763.4	17813.8	18220.9	3794.11	20393.7	17819.9	47061.9	53468.9	1801.33	43694.5	66113.5	38274.2	1396.47	1344.82	1506.59	1290.16	1429.6	1089.23	24397	26793.7	31527.1	36691.3	33660	35313.7
M356T125	(M+CH3COO)-	S-Methyl-5'-thioadenosine	1.89438	40.1074	4.75939e-08	356.104	124.684	15157.3	14786.2	1483.04	4380.56	14510.9	14124.5	77140.1	72543.6	53434.5	56030.7	42963.6	95717.4	6571.14	8296.18	11865.7	10196.1	1817.25	1840.12	15032.7	31675	34477.3	24471.5	15469.9	21634.3	56789.5	53239.7	6942.56	42166.3	37610.3	44025.2	1100.8	967.625	1355.02	1167.37	1278.36	1672.93	61259.2	57009.7	54919.1	44062.9	42838.1	42404.6
M131T716	(M-H)-	L-Asparagine	3.86281	10.6749	5.34069e-08	131.046	716.016	33048.3	37635	16685.4	15912.3	39065.8	19682.3	113009	92110.6	174529	131294	106594	65176.3	18890.3	16846.2	56601.8	22068.8	9713.24	17479.4	65227.1	79250.3	57884	125225	70867.3	52191.2	157248	130757	108668	206747	123185	189808	19714.3	15717.2	26792.5	14352.4	18914.4	30934.5	228623	227239	234253	264165	160847	234453
M114T591	(M-H)-	L-Proline	2.90744	9.12436	2.14727e-07	114.055	591.048	15888.9	15600.9	16741.6	12545.4	14961	12616.7	55181.3	57198.7	60861.1	50452.6	59364.5	48952	16666.6	20436	14870.7	14335.4	11522.2	11246.7	32384.4	25859.7	28982.6	35928.9	25521.5	27215	108582	102157	73290.4	89233.5	107156	97311.5	14465.9	12791.4	12572.4	11681.1	13927.7	19625.4	150921	136259	157430	120898	108558	102088
M160T785	(M-H)-	DL-2-Aminoadipic acid	2.2594	27.0816	2.84227e-07	160.061	784.636	645.3	1213.44	1039.13	989.393	778.612	633.612	5678.13	5264.78	5246.12	5383.92	5998.39	6660.6	2906.56	2227.32	1192.06	991.255	3646.88	2547.48	8473.78	8851.01	12832.5	15017.9	8225.58	10099.9	89560	92108.5	52211.6	50157.3	66817.1	55946.4	2520.64	3223.07	1495.09	2921.56	2247.3	3874.1	67287.1	75631.3	101120	68148.3	68433.6	60315.9
M191T655	(M-H)-	Quinate	3.90021	0.075027	8.13184e-07	191.056	654.691	158039	166224	321838	376162	162314	389346	422105	497321	541908	316389	540124	510573	367596	256559	288890	357126	533816	402682	465031	385570	480423	225432	359644	373793	202955	263249	222490	130103	283902	150003	181429	303752	217195	327595	253008	252315	21076.2	14953.8	19406.4	21332.3	21465.3	16954.6
M275T867	(M-H)-	L-Saccharopine	1.01057	5.1069	1.61027e-06	275.125	866.628	3376.45	4853.88	2829.04	6992.59	3258.18	3496.71	17033	14574.1	14677.9	15442	16838	16108	4540.63	4936.96	2927.46	3385.39	6151.7	4035.82	7880.72	6960.93	12873.5	11785.5	8358.1	6883.12	48754.5	44967.5	37695.7	52204.5	52828.7	56977.7	2648.46	4347.29	2513.31	4305.33	3006.38	3488.87	20596	17503.8	20552.2	18332.5	12521	14213.7
M282T488	(M-H)-	Guanosine	2.17062	2.79996	2.12012e-06	282.085	488.113	44798.4	35196.8	56964.8	41217.9	27321.8	39522.8	111011	105935	100269	92448.7	102268	104883	55800.9	39717	38260.9	39030.8	16082.6	19849.5	67166.1	58979.7	69288.4	77924.1	78377.9	75143.8	59271.5	69207.2	51529.6	78115.8	83167	84030.6	40906.6	30828.8	58640.1	27598.9	26287.2	29257	96805.4	108844	114855	98567.2	90509.7	88262.9
M141T662	(M-H2O-H)-	2-Oxoadipic acid	16.84	13.4381	2.52425e-06	141.017	661.615	124183	135420	95845.9	67701.2	79695.1	82881.8	205874	149649	138736	215576	202218	124426	76292	72019.8	62700.9	55810.3	90286.1	89356	70975.7	88539.9	68104.6	98464.6	70432.3	75972.2	367931	416819	445716	530487	626750	731273	264465	286400	348622	338267	304349	369018	4.73129e+06	4.22996e+06	4.55203e+06	3.03134e+06	3.30424e+06	5.83292e+06
M160T133	(M-H)-	Indole-3-carboxylic acid	1.07215	13.262	2.86848e-06	160.04	133.185	10098	9888.23	1200.76	7454.33	7366.48	5506.2	15796.8	16118.3	17688.4	18762.5	15467.3	15696.8	11811.7	10716.7	5420.18	3576.05	1679.55	1349.44	7437.49	5390.38	10820.6	11983.7	5867.1	6153.67	19617.2	26569.3	1575.72	16364.2	18893	18124.6	1043.86	1333.91	1729.7	1445.91	1071.44	1163.49	18712.8	21143.4	22618.5	13387.3	13961.1	13465.6
M187T668	(M-H)-	Azelaic acid	1.63431	0.252532	3.20368e-06	187.098	667.983	15259.2	12677.9	8326.55	7311.96	13174.1	8836.71	49081	38175.8	49321.8	46385.6	36535.8	42953.2	13166	13874.5	6066.71	5526.25	5998.59	6344.75	13062.2	15820.9	14543.5	15832.3	12249.3	9572.7	195194	209056	127046	128419	119014	103877	69096.9	49627.4	42427.8	62828.8	61385.1	53329.1	12341.8	8925.28	10774.5	24170.8	13596	15722.9
M611T960	(M-H)-	Glutathione disulfide	1.03539	4.88582	9.01277e-06	611.148	960.124	11577.4	14429.5	7820.94	8911.29	12785.5	10191.9	37899.8	35207.6	37562.4	27658.2	37153.1	44931.3	9707.6	11316.1	9060.65	9440.5	5445.26	4519.67	17895.8	11044.7	13676.6	18745.8	16019.4	13017.4	20404.1	13316.7	9728.43	12866.3	13579.8	10808.4	3198.04	4395.43	2815.93	4534.7	4302.57	4020.83	13912.8	15018.3	22465.8	25363.7	19656.6	17263.7
M255T77	(M-H)-	Palmitic acid	8.87716	0.270024	1.66504e-05	255.233	76.6945	197560	131517	176599	292205	168940	162841	122239	99395.6	138740	89961.9	59321.1	104614	132038	142559	124959	158013	1.24462e+06	1.24459e+06	132106	156739	115925	137798	131781	85777.6	605021	533955	756933	241017	144776	390520	2.32747e+06	1.7113e+06	1.39313e+06	1.66873e+06	1.53303e+06	1.46871e+06	378416	405802	271815	585930	791438	294480
M257T127	(M-H)-	2'-O-Methyluridine	1.46572	22.4036	1.92246e-05	257.078	126.582	3196.89	6232.06	1454.97	3122.02	4612.89	2966.47	14010.9	11769.2	12304.9	15596.4	13999.5	8763.86	6058.29	13561.8	4109.22	6783.75	1296.07	1699.02	3087.15	9138.8	9586.95	717.568	8466.35	7138.49	23329	30026	2480.62	16254.9	23744.4	12898.5	1254.75	1329.39	1863.55	1256.34	1371.9	1645.03	44728.4	44470	28220.1	29732.5	29020.6	19209.6
M266T312	(M-H)-	Adenosine	2.78184	1.41209	2.1738e-05	266.09	311.606	295808	275005	316344	276919	257397	260839	704083	777322	693611	613186	740900	638320	331581	349029	345565	323974	226032	229217	528991	467717	557760	477341	472117	469997	499575	450940	364857	449318	557116	462771	221163	250240	249236	191784	203210	227784	299097	311797	308712	347905	300599	328921
M435T445	(M-H)-	1-Oleoyl-sn-glycerol 3-phosphate	1.41382	0.259692	3.42929e-05	435.252	444.92	55533.3	37702.3	47156	52741.3	61786.3	32308.5	22931.3	29430.7	48363.7	17467.2	23271.4	40430	27482.6	30682.9	43048.5	30087.6	19748.2	32697.8	20168.3	17379.6	16008.4	19764.2	17157.8	20161.7	65446.1	42682.3	32580.9	46485.3	32774.6	43478	59556.5	29109.8	46850.9	47746.1	43992.4	34816.2	6584.2	10793.7	8139.14	14668.7	14570.9	13301.3
M133T777	(M-H)-	L-Malic acid	3.13586	0.725746	4.07941e-05	133.014	777.009	616885	572607	819564	990389	610039	806721	1.0609e+06	1.19106e+06	1.09008e+06	915980	1.1573e+06	1.08007e+06	852831	701886	626383	753390	796785	805035	1.17895e+06	1.02299e+06	1.21179e+06	910209	1.06065e+06	1.19691e+06	1.12948e+06	1.1607e+06	1.02982e+06	1.17602e+06	1.15435e+06	1.15658e+06	696223	787047	772135	749166	763824	851419	555809	467361	608131	618533	534242	568736
M180T560	(M-H)-	L-Tyrosine	2.11686	2.71577	8.58301e-05	180.066	559.609	36038.3	33377	38549.4	30625.8	34401.1	33916.1	228684	213426	244001	209886	212052	258308	53313.3	74156.8	58264.7	57349.1	56127.6	65411.2	201665	157064	176374	142657	182866	185671	239548	247765	147819	165707	227513	165563	39344.1	47994.6	6867.69	31783.6	42484.6	44191.1	78319	80353.7	88096.9	124221	95555.7	111004
M171T828	(M-H)-	Glycerol 3-phosphate	1.12722	1.77639	9.25071e-05	171.007	828.038	22044.5	21575.9	19858.4	22203.4	21846.8	18944.5	27873.7	28784.8	27585.6	24022.8	26890.1	33255.4	23757	24796.4	37813.7	27407.1	14811.2	17670.7	26705	25657.5	19666.1	23797.7	18311.3	23478.4	70072.1	50420	41501.6	45822.1	54056.7	41807.8	23549.5	16644.8	25574.2	17718.9	24014.7	24116.8	46250.4	41122	40207.7	37744.4	38995.3	29487.3
M115T128_2	(M-H)-	Caproic acid	1.30657	4.14872	9.72739e-05	115.076	127.764	69268	74810.5	10836	104798	75205.6	101274	58094.8	67549.2	67407.2	83431.5	81387	67390.2	58169.3	62871.7	70457.6	73259.7	6071.27	7633.85	78403.1	73759.1	166899	97665.4	129709	90714.7	29373.5	24529.4	1072.89	38958.2	21942.2	49839.6	8360.65	6412.3	5972.84	6654.45	8143.78	10138.6	24895	21131.9	27057.1	39092.4	45753.9	31594.2
M177T159	(M-H)-	D-Glucono-1,5-lactone	2.97047	3.79605	0.000152454	177.04	159.331	68678.8	90279.4	24063.7	78203.6	60620.7	43090.5	107866	87885.5	96464.2	106368	87614.7	121010	144720	64849.8	92746	91587.3	28469	26525.3	91431.8	120119	28515.8	104092	126046	160734	128939	46899.9	52375.2	99072.5	214918	112009	14724	62269.3	31577.4	77009.8	56563.9	33852.4	239879	232485	132096	142887	150621	149729
M179T503	(M-H)-	D-Fructose	5.28391	0.607236	0.000180614	179.056	503.142	987727	772071	1.10079e+06	1.29473e+06	824961	870985	3.52675e+06	3.90353e+06	2.53117e+06	2.63977e+06	3.47433e+06	2.91467e+06	1.13638e+06	1.07054e+06	903433	847810	1.16498e+06	1.12509e+06	3.14162e+06	2.93508e+06	3.58735e+06	3.32595e+06	2.54336e+06	2.70713e+06	2.3414e+06	2.30903e+06	2.08282e+06	1.72421e+06	2.5791e+06	1.83278e+06	1.23888e+06	1.59491e+06	1.14512e+06	1.57849e+06	1.34345e+06	1.62079e+06	850474	810829	709593	945498	810059	1.04819e+06
M173T686	(M-H)-	Shikimate	1.63167	0.329161	0.000188955	173.046	686.329	37191.8	36453.1	66428.4	85890.5	38649.6	97478	72773.6	91272.4	98752.5	61978.2	95888.6	83340.4	72022.2	45888.5	51232.2	78010.1	94070.4	65533.5	70542.4	52625.7	92214.7	42339.5	53699.1	60571.2	72726	115469	68202.4	50192.9	130324	62738.6	53071.3	79074.4	51716.4	103563	64777	67778.9	22242.6	17331.6	16943.9	27089.5	30906.7	23727.2
M465T41	(M-H)-	Cholesterol 3-sulfate	1.1689	0.0896139	0.000194775	465.304	40.644	5849.75	4872.75	4411.67	7417.86	4241.54	3070.78	5294.44	3212.3	2878.23	1523.45	3857.32	1597.61	6419.25	6996.64	8588.97	4068.91	6871.77	7989.02	4562.77	10429.3	10029.6	9060.7	9417.12	6498	6814.62	6892.98	9601.63	3675.13	2807.96	5432.43	24373.6	27663.8	42874.2	16901.2	19043	18472.4	2103.43	1967.84	3182.71	1762.28	2349.86	2015.75
M115T777	(M-H)-	Maleic acid	1.22997	0.713795	0.000199363	115.003	777.011	92334.3	87555.9	131658	159535	93670.5	126356	187035	209577	201647	156318	207370	185391	131130	107116	98552	118482	120360	114124	207842	173344	191432	147681	177407	193947	176238	184325	155292	179534	184772	182535	100803	125706	116572	114033	112001	129699	82242.9	65624.1	90213.1	94288.5	80597.3	85845.2
M241T149	(M-H)-	Thymidine	2.78868	0.223516	0.00024977	241.083	149.402	6563.69	21297.5	21638.5	24364	5814.68	20786.5	17920.3	34065	26802.5	66322.8	19075.7	34900.2	30976.1	14207.4	10382.5	30702.5	49032.4	61206.5	11259	16339.7	45101.7	49249.4	36334.8	12640.9	83528	93764.3	55833.4	78356.1	75719.6	91151.2	268598	127260	172046	185288	106656	166997	15540.7	54341.5	52535	20308.3	34788.9	52001.4
M153T41_2	(M-H)-	3,4-Dihydroxybenzoate (Protocatechuic acid)	5.12108	1.56287	0.000262763	153.019	40.975	1.39972e+06	1.56245e+06	1.61525e+06	1.61516e+06	1.49848e+06	1.69202e+06	1.62226e+06	1.61339e+06	1.63713e+06	1.62766e+06	1.95281e+06	2.01092e+06	1.38148e+06	1.3672e+06	1.41601e+06	1.31024e+06	1.77151e+06	1.3247e+06	1.37033e+06	1.47166e+06	1.52514e+06	1.20855e+06	1.48001e+06	1.29677e+06	1.12787e+06	1.29827e+06	1.22923e+06	838615	1.68398e+06	1.01688e+06	431493	695851	405617	713529	653797	663311	946071	938648	917450	947622	994711	824940
M168T173	(M-H)-	Pyridoxine	1.60494	1.64387	0.000534213	168.066	172.602	38225.4	35952.5	33135.1	55967	46613.3	31109.1	40453.4	25119.6	42064.6	39029.1	31158.1	33384.4	32465.6	83071.5	69449.5	53182.9	61419.4	59571.9	11666.2	55977	46847.3	52008.3	41726.5	51775.1	100171	192092	120195	128051	126431	138954	45484.2	37413.3	69120.4	46710	72146.6	65837.9	85220.9	82017.1	83706.6	105987	99625.9	96953.4
M166T156	(M-H)-	Pyridoxal (Vitamin B6)	1.16518	2.7733	0.000767556	166.051	156.135	24988.9	30022.6	20688.5	22185.1	21064.9	15802.4	16518.1	20321.3	19065.6	16808.3	19459.3	15429.1	14917.2	25722	23963.4	20887	7762.67	5916.03	16428.9	22514.7	23639	21871.7	21259.9	21749.6	41814.2	6818.79	3799.59	31577.1	33323.8	36376	2789.67	14173.6	16916.7	2467.58	3043.45	26371.4	29721.6	33613.2	29489.9	29982.9	30923.7	28647.7
M503T859	(M-H)-	Raffinose	2.6018	1.93988	0.00087281	503.164	858.87	16938.7	21937.3	33065	37322.4	33951.6	56467.1	204496	197394	127416	113383	148123	141832	108100	88047.6	53268.8	69687.1	162213	126507	328572	294503	376282	345408	341194	335995	326841	342506	295898	261414	388777	305563	101136	107994	79727	113912	88730.4	103564	251719	245637	191884	159468	136301	169341
M301T66	(M-H)-	Eicosapentaenoic acid	1.67507	0.127507	0.00129719	301.217	66.079	19401.1	28167	19621.7	22514.6	32292.4	22089	8215.72	7017.75	4220.77	5325.89	3148.54	6538	10081.2	12121.9	10664.3	16846	28129.2	33325.6	10132	8945.14	3403.37	6585.77	8550.63	3911.31	10557.5	7917.47	12272.6	8478.44	5683.48	13009.6	68316.7	98649.1	30359.1	74141.4	31184.1	40508.7	5751.58	7200.15	9672.94	6005.49	10017.9	5107.25
M277T104	(M-H)-	alpha-Linolenic acid	2.0362	0.150732	0.00161875	277.217	103.912	10840.8	9766.45	87992.9	46672.9	33480.5	24406.5	16129.4	23103.3	18048	19032.4	22520.5	15557.5	30705.4	22518.2	21484	38237	36085.3	36935.5	3176.77	10341.8	20972.2	11542.3	31707.9	5956.09	86987.3	130526	145007	82149.1	33484.2	154929	99508	165321	47858.7	57202.9	91964.4	74998.6	9095.9	24446.6	2841.32	7618.58	30506.5	6412.07
M253T77	(M-H)-	cis-9-Palmitoleic acid	3.8513	0.237502	0.00170171	253.217	77.21	22493	24498.5	22032.7	57058.2	25067.7	29188.9	12034.6	14133.7	9495.8	10477.9	7340.15	15167.5	24383.1	27114.8	27178.4	36011.4	198614	196167	23860.8	19256.1	14293.2	19277.4	20675.4	12555	184960	163764	205167	62864.3	41852.5	87918	597817	478322	317211	251626	257871	250775	134842	4825.61	162091	66098.2	108091	35542.6
M191T379	(M-H2O-H)-	D-Galactarate	1.07742	0.0151321	0.00187053	191.02	378.969	35918.8	18729.3	88991.5	63713.5	22962.9	30775.4	73862.3	32403.7	34653	51386.8	69249	33204.7	27990.5	36113.4	86087.3	41013.3	69970.9	32904	45716.3	32175.8	59302.4	26396.1	88084.8	118400	15494.1	13953.7	13718	17398.7	12537.4	16706.1	25271.4	12620.9	18469.9	44121.2	11189.6	15929.6	181.184	215.559	196.955	454.621	193.815	688.755
M452T361	(M-H)-	1-Palmitoyl-2-hydroxy-sn-glycero-3-phosphoethanolamine	1.26146	0.316476	0.00236789	452.28	360.72	55242.3	38333.3	29641.9	32055.4	24232.1	50232.4	82338.4	41082.5	67203.6	50174.2	52056.2	62195.2	31623.3	25214.2	22634.3	23635.3	40946.6	38282.3	84834.8	84500.4	81574.1	58016.3	97611.5	102097	32910.4	33594.1	26860.3	34670.7	35646.4	42418.3	24339.2	23675.2	43534.8	57700.1	60829.2	65229.7	8383.34	12737	10861.4	19701.1	15743.2	19702.5
M133T399	(M-H2O-H)-	Ribitol	1.01237	0.289871	0.00327572	133.05	398.977	58241.8	56104.7	47863.9	45905.5	68903.1	66637.2	93090.2	71770.6	116521	80772.8	73155.7	101350	62670.2	58690.5	62105.4	55189.8	66650.7	49748.4	80359.6	74518.2	58204.5	63350.9	68267.8	76414.9	75149.5	62288	62851.2	59358.6	52414.3	75668.4	26788.4	24689.3	18157.7	24920.8	29457.2	45251.1	139.83	83.311	275.891	14089	15312.6	19164.3
M303T293	(M+CH3COO)-	Uridine	1.47462	1.25063	0.00340232	303.084	292.738	95807.5	91491.7	98466.1	88999.1	78215.3	74978.7	181585	181256	177574	172193	188020	131424	101472	98859.9	99020.1	89854.1	74061.1	77625	142029	126770	158006	131659	176953	115755	179819	174341	142389	162831	214860	188868	95302.5	107495	101162	82830.8	81933.9	100952	119087	131840	124630	118913	98446.6	119537
M241T75_2	(M-H)-	Pentadecanoic Acid	1.76096	0.42751	0.00410339	241.217	75.088	8766.7	7874.91	9160.85	24986	9682.85	9888.92	5394.6	7121.9	7257.08	5715.69	3822.82	6684.38	9111.9	9403.64	8793.01	10553.4	77061.1	88098	8759	7991.66	7422.46	6811.58	9417.5	5319.16	49929	42424	53926.8	21507.9	17837.2	23223.7	174326	123897	86463.8	86661.4	79624.6	81757.7	47892.8	38262	54120.1	43099.1	63726.7	23397.6
M117T749_2	(M-H)-	Succinate	1.71479	1.58673	0.00507154	117.019	749.279	88571.9	104446	92742	106882	86627.5	111679	135799	139539	153858	146610	157630	138800	114109	100401	88190.7	103313	85447.9	88696.9	98589.9	89598.3	110272	85499.5	90056.2	105285	118642	130518	103720	156515	141129	173739	52724.9	62767.5	66552.1	68197.1	54006	70850.5	126734	102318	127998	87060.5	73205.8	77862.2
M151T165_2	(M+CH3COO)-	Glycerol	1.20669	1.98542	0.0149292	151.061	164.551	25709.4	27672.5	28526.5	23485.1	22043.2	21547	42375	47156.3	62278.6	45839.8	54925.6	45635.9	26117.1	34331.5	26236.9	22616	240.243	269.867	29717.3	28503	32906.7	34507.3	29279.4	28197.2	62933.9	69917.7	1899.57	58049	73336.8	67930.3	934.563	27160.6	30747.6	337.958	35039.5	44601.4	45470.3	45526.4	38543.8	47482.9	44722.4	53873.3
M122T414	(M-H)-	Nicotinate	1.07863	0.527852	0.020761	122.024	413.838	35273.5	20671.6	21919.5	15203.9	16175.1	19998.6	32191	29334.5	42130.9	33202.8	38641.5	31595.8	49813.4	50598.1	38371.3	47822.7	42130.6	42120.4	68384.6	61231.8	38580.4	40908.6	54760.3	44558.5	93683.2	80506.1	67431.5	77578.4	81041.5	97779	54061.8	45977.2	42307.1	63930.2	76499	92291.7	16297.1	12873.5	21875.4	47373.3	44270.4	55290.1
M564T72	(2M-H)-	Oleic acid	1.60789	0.0228931	0.0283011	563.505	72.099	1619.55	1016.05	2330.21	1691.83	1163.88	1644.73	842.51	0	1085.97	435.54	0	318.349	1264	1986.12	1552.45	1769.89	10527.2	14815.7	813.13	796.029	761.09	1210.8	561.81	187.99	4560.16	3244.98	6067.69	3028.61	0	9290.31	139235	47451.3	18632.1	54659	18457	20600.9	1352.58	519.588	0	1156.31	3683.54	133.834
M163T59	(M-H)-	Phenylpyruvate	1.54495	4.55129	0.0485936	163.039	59.2895	4697.55	4814.2	3515.92	6410.9	6863.56	5834.61	5089.4	4885.74	712.096	3585.42	2153.44	6110.09	6898.23	3523.05	7404.21	7973.15	9477.22	13094.5	5862.03	13030	4546.92	4714.72	6068.19	5472.82	15402.4	11746.2	12740.5	9922.09	8503.91	12103	9204.18	11998.6	2978.95	22902.7	9846.56	6667.66	86314.1	80480.6	88386.3	16453.3	9434.55	8387.12
M137T163	(M-H)-	Salicylic acid	1.98731	4.15975	0.0517987	137.024	163.099	58956.9	67360.1	44214.2	67892.9	43238.1	42012.8	65024.6	139674	394028	66298.9	56242.2	95803.8	27982.1	51142.3	82569.6	44690.5	97808.2	55273.1	51363.6	45537.2	81306.9	127802	77785.6	62120.5	54082	45584.3	33202.6	39621.6	56525.8	446869	17448.7	25005.2	30301.1	29425.2	19524.1	20742.9	252109	32923.5	130037	33849.6	74402.2	69223
M134T287	(M-H)-	Adenine	1.74578	1.18714	0.0654736	134.047	287.481	131888	108727	124098	97809.1	96091	90328.1	253110	256957	282463	255925	254546	219308	130027	127126	108805	106603	87538.3	85442.6	186072	186164	225693	174936	190236	167067	323305	365475	246922	262796	373903	315754	211907	241310	161982	175370	147003	202099	249924	246561	241820	214418	195840	204389
M157T335	(M-H)-	Allantoin	2.67033	1.58258	0.080763	157.037	335.033	539965	508151	134666	66561.2	466640	212940	476446	458496	472801	543516	408643	588056	82862.5	159816	275981	202218	4241.7	10854.4	77028.8	173088	127058	238193	99399.9	71499	385473	242219	249126	780330	528608	835088	245919	75408.6	418434	70632.1	269927	397425	348705	297641	355742	557268	314726	464561
M242T449	(M-H)-	Cytidine	1.11608	1.27195	0.0855376	242.079	449.484	29473.9	19322	20878.7	15769.8	15445.7	15170.8	68152.4	45820.1	47551.7	59900.3	50036.9	40923.3	46315.2	49443.6	34496.4	34859.8	27003.4	29704.9	42477.9	43529.6	67916.8	57860.7	53354.8	51303.8	84764.9	75456.5	72601	69163.1	86282.4	56600.8	59918.9	67497	63735.4	46473.7	39977	53363.8	92711.4	73021.4	84613.8	59736.7	51564.7	59323.8
M147T474			1.22784	5.56759	4.12073e-13	147.045	474.077	7288.77	6669.43	4365.54	4326.36	5174.43	5434.75	35160.9	36259.4	33852.1	31209.3	30771.4	35410.9	5326.08	6047.82	4581.87	5674.68	3474.73	4375.13	14024.8	13352.8	11535.2	14738.3	11171.9	11928.1	34808.6	36358	24520.5	24271.2	32919.5	29428.9	5744.62	3872.26	3823.01	4114.48	3842.23	5007.51	23686.3	25178.6	24456.6	24035.4	24260.3	25390.1
M713T379			4.78068	6.18291	6.89822e-13	713.478	378.861	29775	25899.3	36979.3	45269.7	29805.1	29930.1	32993.2	42404.6	37822.4	37455.1	44220.6	27938.3	33663.3	41931.8	35159.7	42284	52004.5	58424.8	40588.1	41995.1	62911.7	36654.1	44112.9	37501.2	170750	251364	71565.4	101072	296688	184462	53798.9	72312.1	69481.8	51119.4	49340.5	57409.9	384351	362154	367512	361000	342772	367637
M738T379			5.90941	0.0362352	2.11655e-12	737.523	379.176	626221	537763	510710	541268	599667	590941	594348	566070	589867	672819	576071	625549	640653	647306	605859	668102	594975	615297	625020	651065	555384	557127	611390	613772	582088	418658	443310	466161	190012	497954	540558	492802	511586	552402	559667	577145	18362.3	24740.8	19233.4	18268.5	17461.2	19124.3
M301T770			0.485589	4.98455	7.49145e-12	301.066	769.731	2378.8	3155.3	2422.97	2395.25	3068.85	2747.48	2887.2	4230.2	3366.6	3543.15	4675.09	3214.27	2176.81	2662.45	2571.36	2712.06	1297.02	1239.51	1407.72	1253.25	1881.76	1774.09	2174.71	1488.81	760.032	762.806	1055.92	1238.96	1067.59	1218.32	810.773	782.414	839.73	882.836	804.035	621.103	4040.54	3915.68	4151.47	3631.77	4096.44	3795.32
M301T141			1.43656	8.7181	7.93257e-12	301.105	140.872	13773.6	11205.5	2215.63	8732.62	6133.32	6590.83	19500.1	30284.9	13857.4	36307.1	11476.5	18492	13367	19546.3	18607.7	12870.3	4702.74	3992.24	13220.2	20094.3	18361.7	21548.8	19948.6	14350.1	31161.7	10831.4	6913.56	34127.5	49687.5	57003.8	3811.64	3237.99	4094.83	2957.98	3159.07	4335.68	30243.1	32671.1	31179.3	34381.7	29325.6	30485.7
M809T281_2			0.665756	0.10648	9.35237e-12	809.486	280.971	7225.36	9549.47	21389	21795.5	9927.78	8410.5	11928.4	26231.8	11775.5	8558.23	21939.3	9241.2	10622.7	7296.41	13787.1	9673.19	11914.1	15020.4	6205.88	5983.34	16673.5	7692.14	11874.1	10142.7	5539.3	4867.34	3341.71	10003.8	9731.33	7529.17	7431.01	7343.26	7735.69	6881.02	7625.41	7598.1	617.488	1382.22	448.363	623.296	1064.45	614.752
M716T379			1.73809	4.6671	1.4554e-11	716.478	379.213	6634.61	5352.91	7449.94	9091.28	6418.99	6569.68	6795.9	7477.22	8629.56	8265.94	8114.96	5867.3	7253.12	8131.35	7334.15	8333.7	11096.8	11348.4	7352.1	8134.94	10645.3	6783.94	9662.25	7727.09	28113.7	39178.7	11400	17464.5	42473.4	30275.5	9306.67	14366.3	12233.4	9924.46	10200.1	9749.77	55198.2	51862	50055.6	48660.4	50819.2	50409.6
M200T671			2.22128	26.2908	1.99234e-11	200.054	670.796	1646.6	2011.04	1070.21	924.528	1240.04	1112.75	12477.1	13230.1	12931.5	12567.3	14158.5	9254.05	1306.49	1400.96	1152.31	1175.21	968.466	872.998	2664.77	3343.76	2820.4	3316.12	2376.07	2649.03	26384.6	23703.5	15423	21352.8	30713.6	33013.9	2287.32	2869.68	2438.88	2143.2	2373.51	3723.32	69038.1	71354.2	77425	68799.2	61890.3	67831.6
M360T131			1.99814	16.0339	2.68652e-10	360.131	130.796	13948.4	22947.1	3565.77	15251.7	12465.7	13822.9	20482.3	25564	19996.6	21775.9	21615.5	20675.6	34469.5	48124.7	66921.6	38358.3	2489.16	2131.34	63890.9	55411.6	55370.7	80284.2	53676.5	65363.5	89241.2	69828.2	13279.9	132881	76587.9	116754	2158.3	2050.18	5165.08	1601	3428.11	7208.56	56541.1	50512.2	58266.8	57253.5	58091.3	65846.9
M390T474			0.509492	8.85108	3.80857e-10	390.144	473.568	584.785	696.055	627.012	572.789	690.731	479.792	4918.85	5450.23	4440.01	3899.46	4229.69	4402.2	619.632	412.174	646.903	516.835	639.011	844.636	1695.85	1639.36	1434.46	1677.05	1594.14	2264.39	5366.72	4903.07	4074.16	5283.56	5624.26	4679.69	342.813	627.837	348.612	489.729	389.181	472.704	4177.26	3555.13	4215.22	4103.07	3451.26	4138.19
M267T649			0.290045	0.0171948	4.09505e-10	267	649.292	1414.12	1183.78	1201.05	1272.06	1192.67	1220.31	1542.03	1271.09	1397.24	970.346	1063.38	1426.31	1097.79	1252.35	937.806	1272.89	1180.97	1117.22	1193.74	1124.25	1559.05	1301.32	1239.52	1302.59	1529.11	1906.88	1447.79	1691.79	2052.26	1763.19	1252.07	1349.38	1377.52	1049.44	1316.89	1284.79	0	0	131.198	0	0	0
M593T397			0.495186	0.1234	4.10866e-10	593.384	397.092	7496.02	6790.27	6299.49	5221.51	6954.95	4594.4	5808.61	4298.24	4999.91	3931.8	3258.94	7754.57	2972.82	3162.23	4815.07	3401.65	3088.83	4667.84	3099.22	8796.34	3984.74	4317.66	4059.39	3047.81	2196.22	2598	3920.62	3082.13	1553.48	2524.59	4014.07	3943.21	4660.01	4185.02	3997.72	4470.13	356.677	509.811	169.924	899.369	569.243	613.316
M116T566			4.42058	6.47487	5.17126e-10	116.071	565.591	48412	48060.4	50872.8	40712.1	49808.2	39943.9	344679	311523	367341	324105	322879	335989	45085.5	46851.4	43739.6	42501.5	45944.3	49548.5	131679	118172	122681	136458	128712	129892	390488	390315	274877	295312	347850	369138	49189.3	48090.3	40780.3	47046.7	43908.2	58706.7	289823	310942	353682	330738	284141	293632
M214T571			2.2996	8.85017	8.76544e-10	214.049	570.802	10371.3	7732.97	12938.3	6286.99	8007.39	7202.47	44993.1	40506.6	67117	56398.1	41981.1	48302.5	10869.2	11760	11208.6	8993.93	11605	10433.3	18802.1	14741.4	19001.1	18802.1	22815.3	16953.9	76096.8	76997.1	59890.3	71877.7	51135.5	59659.5	9627.72	7016.31	7140.75	9935.84	9636.01	11144.6	85637	77361.8	93820.3	76774.4	73501.4	75250.6
M826T701			1.05041	5.28038	9.87821e-10	826.257	701.398	286.157	655.004	2416.38	2793.51	1044.62	2253.83	3415.82	4246.43	3122.18	2193.53	3523	2411.13	1920.66	1922.75	2268.16	1887.67	2424.36	1874.4	2273.72	2347.64	2342.42	3016.05	2067.6	1097.7	4326.42	3941.5	3173.19	3693.41	6329.39	5880.84	2104.92	3246.3	3492.66	4818.95	3332.07	3758.38	16394.5	19922.4	19617.4	18172	18622.5	16856.4
M481T369			0.408451	0.110858	1.2702e-09	481.173	368.94	4775.85	4616.53	3384.57	5267.24	3549.27	4819.67	3703.76	4137.15	4808.79	4859.46	4205.3	4405.98	4177.7	4037.16	4009.1	4445.18	5279.24	5291.79	5701.47	3387.79	5334.06	5353.29	4000.11	4055.23	1043.75	1117.26	2579.19	2771.62	1316.99	1240.6	2654.16	2967.57	2478.58	3227.89	2706.76	2988.61	432.77	268.78	467.898	257.205	226.028	234.526
M300T132			2.06063	13.1934	1.36433e-09	300.11	131.832	14377	14017.6	5376.14	12893.8	15153.9	13561	25094	22523.6	30281.1	24174	22641.9	20472.4	33939.8	49682.4	34067.8	47422	8057.43	9736.24	67836.6	61667.5	62639.2	68845.4	48841.8	68811	91502.6	81856.8	13535.3	97199	94502.5	100311	3150.12	4109.65	5250.72	3635.55	4623.75	7566.25	56704	53933.1	59705.3	70515	65161.3	67830.5
M227T50			5.3242	2.34452	1.48067e-09	226.979	49.686	318438	301309	269437	270904	274537	280964	271444	264443	332617	294465	280990	321709	465220	383066	308449	308057	374866	261512	218980	272647	242976	245918	248305	301880	433854	477397	368332	418052	444047	443947	268484	237188	321052	273625	249960	291395	601255	652432	670617	607396	675845	641462
M429T647			0.53859	6.4501	1.68373e-09	429.045	647.186	718.925	1159.93	1334.55	1446.7	1150.75	1288.19	2172.36	2273.45	2060.83	1717.4	2420.54	1745.6	1311.2	1168.81	1221.56	1396.99	814.15	620.06	1680.88	1970.2	1964.73	2034.35	1370.23	1613.85	1518.11	826.284	893.903	946.966	1124.76	1063.6	608.168	795.903	797.985	691.294	629.224	782.97	4545.48	4777.41	3959.1	4408.34	4732.8	5348.08
M607T52			0.49201	0.134013	1.83936e-09	607.347	52.114	4672.2	2570.89	2073.23	1753.24	1846.28	1353.46	2228.4	2267.91	1766.64	2236.14	1305.97	1623.87	3453.72	3627.84	3553.64	1788.21	3204.15	3837.33	1691.56	2745.39	3550.89	2907.06	1379.18	1593.9	2625.62	8998.95	2217.12	946.812	6837.18	2882.4	4521.05	4265.28	4640.98	4161.39	3565.38	4048.41	457.776	399.699	296.222	848.115	762.589	613.064
M168T763			0.926894	3.67827	2.23973e-09	168.028	763.15	8377.87	10616.4	8966.75	9090.98	8804.58	8205.62	6236.83	8775.07	6178.92	7010.69	8845.99	6395.7	6996.56	7832.24	7759.78	7648.59	5595.2	5645.62	5697.91	5654.4	7064.35	5949.06	6708.24	5811.7	3988.26	4182.88	4532.74	6211.41	4989.71	5917.27	4015.89	5016.34	4513.92	4335.9	3886.01	3761.17	16815.7	16859.7	16813.4	14063.4	14942.8	14408.5
M587T77_2			3.19949	0.121715	2.27958e-09	587.433	77.338	25867.1	10154.7	37895.4	193077	15647	20043.3	8738.15	9880.78	9542.08	7081.3	5639.81	11831.7	14296.9	21610.4	10450.4	15594.7	275460	252640	11536.6	13169.2	7452.08	3800.71	7860.9	4005.31	130719	121608	134538	45367.1	39745.2	77298.9	188279	194297	162772	158628	172449	174614	17122.7	7911.26	12423	27332.9	43852.8	19285
M268T107			1.96681	51.1416	2.51839e-09	268.167	107.198	44288	30810.4	3549.13	3654.98	55195.1	54562	38127.7	35192.5	24861.3	13851	12014	53974.6	48460.4	52363	47838	54611	1982.67	2538.59	52797.8	56493.5	45741.8	7936.23	14993.1	56375.5	53086	43354.2	4996.15	45818.6	36532.8	52410.5	1446.92	1030.8	1027.9	502.7	1063.14	1250.4	57246.4	47153.5	65129.6	49038.7	50841	53901
M247T673			0.674608	5.43295	2.70244e-09	247.045	672.944	852.189	1213.15	990.369	1044.2	969.026	1044.92	1698.73	1981.38	1740.85	1715.07	2186.18	1727.4	1252.04	1311.64	1424.91	1177.74	1191.09	1162.54	1361.92	1339.6	1344.21	1154.83	1083.6	1290.96	5459.38	6104.54	3350.81	4358.92	7033.36	5312.81	1258.41	1404.75	1531.57	1292.65	1354.51	1437.16	7962.91	7767.05	7434.02	8470.58	6291.36	7053.85
M315T763			1.26878	9.39487	3.04792e-09	315.082	762.582	13102.4	17175.8	11218.8	12949.5	15903.7	15105	21387.6	27999.2	21288	22478.6	26162.6	20462.5	12162.3	12019.8	11619.5	12598.2	5450.07	5321.91	7996.85	8281.18	11127.1	7774.8	12194.5	9974.54	3777.73	4296.97	4169.92	8676.75	3596.15	8768.87	2652.49	2481.29	2377.24	2996.59	2610.18	2513.7	27001.1	19578.1	27209.8	23959.4	24239.9	24867.6
M765T701			2.69332	6.47927	3.08134e-09	765.232	701.407	3841.8	6044.62	12678.4	16313.3	8322.82	13048.5	16895.2	20320.4	18772.7	13352	19305.5	17862.5	11259.7	9363.93	10214.3	11621	15503	11803.5	12948.3	11416.1	16396.9	11704	11055.1	14088.5	18741.2	17618.2	16291.1	18907.7	30482.6	23988.9	13912.2	20904	19472.2	18419.5	17556.7	16973.1	114505	137028	121561	110914	108608	102204
M488T763			1.00483	3.06058	3.2883e-09	488.164	762.76	9334.75	10352.1	12931	16539.7	12923.1	15572.1	93784.3	126877	91430.7	79139.4	118396	99622.3	14301.7	13910.9	13420.3	15919	12089.3	9678.67	65077.6	59706.6	79610.5	51493.1	62927.2	68248.2	12952.1	16142	10389.5	19440.3	17863.5	22716.5	5524.82	6404.89	5118.16	7564.12	6404.82	7576.3	21101.8	18121.4	20731.8	20738.9	19296.2	18127.2
M116T474			0.469391	4.44128	3.70158e-09	116.05	473.568	1119.07	809.17	650.63	718.11	924.011	911.8	4215.9	5291.99	4914.41	4349.04	3674.44	4650.82	1178.41	951.69	1187.92	1154.18	494.349	948.905	1430.55	1307.11	1453.99	1364.24	1765.99	1960.09	5287.98	5488.69	4298.79	4001.56	5659.91	4364.37	932.347	814.721	786.601	810.597	983.606	833.097	3590.83	3996.18	4241.22	3903.2	4003.86	3186
M335T58			0.741624	5.31811	3.87098e-09	335.112	57.64	3027.27	2901.83	1446.3	2188.16	2180.97	1080.78	5126.85	5014.64	7909.43	6330.67	5179.81	5956.42	3519.24	3159.02	2146.93	1791.73	2992.4	2923.09	2303.79	1393.04	3564.6	2245.86	3496.91	2096.15	13171.8	11198.7	9631.14	10281.2	13611.3	12609.5	1260.06	1810.55	963.645	1724.44	2221.63	2220.2	9932.59	8783.62	9614.89	9249.58	7614.23	9052.61
M733T54_2			0.333788	0.307649	4.27532e-09	733.453	54.037	2643.25	1978.1	1246.11	1685.89	2456.4	2470.99	5555.73	5637.55	6370.03	9467.81	3350.08	9002.83	4381.52	3511.79	2264.4	2822.81	1555.26	2825.87	2574.83	2809.44	5240.51	3933.71	2599.25	1075.18	2730.8	2730.05	1966.71	1540.22	1960.82	503.67	2653.85	2499.45	2610.15	2488.17	2672.58	2154.8	769.68	741.44	757.285	1013.92	663.345	693.367
M563T580			1.73325	2.22492	4.62576e-09	563.143	579.836	84679.9	89605.1	112927	118161	100704	96676.8	118344	113117	221702	87136	125910	108805	53756.7	57728.7	61158.9	92304.3	58619.8	57758.8	70533.8	60915.2	71420.7	108723	90852.3	58021.3	47260.1	49735.9	35712.3	30680.7	67692.2	36503.8	28199.1	36976.8	29924.3	34071.5	30969.5	28216.5	65977.7	65049.8	73483.9	69842.8	73936.8	70789.5
M696T69_2			0.668781	0.282865	4.66628e-09	696.413	68.835	9230.32	10491.6	5343.87	9224.51	8766.47	13302.6	4237.54	8038.54	7407.08	10400	6746.95	6320.11	8658.39	12285.5	14409.2	17779.5	2998.68	3061.04	6876.94	8385.4	4160.11	6362.88	8795.05	3465.36	7123.89	3563.13	5529.59	4391.41	5446.61	6897.15	10477.2	8774.42	9608.46	8800.88	10647.4	10077.7	2145.86	3120.19	2702.13	2699.02	3373.05	2475.14
M671T379_2			0.345794	0.24203	5.0602e-09	671.404	378.519	1299.32	1093.95	1354.54	1070.21	1066.54	629.972	2073.29	1549.77	1945.38	2325.18	1675.13	1659.96	2801.4	3947.66	3370.48	3906.31	3250.74	3935.45	3985.46	3343.61	3722.41	4754.6	2960.76	4586.4	5663.26	4478.34	3601.65	4347.18	2397.48	4801.68	2431.8	2688.53	2212.8	2249.58	2739.59	2319.09	448.812	536.314	592.6	728.32	682.88	554.731
M667T840			0.372906	3.49781	6.0636e-09	667.13	839.852	566.444	508.673	530.091	581.689	571.234	412.527	364.121	493.065	404.027	426.038	348.658	567.265	586.482	965.996	1008.12	731.79	894.387	910.462	363.584	279.038	282.996	316.426	212.38	226.592	4595.83	4977.01	3573.74	3550	5060.09	2511.17	604.596	782.775	722.323	571.925	914.861	845.449	2887.95	2394.19	2486.31	2810.05	2569	2389.51
M825T702			1.79919	6.68976	7.42836e-09	825.254	701.594	1549.02	2491.07	4315.95	9019.88	3568.13	5867.45	8552.06	11125.6	10523.5	10817.7	11013.4	10178.8	5751.98	5128.68	6668.7	6035.55	6693.63	6431.46	7814.89	5917.11	8427.1	7713.68	5853.26	9657.56	8113.51	9099.22	8913.09	8602.41	13995.4	12581.1	4672.18	9350.21	7416.7	7883.9	7665.99	9246.94	46668.9	61677.5	54050.8	51068.1	50411.8	45430.3
M399T647			0.200961	0.100968	8.71198e-09	399.162	646.956	1199.57	1070.45	1530.08	1715.95	1188.77	1341.35	1710.28	1755.62	2745.07	1976.71	1867.21	1651.53	1762.99	2281.7	1983.11	1964.12	1648.93	875.496	2519.04	2411.44	2079.67	2730.69	2085.81	2019.71	2743.13	2039.47	1178.01	997.801	1901.88	1289.22	687.693	769.177	556.126	688.097	704.956	701.34	152.224	101.526	54.2246	58.2907	48.4494	0
M791T380			0.494507	0.126978	9.44207e-09	791.494	380.197	3532.2	4249.63	3513.67	3042.73	4362.85	3595.45	4315.6	3823.38	3922.52	5019.51	3462.39	3371.74	4699.96	4330.4	4641.98	5012.16	4498.6	5039.81	3067.08	4373.01	4556.42	4170.27	4517.7	5050.49	6037.15	3814.86	4011.22	4495.17	1611.71	4211.26	4583.68	4110.99	3399.55	4365.03	4824.37	4471.1	445.65	907.961	508.238	374.085	420.033	614.304
M377T39			2.10434	3.57323	9.80527e-09	376.969	39.261	26329.8	26468.4	18664.1	22063.8	22595.9	24145.2	12668	12355.4	18740.4	19033.1	14237.2	19220.1	44578.9	40184.1	28740.5	29942.7	35331.6	22817.8	7786.17	10098.4	12373.4	12786.3	12820.4	13120.3	35542.4	36544.7	32814.9	32062.1	27557.9	39752.6	20981.2	20569	27971.7	24352.2	21769.2	22267.3	71549.1	74479.8	84799.5	89074.8	91772.6	81110.1
M333T840			2.20646	2.17539	9.86159e-09	333.06	839.999	42948.6	46221.3	36827.8	45978.5	40384.6	33746.3	36927.9	40071	41276.1	39728.3	37231.1	41987	46132.3	59185.1	62408.7	50407.3	56272.9	60657.2	32821.7	31776.7	31980.8	32593.1	23243.8	25586.8	169262	175381	131702	133365	181009	121968	42863.6	57672.6	48023.1	53110.1	55163.9	59584.7	126197	112828	115614	115254	109603	108838
M288T107			1.70747	19.8534	1.01506e-08	288.157	107.194	134771	132623	11060.4	5070.05	95589.5	74595.8	134647	54516	55147.6	122780	138417	75567.8	70706.3	82040.1	108555	64110.5	2800.33	2483.42	52348.4	44652.7	63661.3	14428.5	77006.9	61402.8	33616.5	30746	5446.41	38620.1	32114.6	36587	2376.02	2516.32	2022.68	1904.73	2128.67	1774.75	43447.5	33588.7	45844.9	36430.3	47832.9	45454.3
M657T763			0.306141	3.61026	1.1946e-08	657.2	763.136	712.281	727.796	988.36	1094.65	599.662	910.442	2664.6	3610.05	2521.18	2220.7	3358.85	2192.81	917.44	907.703	845.387	1015.62	768.012	781.885	1951.36	1813.07	2486.14	1852.26	2107.35	2250.28	642.181	610.305	549.753	969.502	703.152	1300.45	392.821	431.909	367.101	569.946	564.954	535.114	1878.01	1669.4	1559.72	1815.53	1529.04	1880.3
M275T77			3.97026	0.24663	1.28089e-08	275.202	77.209	57921.1	46204.4	98375	323515	50874.3	64974.6	28674.9	35049.7	27183.5	26015.9	22030.6	38434.3	43843.4	52679.1	35972.9	47301.5	302496	290964	56258.4	52454.1	31492.1	23895.8	30790	33277.1	260110	234531	263077	129093	131820	168585	339061	360907	320343	299473	291534	309105	65276.2	52738.8	63727.3	93591.4	118799	79501.3
M165T367			1.05927	0.0980401	1.35076e-08	165.077	366.891	42070.8	45586.9	30702.7	29681.9	41215.9	32137.9	37420.9	35167.4	42161.6	33165	42169.8	50401.7	26905.2	34147.9	39464.5	37742.7	27476.9	22019.9	29626.1	26769.5	30785.5	33164.6	25885	21809.9	14248.2	3375.76	19349.3	16380	7154.56	14987.2	20565.9	17161.2	16496.2	18253.3	17703.4	23091.1	1268.43	1697.69	1838.09	2446.11	1825.33	2029.49
M605T53			0.785967	0.176865	1.38693e-08	605.278	52.934	10085.8	13161.2	8405.41	12226.5	13206.4	14300.3	3755.05	6009	3937.27	6554.34	4493.87	6760.35	9033.01	11337.4	12908.1	16231	12334.6	14140.1	14558.1	11473	11965.8	14483.1	14006.4	13483.3	9005.06	4208.9	7745.04	8828.97	7848.4	5465.35	9669.56	13163.2	12256.9	12403.7	10753.6	10590.8	1537.22	1896.3	1716.58	2676.71	2410.73	1937.47
M870T380			0.661639	0.0343543	1.4521e-08	869.528	379.753	6898.26	6690.84	6558.34	11592.3	10426.2	12342.4	11661.4	11525.1	13250.4	11325.7	13361.2	10534.6	13719.4	13152	11070.2	16526.3	8470.4	7636.23	11983.2	9131.66	11311	10389	10542	13730.2	8962.2	3599.97	5032.45	8098.46	1187.64	6409.95	8222.04	6399.93	5859.25	5802.76	7123.76	7572.32	306.13	346.6	72.715	354.207	101.928	226.261
M374T55_2			1.38708	0.180142	1.47313e-08	374.245	55.1905	43360.9	30512.3	28229.6	32047.6	37026.3	39258.5	25588.6	21107.7	17797	29364.1	10272	28418.6	27268.7	25981.2	28091.4	35927.4	27287.8	38288.4	25998.1	38787.9	17830	22984.7	24848.6	21343	19271.2	14301.6	21473.3	18732.8	11402.5	23851.1	40378.8	29763.9	33190.9	35646.1	36910.5	39461.1	4356.12	5629.96	4427.84	8347.21	7885.43	8147.35
M678T380			1.26288	0.0406167	1.51199e-08	677.502	379.746	31185.2	25780	23585.4	23876.5	29264.3	28842.5	26738.9	23140.2	25822.7	30025.3	22658.5	25262.5	29662.3	30445	28023.5	32677.8	27271.5	30472.9	32567.8	29067.1	22492	25041.4	28537.4	30894.8	23487.5	12689.4	17813.3	18427.3	4923.27	17904.6	27176.7	20597.6	20582.4	27022.8	28064.5	27844.2	1211.27	1444.51	1304.77	967.04	587.455	629.776
M347T371			0.206322	0.129968	1.55106e-08	347.099	370.808	1236.77	1207.45	1369.2	1733.26	1520.33	2249.44	1856.09	1167.83	2067.95	1289.38	881.664	2062.29	1974.23	1691.56	2594.71	2599.06	2641.17	2924.79	2859.24	1333.32	1898.87	2014.69	3065.72	1875.55	747.246	521.047	753.074	714.967	730.921	449.712	734.115	817.677	633.085	797.442	869.5	654.03	115.403	143.834	83.6317	91.7411	85.2222	65.783
M287T771			0.794837	3.36119	1.58512e-08	287.05	771.469	8644.79	9568.92	9071.81	6932.64	8631.87	6820.66	14371.8	17374.1	15818.9	17164.2	16305.2	13866.4	7866.01	8598.13	10433.4	9198.39	3729.45	4122.35	7766.62	9387.57	9810.16	11307.1	10037.4	6963.59	6017.03	6582.19	6101.82	5156.65	7622.74	5560.2	3490.44	3755.69	3733.44	3124.55	3929.69	3272.99	10838.8	12623.5	13654.2	11701	10347.2	12451.5
M179T116			0.865228	9.72455	1.69275e-08	179.056	116.017	27687.5	37630.8	1016.91	1039.13	19519.3	19493.4	28592	30417.4	29570.5	19294.7	30277.8	27025.8	19067.7	12725.5	16257.9	15648.9	1721.66	1155.15	34090.4	20577.1	38288.3	34618.4	35418.9	41542.7	16401.2	29030.5	1425.93	20710.9	27121.1	21098.5	1260.45	1203.39	1401.26	1080.23	1018.83	1067.22	9965.55	10160.8	12127.2	13811.4	12112.7	10199.4
M375T396			0.426335	0.140011	1.85397e-08	375.131	395.563	3573.34	3407.36	2713.39	1566.93	2742.75	2375.98	3101.33	2925.98	4940.89	4553.56	4037.44	2400.7	4486.88	6685.68	5945.04	5478.59	4152.83	3699.34	3848.39	3148.76	4922.89	4564.25	4136.77	3754.7	7336.3	8395.6	5356.05	6123.97	6638.32	7198.56	3281.47	3409.26	2487.34	3534.36	3147.96	3594.95	400.65	422.384	721.592	444.312	382.112	352.915
M102T762			0.886424	3.99049	2.15247e-08	102.055	762.233	13852.1	17577.7	11197.7	12109.9	17005	16458.8	35021.4	38505.5	39704.5	35513.2	37372.5	34435.5	13503.4	15245.6	13870.8	14564	6860.7	6654.28	12946.7	12585.1	14952	12465.3	16779.8	14857.3	7726.94	8372.31	6509.4	11258.6	7624.73	11478.3	3288.69	3343.91	3006.31	3862.95	3786.55	3782.85	14078.1	11033.6	13769.8	14594	15109.2	15500
M147T758			0.845002	2.75885	2.41119e-08	147.03	757.892	6566.21	5296.87	4926.34	6896.87	7998.43	7661.1	20198.3	17060.2	23752.9	17821.1	24923.2	20798.9	6882.94	9665.52	7053.31	9129.89	5374.42	5719.45	14734.7	17864.7	21613.6	15569.5	21007.8	22475.3	16715.4	17292	10306.9	18970.9	16655.7	15355	5331.23	5383.78	5519.41	4932.25	5014.71	5924.47	14616.9	12093.6	16118.4	15856.1	15086.2	14803.9
M255T395			0.341352	0.0714659	2.6275e-08	255.089	395.298	2604.4	2019.09	1773.1	988.727	1113.27	1860.32	2112.26	1715.71	2482.71	2780.91	2009.72	1510.94	2896.01	3722.8	3522.21	3295.19	2148.67	2767.91	2241.24	1991.42	2587.05	3139.54	2418.88	2440.43	4339.79	4066.54	3316.21	3595.43	3942.5	3476.45	2256.41	1691.88	1566.99	1766.86	2130.2	2015.29	146.263	104.369	46.0466	191.263	80.7546	247.99
M415T830			3.47645	0.295597	2.97988e-08	415.147	830.449	323886	265811	338995	331747	240031	186561	318595	371548	372457	298790	357477	320204	310534	375803	312189	264997	320168	318009	413186	444939	393908	443015	353961	342966	350140	306209	256318	165117	284710	221185	295136	306681	230587	255941	257539	251572	78544.4	69974.1	72205.8	90376.5	72296.9	88805.2
M335T564			0.597187	8.60687	3.11438e-08	335.102	564.059	593.493	616.844	798.056	682.485	394.425	531.038	6449.88	4287.27	10872.7	9702.69	6591.13	7877.47	814.619	440.516	731.44	906.054	857.928	1004.41	2046.56	1160.43	1798.26	2493.48	2629.3	1882.5	15829.5	14727.7	7521.43	9010.62	9331.16	10070.4	676.428	727.711	620.919	455.381	555.626	810.38	4568.8	4959.08	6680.78	6152.76	5421.92	5322.54
M617T374			0.479172	0.0736425	3.15764e-08	617.383	374.076	10144.1	5972.87	5434.22	6012.79	6081.55	5184.47	5483.33	2742.01	5591.89	4294.82	7316.34	6306.77	4686.12	6813.65	6074.16	4271.09	8316.39	6055.85	4239.73	7085.05	4284.54	4098.99	4089.29	4806.93	2513.31	1789.81	4475.08	3054.4	794.296	1711.84	3383.97	3912.97	3260.59	3803.7	4771.52	3648.93	132.604	123.531	100.154	492.735	338.106	490.569
M567T500_1			0.295383	0.102374	3.48977e-08	567.299	500.224	1285.44	1947.41	1964.17	2249.08	1825.8	1336.22	1346.85	2359.74	1321.16	1546.97	2749.67	1420.4	86.01	1704.26	1463.49	1304.6	1124.2	1447.23	2222.64	2082.39	1676.24	1724.61	970.461	2091.94	1372.05	723.159	1470.21	1387.73	1266.97	1260.08	1457.06	1569.01	1520.96	1646.3	1241.4	1359	7.66855	47.8214	13.1339	403.615	231.555	196.458
M163T111			0.793894	15.657	3.7979e-08	163.061	111.476	4459.33	4888.07	745.484	557.848	3137.63	3605.24	2956.48	2400.65	4153.49	2399.43	930.29	2399.85	4498.55	6703.68	7954.52	4770.59	684.107	593.752	3910.11	3414.08	3059.38	4347.51	5606.39	3860.02	11300.3	13556.7	1099.55	9792.87	15251.8	7756.7	421.67	650.244	536.026	1053.81	359.635	519.118	7145.86	8101.98	10443.4	10054.4	10655.6	9032.39
M435T652			0.35461	0.0920989	3.88384e-08	435.189	652.073	3416.55	3422.41	3568.41	3467.15	2875.21	2788.61	7675.65	7579.45	9281.9	4968.59	7177.76	5021.78	5092.52	5904.75	5296.31	4994.88	4362.52	3377.83	6475.21	5349.26	5513.72	5593.93	3778.83	3534.55	4464.94	3616.86	2924.82	2661.65	3433.26	2772.29	2085.24	2389.92	2106.82	2298.61	2006.67	1684.23	77.6774	0	183.312	557.947	130.571	208.312
M145T647			2.46827	0.127438	3.96142e-08	145.062	646.987	166625	173036	216521	230609	195443	220101	382410	426636	418385	370117	392940	342522	216570	192205	208752	236078	171152	125677	338065	310505	366433	398317	304035	293297	275714	222890	213558	198352	279668	223632	88114.6	104861	111672	108343	98931.4	128487	583.68	13863.3	12653.6	23440.4	14825.2	16246.3
M661T627			1.30021	0.0641795	3.96944e-08	661.12	627.161	35637	52566.4	56050.1	59540.7	48779.3	46174.7	75209.5	98475.9	79635	51314.2	104041	60450.6	46767.5	53079.5	43979.5	52433.5	49205.2	42763.7	71516.4	68102.5	78650.8	63798.1	60297.6	65700.4	59020.5	58779.1	48767.6	38002.6	79241.7	49966.7	22450.3	32295.9	31212	24498.1	26776.2	26808.6	229.599	273.984	345.468	4762.54	1772.89	3143.58
M245T647			0.407571	0.00763528	4.25496e-08	245.019	646.814	3711.89	4172.53	5638.26	5930.24	4627.19	4814.28	5692.56	6819.02	6009.36	5356.96	6896.75	5087.12	4767.92	4451.42	4451.37	4770.06	3210.64	3421.2	6391.56	5382.37	6438.92	5203.99	5563.37	5831.06	4338.86	3401.5	3310.98	3487.59	4208.67	3709.83	1913.29	2736.18	2936.42	2333.28	2213.89	2891.07	0	0	0	44.6635	0	70.05
M246T475			0.581519	2.93109	4.25594e-08	246.075	475.28	2329.79	2159.99	2256.23	1740.96	2889.08	2385.47	8740.46	9111.81	6011.43	7868.05	8528.22	8506.04	2703.07	2182.71	1656.04	2152.31	1813.91	2350.6	4509.99	3884.35	3890.61	5610.66	5232.17	4914.1	8597.12	7848.37	7998.79	9542.39	9180.79	8223.14	2655.51	2836.03	1855.06	2038.25	2094.64	2383.75	7401.02	5750.02	7419.04	6864.17	6365.26	6834.95
M742T380			0.707811	0.0355314	4.32523e-08	741.504	380.333	11327.6	9108.59	7103.54	7485.07	10978.6	9065.33	10302.8	8862.69	10318.8	11970.9	9115.8	9402.06	10000.2	10212.5	10769.7	12526.9	7925.32	9535.6	8292.72	8815.84	7166.22	7933.86	9091.7	8230.22	5250.19	2910.94	5442.26	5225.54	1408.64	4557.3	8756.4	6884.94	6129.79	8813.56	9347.58	7471.45	196.878	520.397	228.91	198.62	330.056	209.459
M491T36			0.514845	0.0820738	4.66896e-08	491.342	36.4	862.754	1367.46	1391.85	1839.71	1006	957	1656.31	638.746	613.155	1254.2	594.603	728.117	1614.29	2523.38	2122.98	1591.62	2996.93	2734.2	1086.58	1792.28	1675.58	2300.29	1870.6	825.095	1936.44	1179.81	2202.71	921.527	1163.63	2575.55	4067.83	4563.98	4706.42	3301.38	4476.08	5206.16	170.143	265.884	259.147	352.326	745.373	367.462
M343T655			0.4869	0.120697	5.26302e-08	343.054	655.354	3470.08	3764.12	3242.68	4329.7	3731.9	4048.61	2905.52	2960.2	2817.68	2797.13	2626.53	4928.9	10484.4	13543.6	11634.6	11270.4	10028.1	10040.6	10953.4	12478.3	9985.44	12611.7	11357.1	13845	7151.76	4988.52	5962.91	4491.29	4589.17	4356.1	3441.1	4210.3	3821.53	4833.95	4567.97	4037.52	382.432	327.129	1195.94	446.888	521.763	132.702
M472T49			0.721212	4.5019	5.98198e-08	471.991	49.169	2326.91	2368.7	1753.28	1605.73	1915.3	1527.72	1350.85	1493.28	2236.23	2488.29	1941.91	2470.44	3962.32	2557.33	2440.93	2127.32	2952.39	1516.92	1121.58	1990.94	1131.12	1102.41	1912.07	2916.09	3438.37	5982.94	4244.41	3960.86	4916.82	2634.74	1641.43	1564.56	2376.14	2218.33	1615.05	2582.71	8705.62	9285.14	10909.6	7495.44	9099.09	8519.97
M213T656			0.408937	0.0403538	6.01299e-08	213.038	656.082	1352.62	1372.95	1634.69	1487.58	1230.28	2395.7	2354.04	2645.32	3115.4	1963.6	2397.36	2840.95	1542.07	1189.65	1530.21	1294.95	2880.47	2538	1778.1	1882.6	1710.79	1426.63	1526.92	1803.28	1834.44	2424.99	1630.29	1997.44	3649.53	1638.34	2434.35	2680.35	1964.36	2830.23	2932.3	3196.62	0	279.505	104.119	171.873	91.7056	0
M127T712			1.60959	6.91571	6.10553e-08	127.051	711.653	14360.7	16141.4	10321.9	10339.3	14699.3	9376.64	32870.8	32369.3	34848.9	42443.4	30100.4	22879.7	12280.8	7685.01	14582.3	9462.69	4107.01	5889.67	19170.7	27957.8	21035.4	22895	28343.1	23811.4	55243.9	53318.5	36344.9	31047.5	43499.4	40057.9	5722.86	5797.53	5917.26	5768.88	6679.23	5896.65	40414.1	42629.9	52114.6	39643.4	38987.9	33671.1
M251T39			1.25353	3.43296	6.17043e-08	250.976	39.112	10112.6	10574.1	7686.3	9078.33	7537.29	9396.54	4448.71	4418.28	6669.46	7787.14	5473.96	6997.83	17613.3	15696.9	11646.9	10758.8	14141.5	9081.8	3082.75	4467.2	4986.66	5030.08	5378.02	4362.41	11200.8	11572.8	12096.7	9640.48	10102.3	14560.5	7952.74	7243.63	11143.2	9220.35	7907.68	8771.05	27734.6	28194.7	31124.7	28783.6	36255.1	27240.8
M703T53			0.743397	0.160727	6.2044e-08	703.481	52.756	13490.4	9980.92	15226.8	9717.18	12448	12977	16217.7	12447.8	17529.8	18380.1	10402.9	16207.5	7924.32	8897.23	9232.5	10299.7	6887	8395.58	7303.86	7836.2	15002	11430.2	7858.85	3954.14	8189.62	4454.43	6814.36	5680.2	2340.4	5006.39	10094	11944.2	8438.58	9283.51	11089.7	10274.7	2669.76	653.234	1824.21	1197.43	2414.4	1065.33
M130T489			5.59715	3.91941	6.36744e-08	130.087	488.932	205145	194811	176304	133557	155478	133892	874476	934870	1.13713e+06	1.06816e+06	935990	892940	139350	181932	142696	150488	174889	184092	265441	263479	263847	312109	280647	235093	977345	1.07181e+06	749092	777633	777158	943898	165885	170082	106564	141089	131880	149541	490959	499838	664993	622036	577419	535204
M583T55_2			0.451424	0.139094	7.50766e-08	583.416	54.6915	3179.07	3019.12	2181.37	2648.93	3548.64	2771.69	2063.36	1880.82	1974.77	2546.78	1682	2635.41	2441.04	3884.03	3429.9	2995.77	3484.33	4983.83	2074.2	3064.57	1841.41	1682.9	1800.9	1324.88	2376.28	1907.69	3036.16	1859.94	1054.23	2191.47	4011.26	2951.68	3281.03	3861.47	4364.26	3416.07	558.541	364.516	333.9	395.506	551.394	840.331
M483T701			3.26948	7.15193	8.00354e-08	483.134	700.769	7591.29	12167.9	16314.6	26602.7	12416.5	15236.2	15221.6	21216.8	15897.9	18689.1	18801.4	17094.5	16787.2	13671.8	15704.8	18486.6	21045.2	15709.4	12469	11818.2	13276.1	11716.1	10699.3	10724.5	22090.5	22287.1	22394.3	23642	33578.8	28424.9	16159	28678.3	25769.9	22092.3	23317.2	25914.8	174850	211164	182076	149066	155300	142627
M312T573			1.2215	6.41168	8.40723e-08	312.026	572.883	3591.41	2686.03	3255.63	2015.93	2635.28	2869.34	13034.7	12043.1	20173.8	15385.2	10197.7	11488.4	2436.37	3707.01	3459.05	2306.09	3706.68	2700.29	5046.77	5533.19	4170.56	6863.77	8207.44	6436.53	21787.3	23347.8	18532	23748.1	14154.5	20029.2	4445.02	3327.06	3138.24	2593.19	3331.47	5602.71	24782.9	22183	30563.6	21100.2	22178.8	23054.5
M341T49			1.05708	3.51343	9.44296e-08	340.971	49.164	6205.79	6528.88	5875.92	5971.54	6813.98	6507.05	5133.9	5105.34	6663.37	6689.22	5746.58	8023.75	10241	8712.33	7273.83	6657.24	10133.6	5830.35	4603.93	6827.96	4952.94	4642.47	5070.15	7366.96	9465.31	14850.6	10287.3	11768.4	13905.4	9853.42	6065.12	4730.28	6623.42	6336.34	4841.94	7296.81	20381.8	22555.2	23864.8	17571.6	23009.9	18727.5
M223T388			0.3814	0.0442732	9.617e-08	223.082	387.906	2992.88	3242.45	2938.48	3903.23	3435.89	3640.12	3899.03	4566.77	6392.56	4014.46	4832.65	6203.72	2176.8	3326.7	2897.18	3149.65	2856.11	2198.11	3376.94	3160.48	3708.77	3117.46	3490.55	2702.27	4742.52	3670.41	3995.7	4505.61	4067.76	3545.59	2339.03	2449.14	2280.97	1595.58	2383.12	2818.61	32.4709	102.758	99.0883	151.787	96.1896	131.618
M170T659			1.78053	5.11714	1.0087e-07	170.043	658.989	7868.81	9649.95	7333.31	3995.18	6497.36	7245.12	37489.9	40982.5	41530.8	45287.2	44022.8	28942.4	7166.77	8509.87	6415.58	6000.42	5962.68	5810.35	7627.04	10954	10843.8	10802.7	9119.94	9052.31	53551.8	55027.4	42691.2	51125.1	73353.2	67636	9444.21	9977.75	8688.56	9221.03	10320.9	14531	55066.8	56197.1	61203	57850.1	41586.1	46298.3
M727T51			0.753194	0.140115	1.04231e-07	727.476	51.001	12287.6	2815.42	17343	7346.81	3805.03	3422.37	14952.8	4555.85	8610.4	3542.99	4421.03	3925.95	4515.08	6630.75	3984.41	3289.18	5008.8	3887.85	4367.78	7674.04	13170.1	8418.77	4033.9	2358.97	4984.53	1963.45	1814.75	3106.89	718.496	3448.41	11290.5	8688.72	9638.34	12685.6	9516.02	8848.84	2010.22	1435.45	1266.25	1285.6	1305.75	1197.24
M190T374			0.759404	0.000179054	1.13079e-07	190.054	373.814	12819.5	9504.32	10523	9329.85	11112.8	11666.5	14644.8	11051.5	13184.9	12103.4	10517.5	14533.2	6352.7	10031.3	9537.25	9087.56	13788.5	14658.5	12256.7	11043.7	7380.11	12597	11352.5	10137.6	16677.5	11879.3	15824.3	11086.4	6583.78	10183	9307.47	7159.64	6393.4	9949.23	10241.8	9853.17	0	0	0	9.47278	0	0
M641T743			0.463123	0.255354	1.14819e-07	641.269	743.387	3144.24	4019.71	3908.24	6091.31	5757.66	3805.43	2021.04	2912.1	1881.11	1837.59	1830.68	2382.03	5979.62	8637.27	6889.64	9185.69	6776.71	4077.6	7816.47	17097.5	7280.96	5917.56	6674.88	5915.31	4538.44	2733.82	2682.07	1623.98	3821.34	1649.25	5139.87	4974.51	3662.57	4134.29	4496.61	4408.36	1267.75	907.449	949.472	948.044	1666.34	1108.57
M603T49			0.535523	5.27483	1.31465e-07	603.011	49.1725	650.746	770.019	788.928	808.486	841.347	1221.34	391.699	628.34	1101.77	1363.36	749.172	946.95	1581.83	1419.66	1194.38	868.483	2196.14	1183.14	500.742	561.33	610.22	701.667	715	1268.54	1129.19	2976.63	1477.53	1868.89	2372.15	1481.15	629.824	605.176	829.236	1518.07	886.353	988.416	4639.43	5303.61	5828.64	4124.35	4615.61	4273.48
M582T627			0.483982	0.107707	1.31938e-07	582.12	627.241	5634.44	7133.55	5262.86	5549.54	5045.83	5566.14	7197.77	8853.74	7904.82	7023.42	8340.5	6845.53	7269.19	11571.1	10193.3	10769	10109.6	9012.91	14532.6	13049	13202.6	12898.9	12553.9	13029.6	9060.51	10133	8158.52	5070.97	11878.4	7720.47	3888.86	3903.05	4097.91	3158.07	5214.6	4060.5	448.31	510.511	383.508	658.198	231.38	387.854
M527T385			0.176976	0.210044	1.3312e-07	527.234	384.812	1254.52	1370.49	1068.33	2665.35	1863.71	1758.02	4625.05	5201.8	4308.59	4274.72	5106.1	5311.21	865.212	1121.07	807.337	1082.45	646.826	633.774	1887.17	1292.72	1107.69	1069.44	1240.62	1000.62	1180.83	1215.46	536.63	525.883	862.603	752.403	548.428	760.47	501.972	647.351	624.376	623.504	109.711	111.987	119.726	121.347	158.546	157.129
M434T56			1.41592	0.113216	1.36582e-07	434.266	55.629	36608.9	29367.6	25084.8	29629.5	34101.4	36103.5	22839.6	21344.8	17586.9	27462.3	9543.53	25706.5	24383.1	24246.4	23516.4	34743.8	22926.6	37735.3	23879.2	35592.7	16061.8	23077.9	21206.6	20474.5	18803.3	11506	20782.4	16205.7	8510.36	18572.3	41009.1	29003.2	27292.7	36296.2	34135.6	40327.4	2787.84	4562.81	2271.68	4858.41	4591.81	4483.66
M460T702			1.32358	2.7726	1.37087e-07	460.168	701.997	6049.39	7215.85	9691.17	12953.2	8929.01	10053	30700.2	44950.7	40176.8	57181.9	38592.7	38070.1	13242.9	14296.6	12775.4	12535.4	11933.3	9693.56	21755.7	16278.4	22987.8	19725.6	19064	18174.1	44811.8	48988	35022.1	42982.5	64071.2	42677.9	9558.6	15139.7	13410.8	12328.2	13176.7	14703.9	29963.2	38350.7	41516.4	36401.2	34424.1	36488.2
M637T380			1.76972	0.136875	1.58837e-07	637.181	379.636	18284.2	16713.5	18569.2	21882.8	20277.1	20350.2	23132.8	25563.8	24458.6	23583.8	26915.6	24420.2	84549.6	64904.2	61823.8	84557	85876.3	90404.3	98137.9	86743.8	107671	82250.5	89007.9	66467	101674	65324.5	84127.4	67824.5	56766	61762.8	56761.4	63119	40410.5	63161	63132.4	50423.2	7436.79	8351.6	6701.77	7273.86	7538.93	8824.88
M527T372			1.62018	6.50051	1.59104e-07	527.098	372.193	4056.29	5570.04	6653.32	9749.22	4204.64	7114.03	6303.08	8289.81	8703.82	5776.97	9661.7	4669.13	4496.51	5229.99	4447.02	3679.09	8376.64	6847.58	7624.12	3188.28	8104.79	4608.92	3746.73	3215.47	37428.5	66931.9	37856	26052.4	80497.5	50651.5	6423.62	6835.57	8628.83	6136.56	5350.17	6011.5	43587.7	42700.7	51257.7	37957.2	48140.8	32386.6
M253T655			0.660299	0.203739	1.59464e-07	253.057	654.657	6456.03	6159.89	10439.1	11546.2	6331.93	13683	13186.4	13987.9	13719.1	10955.7	13897.5	14216.2	9672.52	9297.27	9860.88	13703.3	15254.5	12262	11147.8	11004.8	12229.4	7600.69	9596.77	13318.1	7068.69	7496.39	6084.42	4119.86	6839.73	4133.79	7252.35	9641.65	6776.76	9914.05	9228.01	8790.47	1821.55	1909.46	1890.54	1878.92	1392.36	1620.76
M74T716			0.699542	4.14561	1.60044e-07	74.0238	715.704	2905.35	3789.18	1949.08	2367.25	1883.84	1188.06	3502.74	3790.77	4415.87	3296.75	4720.75	3540.85	3772.57	3387.57	3189.74	1439.78	2043.99	1855.44	4097.05	3558.39	1458.97	4716.7	904.11	3849.31	7735.71	8145.26	7001.63	6196.49	7705.4	7275.67	1375.53	3524.9	1822.55	1158.3	2045.17	2546.85	8142.29	8398.01	9897.41	8438.89	7392.12	9440.8
M505T52			0.99292	0.0997463	1.6038e-07	505.389	52.203	7653.66	5991.28	5485.69	5012.17	6603.78	5875.05	6679.79	5528.53	4795.01	4558.67	3333.16	4361.29	3280.24	3527.63	6122.29	3365.95	7203.7	14615.1	3814.84	8268.55	7521.74	9286.18	4646.45	3292.92	3876.67	2494.1	6318.34	4074.93	810.479	6476.85	14881.1	20157	13423.3	16992	20214.7	15836.1	1668.05	811.998	616.832	2203.15	2875.73	1948.89
M437T831			0.514199	0.415038	1.61776e-07	437.129	831.302	7057.07	5943.7	7607.05	7385.09	5375.11	4028.22	5000.98	6289.47	7708.57	6291.63	6295.6	5289.54	6635.07	8410.34	6569.58	6268.42	8323.09	6632.11	6079.34	6881.42	6881.99	8279.95	5909.7	5631.94	6794.03	5710.94	5708.79	3951.62	5782.49	5406.93	7934.93	7865.38	7008.73	7070.47	8021.48	6093.51	3181.07	2505.47	2912.09	3478.12	2964.33	3218.3
M331T763			0.423146	4.37147	1.70248e-07	331.055	762.62	4613.65	5985.51	3489.53	4092.87	4664.55	4747.98	9858.71	11100.9	10570.8	8690.36	11973.7	8770.67	3894.75	3836.57	4144.2	4214.26	1787.91	1696.92	2784.11	2988.32	3806.12	2805.95	4228.54	3689.58	1735.25	2003.85	1463.88	3113.01	1737.89	3675.6	654.552	701.053	544.44	886.618	727.752	799.173	2989.13	2346.83	3522.53	3408.84	3066.94	3522.46
M212T592			1.86495	5.88477	2.0338e-07	212.033	591.853	12422	12035	10788.4	10223.8	11416.4	10310.8	32725.1	32218.9	38200.3	33589.5	37153.3	32969.8	10450.1	17111.2	7568.78	9889.44	8999.09	9361.04	20394.2	17750.7	15783.3	21988.9	15780.9	17179.2	64094.6	63272.4	44862.9	57345.8	66646.9	62688.7	7920.85	10372.5	10117.4	5974.17	8810	15291.3	45051.8	61069.7	67693.5	65497.9	53093.2	51772.5
M746T77			1.25843	0.0902695	2.04066e-07	745.502	76.5255	5176.85	1865.17	9483.33	14514.9	2172.88	2549.7	5513.87	1840.52	3832.32	1010.66	2852.91	825.94	2150.06	1511.73	3365.09	1679.38	22308.2	13075.5	7204.83	4826.71	8320.49	5709.77	4155.92	3111.25	2853.08	3730.6	4069.95	1626.85	657.362	1478.14	26379.8	23149.9	27635.3	33248.7	29575.6	20350.6	2419.38	2361.88	1676.02	2525.66	4779.97	710.896
M69T50_2			5.61547	1.87049	2.15262e-07	68.995	49.763	483901	466837	482651	499050	435191	436411	427946	479162	506376	481526	541488	503451	653850	572017	495092	470351	549344	408959	369509	453163	498362	430150	434633	485677	633550	671071	565059	589041	689725	627910	436228	434664	594172	447852	418324	454761	887094	870384	922992	806091	904747	819877
M684T504			0.265065	0.0884523	2.22147e-07	684.39	504.343	1219.95	1103.76	911.17	900.378	1045.88	1157.48	1192.28	1033.2	1978.91	1395.88	1026.58	1424.84	1083.15	1341.22	1351.17	1295.9	1049.03	1097.78	939.98	1702.92	1144.64	1676.05	1631.46	1456.72	1944.02	1029.43	1015.05	1416.09	1711	1489.87	1473.87	1004.67	1268.38	1071.28	1011.42	1180.17	16.0679	17.4769	14.8306	178.211	116.934	276.511
M216T647			0.26317	0.203725	2.22423e-07	216.099	646.736	1304.79	1298.79	1354.59	1607.76	1840.28	1474.4	1470.63	1257.04	2447.99	1990.4	2484.8	1740.12	1473.62	1758.64	1324.85	1722.28	1809.99	1393.07	1585.63	1332.82	1839.96	2446.25	1425.13	1298.64	3796.98	2372.32	2564.9	2126.56	2602.06	2500.08	1382.75	1573.17	1342.44	1153.75	1289.37	1297.47	168.464	155.435	115.36	258.633	494.035	445.807
M329T646			0.530232	0.14328	2.23101e-07	329.088	646.433	8922.42	9689.13	15837.2	17081.7	11732.5	14564.9	39612.2	50638.4	43761	34905.5	44231.3	32663.5	14680.6	12765.7	13140.4	17008.6	9388.28	5946.37	31602.4	26688.7	35995.1	38109	26556.5	26167.7	17233.8	16535.2	13535.1	10734.8	17425.2	16366.4	4617.12	5032.39	5342.99	3951.84	5008.18	6351.09	808.571	1054.36	395.284	1115.08	577.172	391.45
M461T52_3			1.06417	0.0853564	2.29565e-07	461.363	52.204	11942.9	6541.94	7669.34	8344.43	9824.08	7784.05	8709.89	7530.71	4737.65	5025.61	4119.52	6067.31	6319.14	7302.96	8903.01	7970.54	12184.7	25020.8	9604.18	15865.1	15529.3	14838.5	8681.97	7163.31	7585.39	4951.31	10068.1	7107.87	3462.03	8676.78	16239.2	22661.7	14768.2	20828.4	22829.5	17717.4	1487.57	843.149	1253.75	2111.84	2797.27	1326.2
M113T717			1.69796	9.66063	2.35397e-07	113.035	716.665	7682.42	7636.2	4110.26	3154.05	8641.46	3900.5	27696.2	28160.5	35650.7	32288.4	24410	20764.1	4081.58	3971.01	12815.8	5755.24	1654.2	3128.92	15475	15960.9	20508	29901.6	18085.9	9218.7	31147.2	24755.9	22923.7	40144.2	29617	36710	3966.23	3088.41	6056.47	2452.62	4504.99	7426.97	42224.2	43305.5	44738.9	53541.7	31365.2	50450.3
M336T132			0.813449	10.0765	2.57855e-07	336.086	131.65	780.709	3225.51	1285.05	1935.88	1763.08	1596.83	2401.62	3321.45	4622.19	4047.46	3373.87	1295.23	2670.54	4942.94	7701.2	3671.8	1876.03	1449.96	5933.96	3192.03	4409.02	7513.64	7711.32	5869.19	14408.9	10684.5	2340.26	9605.92	9729.58	10261.8	669.485	1114.28	1388.55	1017.41	763.764	1097.33	9751.39	9595.37	9355.28	13683.2	8395.8	10189.8
M368T474			1.14937	27.7665	2.60451e-07	368.162	473.557	1207.21	879.686	551.355	927.136	418.647	956.793	35789.6	34200.2	27509.4	24161.5	28019.5	36159.2	753.459	692.95	423.062	819.733	1064.68	745.5	5327.53	4760.65	5422.14	5088.24	4020.1	6443.74	39770.4	43491.5	21020.8	19209.6	35001.2	27764.1	471.923	1075.43	540.653	685.458	728.398	625.308	16723	14185.5	24050.3	22655.9	17783.4	19198.7
M645T651			0.67224	4.24546	2.61356e-07	645.147	650.72	926.93	1143.16	845.834	885.219	799.17	1185.89	2173.68	1423.35	2188.27	2095.63	1841.13	2947.48	1597.53	2279.46	1380.83	1560.31	2365.51	1281.34	1342.36	1930.16	1517.68	1474.76	1578.1	1456.33	4833.94	6357.74	3989.82	3892.36	6468.07	4423.25	1841.37	2120.93	2167.01	1834.56	1674.65	1745.79	6229.8	9199.57	8125.04	7642.23	7525.7	9609.34
M243T647			0.470826	0.0416295	2.63382e-07	243.039	646.705	5529.28	6445.62	9066.41	9979.77	6864.18	7181.01	14273.3	18392	16277.3	12989.2	18895.1	12535.2	8321.65	6714.33	6861.49	7985.18	5691.44	3909.9	11909	10499	14245	11950.9	9648.01	10619.1	10902.6	10071.4	7542.25	8159.41	13181.4	10328	2683.25	4227.62	3875.47	3224.17	2865.8	4177.73	172.663	228.103	44.6556	93.6536	234.539	102.854
M229T373			2.17473	0.00566209	2.69449e-07	229.156	372.858	74265	68032.7	54986.4	51772.5	59572.8	58229.7	69432	55087.5	69283.1	67982.9	56340.8	54818.8	55204.7	65087.1	62076.7	53607.2	98872.6	91350.4	49540.1	48305.4	37005.4	51797.5	44785.5	39547.6	73158.3	52669.4	64748.7	31551.6	38366.4	34719.7	86929.6	89038.4	51039.5	73466.4	67306.9	63841.8	8.47958	2347.92	0	39.9984	0	47.4863
M435T55			0.745631	0.154677	2.71683e-07	435.269	55.25	10795.3	7922.45	7373.58	7466.74	10373.6	13079.5	7534.65	6505.75	5436.4	9279.23	3607.35	7843.04	7318.08	7201.62	7585.14	10618	8650.72	11850.6	7995.91	9811.39	4831.81	6340.41	6846.69	4656.56	6384.83	5208.57	6592.07	5766.67	3097.2	5471.02	11979.1	8439.02	8508.99	9846.67	10078	12327.4	1330.61	1782.18	771.291	2381.89	1442.12	1754.9
M243T658			1.06179	0.113474	2.83275e-07	243.124	658.277	5288.09	10086.3	13939.3	15249	10962.5	12918.3	5904.84	8615.52	8404.97	7649.54	5651.25	8746.58	29859.4	40560.9	35843.3	38222.3	23341.8	15042.8	22482.9	47089.2	36525.2	34838.7	34977.2	27629.2	18651.8	11091.5	19661.9	7034.97	10805.4	6054.32	23247.8	21134.1	19607.2	19828.7	19466	12962.9	2605.8	2203.38	1435.89	1745.96	2992.88	2207.05
M271T567			1.2376	28.8382	2.87261e-07	271.107	566.827	936.28	644.726	482.659	412.258	487.217	618.075	11235.9	8002.35	24676.2	19041.5	11258.1	12040	636.655	642.319	813.501	674.276	786.217	786.417	1786.6	1798.89	885.783	2748.51	1875.53	2209.82	31667.2	29342.7	16185.6	21099.5	14944.1	23319.3	733.661	791.187	770.498	802.137	694.728	779.549	20701.1	21268.8	30274.7	22288.2	18313.7	18994.7
M417T57_3			0.841337	0.178889	2.88022e-07	417.319	56.849	5702.92	4640.47	4805.71	5448.93	6498.44	6554.05	7160.38	3563.35	7934.05	3030.2	3603.09	2481.06	6057.5	6665.2	6494.13	6506.82	7456.37	8728.93	6248.2	7187.34	5331	7088.92	5508.91	4568.75	6964.17	7369.69	7804.91	7373.43	3474.53	10848.9	14925.6	13346	11774.5	11652.7	12565.2	15942.9	2558.22	695.389	1230.94	4681.2	2957.31	2225.09
M640T608			0.344484	0.155592	2.93518e-07	639.814	607.877	2332.15	2616.88	2213.17	2510.7	1428.83	3162.33	2559.1	2105.74	1746.86	926.137	2753.83	1813.53	2792.41	2403.12	2684.45	1990.73	2178.88	1821.38	2028.62	1805.87	1299.53	1628.81	2253.11	2024.61	1722.42	2176.38	1765.63	1927.13	2177.31	1738.22	2180.41	2357.37	2152.91	2084.54	1838.12	2410.44	28.1239	251.555	125.405	908.626	270.146	442.54
M896T701			0.784147	3.7989	3.02411e-07	896.278	701.37	157.712	258.39	2419.13	3092.89	1021.31	1748.74	2071.64	2369.21	1455.37	2648.41	3348.59	2689.99	1127.31	2385.39	1159.18	1686.58	2898.52	2068.55	2097.08	1346.65	2003.08	1716.95	1740.84	942.789	3144.05	3846.94	3099.63	3896.26	3846.98	3551.43	2017.93	3182.01	1808.18	3589.39	3399.21	3766.48	10123.5	12972.2	8946.99	12205.2	11310.1	11922.6
M446T52			0.873027	0.114549	3.03977e-07	446.372	52.1515	6080.17	2668.43	2746.8	3759.82	4087.55	2540.17	4801.42	2294.98	2689.38	2642.02	2256.62	1453.83	1777.97	3609.61	4431.87	3110.74	6592.86	12396.1	3510.62	8706.14	7056.75	7474.54	3769.3	2421.37	2978.4	2666.66	5116.69	2475.19	1400.51	4208.93	11708.3	14911.2	9946.52	13320.7	16057.9	14659.6	948.147	682.478	856.597	1575.95	2219.03	2950.91
M253T373			0.835037	0.107809	3.06732e-07	253.093	373.375	11127	13082.5	12115.6	11867.6	12148.6	10509.4	17535.4	18766.3	19882	15280.6	22026	15399	10214.9	15122.7	14266.7	11768.3	14198.2	12914.1	11125.8	10984	11156.1	18222.7	12045.5	12420.8	14331.4	14329.4	36230.1	40257.7	5665.56	2553.47	13304.6	14052.3	8463.99	13932.4	11115	11023.2	1326.35	1496.88	1122.19	1376.61	1412.26	1016.27
M342T501			0.860822	0.164203	3.07445e-07	342.177	500.606	11629.4	13448.2	15830.8	15728.3	12630.5	11014.3	17556.8	19905.9	17545	14476.7	21022.6	17812.6	13144.9	8705.78	12945.4	13293.9	11445	12960	22051.6	20584.8	20855.1	18325.1	17628	18252.1	11573.2	7914.68	8687.64	8027.15	15806.5	12032.3	13749	15593.1	15480.9	13238.2	13405.3	10320.3	867.543	1424.38	896.465	3666.39	2899.06	3675.84
M243T801			0.24748	1.9417	3.27306e-07	243.099	800.701	779.103	734.933	944.677	870.021	707.17	896.677	1352.02	1363.83	1874.93	1603.58	1555.49	1467.44	1051.46	1043.74	893.012	1148.9	835.395	791.387	711.106	773.476	854.137	932.616	825.132	889.14	4212.71	4296.16	2867.32	3035.12	3867.05	3105.52	748.465	872.997	777.907	764.914	816.658	945.571	1584.23	1499.06	1873.41	1539.81	1503.51	1565.78
M323T391			0.551336	0.0971083	3.28634e-07	323.126	390.959	4524.65	3666.6	4636.57	3375.51	12280	3522.03	6307.86	8132.92	5469.99	4596.04	6613.35	4502.73	3280.57	4691.65	4584.52	3266.95	3319.84	3470.9	5226.58	5062.84	5746.61	6637.55	5754.44	5492.09	13547.1	11566.6	9029.38	11202.9	10342.6	11219.5	6654.65	4424.73	5211.53	3855.87	5480.98	5356.9	568.488	443.481	474.537	588.225	521.338	412.8
M521T52_2			0.891536	0.095644	3.33917e-07	521.385	52.217	9628.89	6203.28	6004.79	7337.98	7598.17	5156.19	5619.08	3600.49	3662.44	3566.47	2672.27	4280.29	3917.32	5193.97	6417.73	6581.22	7723.5	17067.1	6673.57	8598.37	10140.1	11293.8	7313.22	4504.57	4769.67	2836.63	8176.57	5397.56	1401.64	7015.42	11202.4	15185.8	10952.6	15341.7	16629.9	12635	946.185	630.619	507.203	1759.83	2976.78	1017.16
M855T627			0.436963	0.0253625	3.48807e-07	855.2	627.25	3842.78	4913.65	3206.2	4485.01	4566.06	3958.6	2969.01	4009.64	5068.59	4488.05	2665.94	4959.84	4359.63	9993.58	6587.43	5642.82	6190.88	5713.68	7260.39	7253.77	5606	7208.52	6347.77	5940.73	6753.11	7226.86	4316.13	2410.83	4293.95	3857.15	3696.05	2868.18	2042.56	2657.23	3364.94	3437.92	83.8853	59.6373	91.1519	103.06	34.4619	86.0255
M355T840			0.395056	2.12526	3.50276e-07	355.042	839.914	1207.54	1177.06	1157.82	1530.62	1170.11	941.607	1008.86	1096.77	1036.38	1006.74	1066.59	818.662	1083.45	1875.86	1993.78	1287.09	1451.27	1420.07	756.931	798.531	1211.3	883.396	697.545	859.558	3358.97	3416.61	3115.17	2959.94	4254.2	2465.1	1497.25	1957.24	1946.63	1697.01	1933.65	1779.24	4461.84	4090.94	3435.35	3732.79	3560.57	3694.69
M295T77			6.91479	0.199795	3.56778e-07	295.228	76.739	103730	83458.9	179102	529796	83872.5	104000	52981.7	57397.8	56971.6	48408.7	44433.8	68662.1	49133.5	71740.3	37911.4	55840	435645	449180	70158.8	116874	74229	49245.2	46848.3	50554.8	563834	522696	529447	233764	326719	311127	1.18495e+06	810536	1.00148e+06	805995	836773	895342	186523	139454	154273	216651	251254	157727
M590T572			0.629471	4.69078	3.63772e-07	590.067	572.37	1397.15	1208.66	771.725	1183.37	1031.08	1145.25	8897.44	6271.42	11407.3	8970.71	6464.02	5622.47	1870.17	1509.55	1091.14	1287.28	1605.97	1375.28	2260.1	2313.37	3791.58	4418.24	3805.32	3435.19	10095	10172.2	8082.06	6754.76	9174.9	6784.63	1154.42	1182.6	768.324	1848.86	1857.17	1962.47	8062.56	7652.61	6977.65	5926.52	7131.23	5405.63
M258T802			0.565392	2.31633	3.95382e-07	258.039	801.526	2600.95	2470.97	1608.46	2295.61	2215.56	1920.14	2403.83	2568.52	2558.15	2556.72	2208.56	2756.26	4015.3	4490.8	4423.8	4083.14	3072.81	3953.65	2887.64	2513.77	2416.1	2374.88	2261.11	2633.66	12338.2	11208.9	7698.43	8015.77	11012.5	7320.94	3151.93	3282.97	3083.69	2931.73	3406.18	3160.66	7538.93	7864.29	8618.06	7143.38	6705.14	6180.17
M726T51_1			0.742535	0.158785	3.98113e-07	726.465	51.09	20847.3	5256.86	22528.5	10550.9	7260.79	6238.04	18827.5	5079.05	11678.3	3363.45	4620.93	4010.73	6653.43	10550.9	9703.16	6903.04	7135.66	4384.66	5003.31	6662.49	767.967	8516.4	4279.93	3285.97	5038.51	2244.41	3359.11	2968.31	732.356	8083.94	8237.28	8869.13	10242.3	9701.4	12707	11690.3	2494.02	777.219	1917.24	1321.58	2121.25	1125.63
M275T657			0.537988	0.0441656	4.10532e-07	275.039	656.586	1816.92	1812.63	2980.98	3770.29	1308.92	3406.02	3977.66	4564.03	4889.3	3356	4427.32	4464.83	2685.51	2353.47	2207.35	2557.45	5241.79	3670.33	3405.17	3281.91	3359.29	2211.36	2384.99	3210.96	4347.88	5950.47	3816.19	3265.69	7183.25	3966.41	4084.28	5533.26	3192.31	5383.54	4478.94	5431.3	0	128.877	314.015	348.744	305.065	144.514
M363T49			0.531355	1.98759	4.19484e-07	362.953	49.0955	3748.44	5639.22	3835.54	4331.32	3403.66	3982.35	4192.5	3710.1	4585.4	3326.61	4054.24	2775.99	8237.58	4041.38	3822.33	4016.59	4304.04	3316.47	2465.57	3870.88	2899.13	2880.21	2916.41	4666.36	4231.2	4997.93	6521.35	9332.95	6446.44	3675.26	3224.05	3371.27	4275	3984.37	3223.91	3964.08	8517.24	7189.04	7219.01	6787.39	7182.32	6916.83
M527T358			0.876637	0.00808075	4.60535e-07	527.288	357.894	32534.7	33571.1	27584.4	15107.5	34246.7	31517.5	29859.3	28329.8	36713.9	27665.2	25288.9	31491.8	33438.6	36880.2	32133.8	30982.1	18934.6	19829.3	22595.4	15391.3	21382.9	22357.9	28832.9	21673	10581.1	11670.1	9192.32	8988.1	10363.3	9143.35	14712.7	8483.51	9132.63	12740.5	12278	13821.7	67.438	114.786	69.3041	145.871	89.2793	88.4216
M114T716			1.15703	13.1246	4.62491e-07	114.019	715.938	3153.12	3339.53	1528.98	1594.8	3970.6	2074.32	12015	6437.68	17300.1	12257.6	9039.74	5732.16	2642.63	1191.87	5921.57	2082.99	1005.69	2661.98	5335.29	8186.45	4193.29	12317.3	6247.51	5146.16	14365.7	12598.9	10158.8	17950.6	12985.9	15285	1232.87	472.732	2482.64	782.904	1446.59	2739.77	23062.9	19174.1	20406	24394.2	13292.3	19858.6
M296T125			1.6719	10.6276	4.62749e-07	296.083	124.737	10199.7	10436.8	2619.35	11472.1	11949.1	10242.4	57065.8	52213.2	43831.9	46124.2	34184.4	75589.9	5897.56	5104.82	8990.82	8441.89	4736.37	3281.46	11132.3	28535.8	29112.1	16197.7	11793.1	14918	53423.8	45645.5	10022.3	30947.2	30957	44481.8	2239.72	2490.38	3480.73	3938.57	4692.26	7091.86	48043.9	51857.2	47806.5	35331.8	39649.3	31667
M166T714			0.709816	6.13937	4.63123e-07	166.036	714.239	1829.38	1668.58	752.448	1401.23	1011.99	1765.6	296.509	3305.01	6556.4	4279.89	4310.09	1639.63	618.543	765.322	640.542	796.227	1515.15	1383.11	3547.83	3717.13	3860.96	4956.45	1907.59	1908.02	7156.85	6259.59	4355.06	6580.29	9108.07	5896.8	687.624	834.536	2775.75	1282.07	1492.78	976.935	8032.89	7927.73	10587.2	8477.07	6926.09	7469.14
M327T671			0.760361	4.13763	4.91224e-07	327.047	671.054	596.279	964.405	520.328	635.292	625.475	616.022	1155.52	1608.98	1275.26	1071.02	1105	1112.76	1005.05	1004.03	1050.77	796.382	840.094	1205.48	629.888	598.743	649.7	596.48	553.208	456.979	9739.01	8856.74	5845.23	7963.33	10170.2	7539.18	2040.6	2628.15	2275.47	2566.49	2506.29	2897.15	9019.3	8724.92	9302.82	12205.6	12503.2	9953.41
M227T714			1.18536	13.2025	4.93926e-07	227.065	713.743	1217.74	1542.88	1877.93	1876.69	1904.96	1408.38	2969.64	4199.39	1832.42	4817.21	2771.36	1226.36	1580.95	1654.67	882.532	1701.43	1742.98	1458.38	2535.1	855.699	2596.38	3323.96	2112.16	902.286	2648.32	3940.15	3289.52	4028.87	5534.1	5057.01	1747.56	1787.92	950.291	1830.39	1115.29	2039.21	25561.3	21439.3	25952.3	16943.5	17301	17839.3
M293T77			10.3078	0.324081	5.37458e-07	293.213	77.2985	472711	374743	850390	2.4503e+06	405118	465230	274517	333189	261396	262371	226589	351932	361532	453800	293445	295398	2.24542e+06	2.05604e+06	491649	538497	357790	232239	282673	318562	2.19214e+06	1.96572e+06	2.12214e+06	1.06947e+06	1.27309e+06	1.39177e+06	2.97496e+06	2.62969e+06	2.56241e+06	2.11669e+06	2.2692e+06	2.26104e+06	766558	577245	650235	942488	1.06375e+06	800658
M149T568			1.3649	0.15467	5.46731e-07	149.045	567.896	15410.4	25127	53111.3	54931.8	31331	34563.7	56573.5	69163.3	28057.5	22996.8	68718.9	55615.2	38246.4	19689.8	16632.6	26926.5	27809.3	34973.5	79817.5	68500.5	90333.5	58854.6	57923.2	64473.2	29197.7	44814	28558.8	20574.9	62393.2	38965	26288.2	42910.6	35399.9	33521.9	28242.4	38162.3	4530.63	5925.03	4603.26	6951.12	3916.95	5707.03
M409T462			1.41748	0.340689	5.66702e-07	409.236	461.933	40046.6	34544.3	31980.3	28068.8	31891.3	16666.6	54115.8	39885.2	68050.3	38353.3	47039.8	48051.3	25939.7	23974.1	20446.1	19173	24157.6	25917.3	37425.7	54404.3	39905.5	54089.6	38610.1	36007.9	57131.2	36894	51577.5	44867	48524.3	55477.1	55187.8	46685.1	56611.1	41354.6	46676.9	46172.8	13394	15996	12340.5	22415.2	15579.9	19990.1
M487T709			3.86528	6.28423	5.80874e-07	487.179	708.62	32108.4	45343.4	47071	63029.4	58730.7	63795.3	675579	782918	669101	680512	771297	534060	65377.7	52761.4	69355.7	67671.7	34948.1	33605.6	526831	427837	459915	372448	450003	407573	403266	405687	246599	301061	435341	323063	25922.1	40389.5	27739.5	37647.3	45151.5	56297.6	201782	182571	265593	298463	266536	250206
M402T501			1.73255	0.1179	5.82427e-07	402.199	500.913	37064.3	38282.3	58396.6	64492.7	36648.8	34252	89468.7	112422	72117.8	63588.9	112697	85505.3	44141.9	40610.1	41573.9	38010.9	42169.8	40906	97924.7	97125.3	122881	92842.9	77473.1	92745.8	58339	43974.9	56628.8	46402.6	78097.5	48458.8	44241.6	66787.6	57632.3	52230.2	41363.5	52619.7	1780.23	3583.75	1561.41	11041	9127.11	10030.1
M293T762			0.627221	7.70145	5.90176e-07	293.1	762.15	5724.72	8763.68	3906.48	3969.28	8681.76	7695.17	34628.4	40809.4	45062.6	35694.3	46930.6	35285.6	5409.23	5545.85	5421.6	6263.41	1829.4	2104.89	8048.15	6792.23	7311.29	6098.07	10136.9	7471.13	4818.89	4597.07	4249.71	7918.91	4078.04	7769.68	640.47	595.471	586.335	968.908	706.216	1382.48	6255.85	4261.39	7397.29	7376.87	5878.67	6412.04
M366T593			0.664921	5.81831	6.4633e-07	365.977	593.118	1218.06	315.552	1696.25	1053.18	1132.35	1076.15	1477.89	2125.73	2894.91	3426.7	2876.08	2406.71	691.548	1912.29	1007.09	1462.26	1101.71	694.055	710.965	1053.18	923.462	1928.7	1517.23	1031.32	4115.48	4370.94	3305.95	5663.2	5159.4	4181.93	1241.05	1520.45	1560.2	589.822	1103.41	1625.3	5052.18	8561.95	8454.35	7708.2	7814.35	6862.26
M475T830			2.65316	0.288862	6.67477e-07	475.169	830.446	199392	164013	214277	212962	143367	110188	218071	255173	269110	203838	240061	228585	187638	246541	195605	161706	207735	204025	291174	305505	269580	297313	243932	234067	235898	201749	162363	95704.9	188799	129557	181806	189889	132483	143387	147520	137538	46554.7	40815.3	40851.6	51761.9	41783.4	47632
M633T960			0.253729	3.79482	6.97129e-07	633.129	959.719	718.758	884.282	532.667	599.397	892.467	756.624	1531.12	1449.4	1592.77	1276.85	2035.51	2080.42	759.724	889.545	519.826	618.621	474.607	399.902	995.181	640.512	868.953	923.811	1009.35	730.829	1001.58	787.842	664.335	920.877	767.393	719.925	228.316	410.663	220.539	340.408	413.306	255.577	953.784	993.076	1315.85	1229.99	1386.63	1212.46
M272T715			1.64668	34.5572	6.99243e-07	272.086	715.476	3709.69	3636.2	2640.33	1431.33	2538.14	982.187	3368.57	2091.82	2111.29	2973.63	3112.5	1468.96	1854.59	2633.83	2881.3	2050.01	645.718	847.899	1861.86	2766.34	1492.19	3482.09	2876.41	1418.74	9044	8635.97	7269.29	6085.54	8899.34	8046.4	896.206	1462.54	910.206	626.803	1325.65	1491.81	43667	42169.5	50933.8	31493	35145.6	28580.9
M461T375			0.34088	0.161979	7.05143e-07	461.203	374.511	1864.31	2481.06	3848.99	2839.79	3840.27	3476.16	7613.44	3293.72	3041.37	3834.39	4849.97	6016.99	2237.36	4488.91	2796.57	2488.07	1280.04	1777.76	3734.45	2104.14	3015.24	3264.83	2614.82	3656.48	3187.62	2272.04	1554.47	2610.51	1544.57	4135.93	2281.82	1891.16	2539.56	1837.21	1681.73	2625.56	477.74	338.333	269.941	404.052	313.107	279.391
M275T52			1.22255	2.13012	7.14201e-07	274.89	52.05	22222.1	23265.9	20138	21555.1	17418.3	21731.6	21183	22571.9	25310.4	25966.5	27261.9	23005	26246.3	24282	20740.5	20383.4	24714.3	20482.2	18095.6	18657.9	20076.2	21184.1	23448.3	25312.6	24854.4	30003.3	23788	26049	30401.7	24592.4	13574.2	15690.9	18498.7	20107.8	18333.8	16568	35325.7	37849	43159.1	32598.5	34967.8	35020
M317T416			1.23262	0.1472	7.2597e-07	317.161	415.914	11179.9	19454.6	21279.9	25593.1	25177.9	26496.2	10572.6	17748.8	15920.5	11655.7	8746.51	14462.5	30362.7	52988	49556.5	51180.7	29223.1	16497.9	24590	70616.3	37927.1	34514.8	36303.5	30309	21333.2	11033	12740	9459.81	14720.2	6928.23	35448.4	23220.6	30660.7	25797.8	24407.4	24022.1	2631.07	1920.42	2201.01	4884.18	6940.24	5498.73
M109T559			0.185264	0.398675	7.28825e-07	109.029	558.848	837.748	1034.75	1975.46	2721.4	1264.48	4056.54	1479.35	1852.14	1154.19	1235.47	2187.24	1848.32	1303.24	1254.3	1063.47	1707.6	1425.31	1218.94	1019.9	814.189	1445.88	530.015	862.938	1177.05	393.999	359.233	400.893	358.727	837.938	567.917	797.727	878.975	902.919	909.119	1000.92	1061.21	416.472	270.725	467.38	358.632	270.507	429.28
M171T559			0.898762	0.305066	7.44926e-07	171.03	558.726	17839	21637.4	41385.9	62419.3	30485.8	95770.5	27381.2	35451.3	25643.4	23063.9	39388.5	36573.1	28304.3	27164.7	26268.5	41686	28769.6	23747.5	16346.9	17205.4	23676.2	10705.8	16437.9	21435.7	5259.42	9386	5978.08	5405.95	12896.1	8016.57	16820.5	17130.5	17830.9	17206.7	20530.2	22990.6	5103.95	3785.92	4581.94	7844.86	5683.59	7322.53
M492T572			0.771671	3.82916	7.61967e-07	492.089	571.968	2776.57	1664.68	2940.37	2178.11	2752.89	1640.28	14951.3	15204.4	18539.4	15867.7	15637.8	17466.6	2627.55	2898.04	2450.26	2032.74	2477.44	2984.56	7488.4	7512.75	8071.02	9822.25	5807.46	7698.99	18621.9	18463.7	13726.1	13499.7	18657.5	17155	2388.69	3010.95	2262.6	2741.33	3338.23	3207.41	12988.6	12363.6	10907.1	9068.3	8545.2	11028.3
M214T406			0.241838	0.125355	7.8494e-07	214.057	405.894	1759.63	2214.79	1199.39	1028.19	1742.64	1299.18	1598.52	1528.66	2202.52	1107.93	1532.84	2067.84	1417.5	760.131	2235.41	1713.48	1382.21	1250.84	873.116	1162.95	1509.32	1757.84	1239.85	626.564	1131.64	1304.98	806.751	1529.15	1833.16	1105.77	1043.59	1103.4	758.563	932.124	1300.34	1161.99	75.8758	30.4874	55.429	249.187	172.752	206.005
M310T591			1.03496	5.4275	8.12937e-07	310.01	591.177	4286.55	3118.73	3267.53	3637.58	4020.6	3386.48	13361.3	14618.1	14948.6	12042.3	13181.4	11013.5	4481.11	5150.48	3347.26	3552.73	3687.77	2641.79	7809.44	6729.38	7251.4	8352.85	5747.98	5681.14	24337.8	24849.5	18416.1	19323.6	24338.8	23268.5	1755.51	4087.96	2840.09	3238.76	2598.09	5431.82	13145.9	18923.2	21582.6	20639.7	16060	17939.2
M820T380			0.348696	0.176386	8.34508e-07	819.524	379.73	2200.48	2438.3	2023.7	2194.52	1827.93	2080.31	1458.95	1997.78	1532.14	2637.72	1850.13	1550.22	2887.08	2088.5	2358.72	3068.41	1727.99	2102.69	2012.32	2315.67	1996.6	2346.89	2826.03	2481.85	1387.44	943.934	2169.44	1803.74	839.261	1081.29	2127.77	2298.7	2940.46	2047.96	2665.51	1776.6	422.733	463.721	527.166	300.244	382.745	347.57
M423T700			2.59434	4.98152	8.52504e-07	423.113	700.209	8324.4	12952.5	17600.9	24813.5	14420.7	14056.1	10685.8	12080.3	9535.9	10360.5	11158	10153.9	12159.3	14174.6	12183.7	12913.2	21737.6	14833.1	8482.98	8797.17	9190.87	7950.39	6174.18	8375.58	13892.2	15201.2	16387.7	18210.6	22712.8	19688.4	18122.7	33804.4	28847.3	20735.4	17589.7	20000.5	120021	152145	117919	98717.2	103283	100844
M462T762			0.329799	6.09466	8.71306e-07	462.134	762.282	1468.31	1650.34	835.755	893.114	1672.06	1441.49	1830	2781.81	2765.94	1993.75	3258.31	2202.42	946.486	1067.3	960.161	964.927	819.004	852.125	812.504	741.522	1245.94	685.583	1330.8	838.301	646.677	681.944	514.415	707.491	465.177	917.043	249.097	351.163	229.047	331.069	304.993	311.853	2290.96	1301.14	1685.29	2058.07	1666.17	1829.94
M497T831			0.311479	0.451697	8.9575e-07	497.15	831.004	3295.83	3055.28	4066.22	4370.53	2564.85	1773.3	3346.15	4083.58	3918.32	3348.13	4463.99	3234.15	3560.24	4251.72	3293.68	2779.36	3330.14	3350.8	4411.2	4631.48	4544.83	4485.75	4020.37	3830.78	3690.18	3627.77	2642.39	1825.66	3468.22	2838.14	3281.67	3400.4	2840.05	2685.63	2763.04	2564.69	1563.86	1286.01	1201.66	1374.06	1151.75	1343.39
M725T51			1.00579	0.183196	9.13371e-07	725.465	51.0005	44381.1	11085	46368.9	22625.5	13357.4	11639.2	44539.9	12169.9	18664.4	6100.98	9451.64	8741.47	14608.2	22917.6	14065.7	12792	14173.5	7412.13	8776.62	13841.4	23000.5	16563.7	8784.06	6346.23	9199.19	4927.17	6235.44	5720.86	1582.41	13322.6	17185.2	16262.7	18618.6	18890.4	20059.6	25726	5356.3	1243.79	4210.88	2840.32	4707.03	3028.49
M267T778			0.728085	0.494339	9.17107e-07	267.036	777.574	14115.6	12696.8	17564.6	22655.5	13055	18215.2	25966.3	33692.6	26034.5	17980.3	36342.5	28187	17656	15789.1	13180.1	16553.6	19069.2	17962.5	23416.1	17388.5	18629.4	17286.4	18154.8	19070.7	21151.5	19436.9	18953.2	21704	18826	19664.1	17904.9	17043.8	18245.1	16147.9	17663.9	19835.7	8512.78	5931.18	9042.89	11061.8	8815.69	9451.4
M454T314			0.304224	1.48382	9.5215e-07	453.519	314.195	3326.47	2846.49	1456.31	1680.79	3102.26	2883.55	1745.76	1344.01	2012.68	2744.42	769.87	1488.07	2987.86	3602.64	3136.37	3182.5	2540.36	3121.9	3743.26	2436.12	2029.23	2142.33	2629.25	2691.64	2362.23	1811.46	2063.15	2382.26	2191.36	1293.67	2081.68	2272.4	2103.18	2300.85	2421.44	2463.14	3336.34	3078.65	3521.93	3660.22	3360.24	3285.91
M759T627			0.632748	0.046865	9.6013e-07	759.098	626.89	8514.58	11919.2	13865	14743.6	9365.64	8845.42	15330.7	30782.7	20367.2	16967.2	34959.4	22406.9	11366.4	12605.2	11521.2	11853.5	11206.4	10442.9	18294.7	17079	21312.3	15577.5	15027.2	18269.5	1372.12	13912.3	11863.8	10548.4	24620.9	14739.6	4805.41	8166.61	7809.58	5356.53	5509.96	6848.05	272.304	150.544	167.534	789.485	91.9438	332.309
M197T56_2			2.37339	0.181472	9.61643e-07	197.118	56.236	172218	169127	151187	151223	156258	173590	197040	171573	173701	187559	140225	232124	83355.8	81294.5	105228	118476	101879	159621	158014	159788	117526	149273	153049	120268	128713	87950.5	120953	88501.1	63123.7	103005	129201	106676	72886.7	117071	113852	101340	14757.3	19827.7	11979.3	31119.6	17616.2	21028
M529T356			0.790515	0.166941	9.73192e-07	529.303	355.995	29897.1	27882.9	22844.2	30277	27057.6	26598.9	28592.2	22779.8	31226.1	24859.6	23329.9	24142.9	22017.6	23538.7	22025.4	23491.8	12473.2	14308	19514.3	17132.6	17991	20502	21997.3	19227.2	10493.8	10646.6	9010.33	9048.16	9855.65	9213.91	14396	8629.9	9883.59	13681.6	11228.8	12155.5	1443.61	1687.22	1714.07	2421.72	1773.38	2641.81
M299T368			0.62677	0.151977	9.94252e-07	299.187	368.016	1045.54	814.005	719.41	382.987	925.037	641.852	8357.28	7247.61	10796.9	11039.9	7904.96	7729.52	1437.95	755.289	806.941	639.121	826.61	695.043	3165.62	2448.22	4137.7	4621.24	4528.44	2094.24	7956.64	5672	5477.34	6779.28	4195.19	6129.93	9101	8216.6	5515.37	5855.7	7855.88	6992.08	1537.45	1470.9	979.491	841.62	805.218	981.895
M678T60			0.66143	0.275705	9.9818e-07	678.404	60.314	12545.1	15175.1	9372.24	10412.5	11562.6	9645.85	3811.46	5231.76	4958.63	7353.13	3828.8	7024.21	14545.6	11825.7	10141.2	10157.8	6109.23	6057.33	3936.43	6417.86	7173.13	7749.4	5901.36	3839.89	6932.27	5810.23	8498.9	5720.18	4608.54	7140.34	9077.7	11401.2	9137.95	9371.26	10242	8113.4	2431.91	1669.76	1836.83	2648.44	4852.74	2370.2
M413T488			0.578862	7.25564	1.00964e-06	413.18	488.294	922.063	1143.01	1415.9	1169.62	754.393	833.87	11461.6	10481.1	10500	9003.17	10862.4	10921.5	1531.1	1045.1	675.243	1082.91	883.695	794.754	2520.97	1470.3	3144.98	3463.03	3270.7	3050.44	6693.22	8181.29	4824.16	6338.34	8407.25	7279.26	725.646	843.09	902.475	862.57	545.807	582.482	4818.47	5267.45	7414.1	5631.65	4835.07	4408.43
M266T424			0.880358	0.203392	1.01363e-06	266.09	424.36	2435.25	2090.62	3128.15	2929.88	2040.95	2688.36	6425.47	7365.28	8588.4	6445.07	6704.51	5078.05	2902.34	3447.23	2857.33	2963.55	4692.38	5752.83	4273.69	4920.72	5370.54	4562.76	4810.78	4662.2	7237.67	7806.77	5548.63	6461.74	6921.15	12784.8	20709.3	14123.9	13787.6	13390.5	13699.4	14993	2694.91	2910.78	3344	3480.74	2966.25	3051.69
M339T108			3.20112	22.1579	1.02019e-06	339.154	107.673	243283	187096	27096.6	16206.7	258572	203883	181482	140080	114088	60393.8	56454.2	159187	233019	250953	199346	228799	9344.54	12390.1	159658	224876	208521	35993.4	61358.8	149695	143550	104194	18709.6	133865	107838	154469	9598.25	7240.31	6215.34	5046.63	6681.06	6108.22	155624	216049	135977	143336	125008	130038
M433T383			0.235851	0.377437	1.03263e-06	433.105	383.272	15810.1	17747	15787.8	22169.2	15475.5	17544.8	18960.5	20273.9	23268.3	15384.9	19197.3	19170.3	2137.88	2268.64	5293.27	1576.81	5509.25	3155.67	2625.58	1444.16	1338.82	853.069	2377.78	1938.16	1539.7	2393.09	1551.98	2104.87	3105.99	3332.53	1443.78	1223.25	1379.21	1413.37	1470.43	1837.9	494.33	524.89	659.573	574.853	548.251	507.441
M260T474			0.39468	4.02121	1.07442e-06	260.06	473.935	603.576	710.08	668.125	501.897	630.233	502.214	3323.65	2985.17	3242.96	3636.98	2766.91	3400.85	868.701	1174.89	797.369	646.103	681.633	822.028	1219.89	1140.18	1670.71	1559.64	1564.15	1109.64	3961.25	3582.35	3859.93	3044.64	4066.06	3304.93	649.487	798.016	649.803	815.884	680.332	637.899	2626.53	2231.15	3147.44	3527.95	2413.27	3069.1
M583T627_1			0.379951	0.024228	1.08001e-06	582.622	627.461	3940.07	3785.79	3435.25	3982.11	3284.77	3152.3	4678.52	5264.3	5555.08	5532.44	5000.54	5328.88	4934.15	7150.24	6095.65	8154.8	7627.86	5075.84	8462.88	7932.09	7364.21	7195.19	8149.64	8410.26	5893.19	6138.58	4580.37	3505.17	7237.17	5380.02	1414.63	2494.39	2939.98	2404.72	2027.37	2273.07	0	4.57732	0	187.553	11.197	125.063
M285T108			10.6539	73.4137	1.15346e-06	285.182	107.731	880568	731196	93451	113217	1.12165e+06	1.14897e+06	675872	646754	578231	307924	590176	1.0801e+06	1.09216e+06	1.16418e+06	1.01667e+06	1.22194e+06	57613.1	62995.4	1.22821e+06	1.20695e+06	1.08943e+06	215230	1.16954e+06	1.38686e+06	1.35426e+06	1.20804e+06	138926	968293	1.24041e+06	1.20404e+06	26338.7	22012.9	18635.6	15254.2	21280.2	28729.8	2.35139e+06	1.42508e+06	1.67852e+06	1.43893e+06	1.4891e+06	1.32604e+06
M167T649			0.401059	0.150983	1.15714e-06	167.044	648.813	2091.26	1992.67	2548.06	2744.9	2090.06	2549.4	4553.87	4708.61	4624.72	5192.24	4597.72	2424.48	1994.09	1522.72	1789.21	1362.56	2277.29	1473.39	2347.81	3146.52	3638.74	4021.27	1964.2	2555.14	5721.33	6751.79	5350.56	5962.86	6514.96	6202.44	2701.96	2953.05	3272.45	2351.12	2585.85	3852.36	240.338	321.257	251.754	803.083	368.499	689.995
M739T376			0.478147	0.148371	1.19613e-06	739.19	376.222	859.74	3068.64	3158.32	3944.56	1528.91	2222.36	3168.47	3532.67	6013.47	3982.83	2990.38	4895.65	2733.06	4015.2	5276.6	4435.27	2349.31	3782.34	3127.88	3187.06	2181.52	3047.6	2501.36	2307.92	5642.34	2354.92	3366.4	4928.88	4284.61	4753.16	4095.52	3032.66	4645.24	3510.91	4375.65	5406.66	674.38	541.214	516.122	590.838	643.323	753.276
M113T50_3			11.4769	1.72431	1.22796e-06	112.985	49.763	2.48394e+06	2.35899e+06	2.74126e+06	2.58686e+06	2.21097e+06	2.12536e+06	2.12559e+06	2.42662e+06	2.39214e+06	2.17958e+06	2.59272e+06	2.37509e+06	3.29764e+06	3.03331e+06	2.63281e+06	2.43042e+06	2.82048e+06	2.00508e+06	1.72014e+06	2.1351e+06	2.49518e+06	1.98488e+06	2.01841e+06	2.233e+06	3.00439e+06	3.25592e+06	2.63902e+06	2.89542e+06	3.2151e+06	3169471	2.11896e+06	2.41243e+06	3.01348e+06	2.16986e+06	1.97945e+06	2.16328e+06	3.93888e+06	3.95085e+06	4.24361e+06	3.84275e+06	4.0288e+06	3.88971e+06
M588T589			0.550534	4.96883	1.23258e-06	588.052	589.347	925.334	866.364	1001.04	917.397	861.634	559.953	5904.83	6753.23	6376.97	4734.01	6251.41	5733.97	1066.06	1616.29	1071.69	892.542	517.791	1031.15	3632.79	2471.69	3800.21	4453.93	2517.65	2620.57	10756.5	10665.7	6708.37	6450.94	9169.93	7613.63	1013.02	1007.94	685.522	1017.56	835.321	1668.46	5303.19	5696.78	6571.15	4975.52	4388.54	4009.77
M88T772			0.554757	1.85421	1.26755e-06	88.0396	771.6	10112.1	10725.8	9725.39	8295.52	10697.4	10178.2	31829.7	34085.2	35076.4	31731	34971.1	32382.2	11071.3	11440.4	13080.1	11383	5747.17	6471.15	15063	15736.1	14967.8	18689.4	17845.5	14025.3	10142.5	11789.8	8803.18	8341.82	9764.98	9881.54	3655.97	4617.16	4884.06	4620.89	4593.59	5032.8	7458.66	8926.1	8988.33	8240.7	7703.4	9496.45
M288T716			0.384772	3.7362	1.26885e-06	288.06	715.959	2113.31	2239.43	1100.04	1156.27	1585.05	826.002	1550.34	954.317	933.854	1261.88	1437.76	746.027	1234.8	1388	1793.49	1125.28	479.17	663.807	307.984	977.036	856.557	1618.09	315.541	999.4	6329.94	6168.85	4106.84	4209.51	6003.93	3812.01	543.542	946.716	685.519	707.473	849.83	677.508	2487.3	3190.76	3444.37	2430.89	2607.98	2317.53
M329T98			3.73874	0.196642	1.27504e-06	329.067	97.957	384006	331876	598562	484103	152302	374322	107458	83603.8	42057.2	26476	49976.5	88606.7	394988	344155	194491	309849	961424	593176	344564	422705	323511	417650	331835	317229	80792	197106	278146	112836	163769	50611	240561	260788	264805	295502	366133	243448	58121	44490.6	26334.2	67610	96329.9	35750.4
M719T77			0.864964	0.105462	1.28554e-06	719.49	77.4905	4965.85	799.558	19969.4	19702.5	3029.98	3241.32	5399.8	3015.98	361.048	477.707	3951.4	1342.98	1460.92	2631.58	2714.69	1868.65	11696.7	9029.73	6567.58	7981.4	9447.73	5804.38	5381.34	4437.17	1858.04	1559.3	3942.48	802.593	140.893	1313.64	9914.81	14586.8	12724.6	16721.3	14699.9	9999.35	330.416	1191.76	1760.63	1578.03	1875.68	1557.7
M526T709			0.654352	2.63396	1.31364e-06	526.176	708.667	517.615	922.694	2079.12	3304.27	1048.6	2081.65	1423.2	2676.9	1704.5	2351.3	3265.13	3328.61	2210.92	2055.45	1918.33	2671.1	2832.68	2430.48	1657.93	2758.54	4393.01	3070.29	2508.59	3156.82	2586.89	3683.82	2694.76	3570.24	4944.58	3994.7	2634.22	3639	3664.11	3450.19	3640.9	4147.48	7486.13	11038.7	8378.54	8967.01	10279.1	9627
M349T751			0.291629	2.2668	1.3334e-06	349.075	751.391	683.592	735.885	804.979	928.34	662.695	711.443	1211.67	966.735	748.424	974.91	1361.86	1282.93	938.121	736.33	758.621	661.018	590.667	641.441	1029.44	1082.58	1228.22	1134.08	863.106	868	1697.5	1786.31	1217.55	1619.21	2239.44	1622.51	842.486	1077.21	850.886	803.688	817.835	841.442	2265.41	2025.51	2093.35	2036.29	1537.92	1904.92
M189T664			0.764092	0.0187614	1.36047e-06	188.939	664.113	2950.51	3258.79	1707.05	992.652	2132.32	2065.61	1835.68	1834.44	1139.15	2126.96	1349.92	1623.4	1029.6	1307.78	978.322	730.957	1894.71	2009.33	892.164	1534.8	850.79	1191.37	663.035	965.015	2711.79	946.222	3507.29	4158.72	2022.74	2446.75	9767.91	9938.84	11376.3	10416.2	7720.42	5480.52	68.6368	213.703	0	37.8902	264.403	441.621
M293T567			0.649444	0.362406	1.38425e-06	293.049	566.914	4141.79	5121.09	10848	10321.3	7069.75	5274.85	8502.27	11575.7	6888.6	7274.51	8988.73	8288.19	5185.19	3122.33	4699.42	4620.8	6452.98	6239.03	13833.1	11715.9	8034.5	12843.4	9400.88	14021.4	3636.6	4424.65	5124.52	2818.83	6982.2	5270.01	8444.99	12567.3	11464.5	11707.4	9506.87	10647.4	3589.5	5046.57	3626.47	4163.57	3295.83	3594.71
M390T763			0.16288	2.7254	1.39237e-06	390.105	763.297	549.927	496.867	795.76	573.96	911.719	880.989	1764.6	1934.23	2099.92	1933.73	2393.99	1918.47	868.631	836.459	557.343	731.349	454.066	420.137	1245.95	1403.94	719.123	880.935	1120.68	1001.8	567.021	636.35	451.027	556.038	445.922	1049.17	218.432	168.054	214.859	188.867	188.993	259.648	586.851	436.079	600.537	631.13	493.35	628.42
M296T103			1.51566	0.0567649	1.49618e-06	296.231	103.01	37766.7	23284.6	43574.2	31706.7	42821.5	45311.5	8024.77	8160.02	6046.93	3586.98	2311.46	16375.6	31478.3	34505.4	23238.1	31093.5	21819.9	19658.5	16529.7	26102	10190.5	16303.5	15440.1	11137.3	15709.8	14710.1	10791.5	18936.4	17756.5	20434.4	49470.5	29263.2	46581.3	32121.7	32923.3	33960.8	1487.39	1100.92	1857.21	1356.46	5274.2	1657.37
M227T648			1.05784	5.15838	1.50259e-06	227.065	648.454	2458.77	2301.17	2143.31	2619.31	1800.54	2635.25	5421.7	6650.81	7665.09	7852.36	6369.02	4124.67	2643.51	2654.05	2663.04	2123.2	2954.41	1685.04	2314.75	3586.87	2884.69	4022.3	3061.9	2886.97	10417.8	13035.4	8249.38	10327.2	18703	12602.9	2986.89	3734.9	4833.21	3176.86	3325.61	4326.44	18697.6	16996.7	16187.2	26309.6	17338.3	19935.3
M267T671			0.404061	0.27004	1.55227e-06	267.025	671.343	1304.14	1492.63	663.74	905.882	1162.76	836.203	1489.89	1604.91	1225.92	1434.42	1906.83	1471.67	2103.26	2338.48	2324.67	1819.43	1891.77	2292.54	1217.19	1434.62	1083.82	1162.92	843.085	1204.9	7608.02	7337.6	5698.8	6253.05	6976.66	4989.95	3052.92	3620.1	3366.7	3535.12	4122.71	3944.6	528.253	429.548	690.12	1061.55	1442.02	1692.75
M468T74			0.542959	0.228619	1.55766e-06	468.151	73.8785	1612.61	1599.07	1831.84	1183.5	2095.8	1320.5	1497.61	2076.29	3874.66	1171.01	1264.44	2720.1	3990.26	3505.28	3116.05	2876.57	20213	14555.3	2892.78	4637.33	3693.46	4902.55	4396.23	4206.36	2452.66	2250	1674.16	5794.29	6380.03	7644.2	6665.8	4609.41	4889.17	6888.15	6219.13	7423.32	1611.03	1418.41	1207.09	1092.01	1383.13	1677.49
M114T772			0.372238	2.06035	1.56847e-06	114.019	771.606	3289.17	3494.07	2324.15	2325.68	3210.43	2468.82	11252	10441.5	9071.37	8946.38	10129.4	9295.93	2971.39	3457.48	3689.24	3576.16	1722.15	2290.91	4576.31	4686.53	4893.34	5442.68	5593.92	3983.43	3512.53	3954.29	3029.31	3251.55	3385.33	2519.65	1236.15	2138.31	1816.02	1727.21	1655.51	1567.01	3839.67	3921.18	3239.78	3297.37	3158.98	3435.46
M143T504			0.899028	0.558549	1.57659e-06	143.035	504.323	22299.5	18510.5	25765.6	12923.5	17381.4	19484.8	64728.1	29334.6	54484.5	57745.5	41691.3	75632.2	24519.6	25086.3	20291.7	23261.3	28231.4	13433.3	36729.1	36628.6	38532.6	31658.8	56628.1	63811	48209.3	28810	45211	43548.4	52992.2	42852.8	31716.3	33300.1	30427.1	35612.9	34809.8	30981.3	19640.4	18708.4	21615.2	13084.7	18841.9	18058.4
M223T661			6.19181	44.1713	1.62207e-06	223.02	661.041	2186.28	3020.13	1725.88	1671.71	1681.22	1843.58	4804.21	5134.1	4696.15	6177.51	5537.42	3009.41	1253.87	1479.03	1487.33	1165.53	1283.67	2023.36	1442.17	1723.92	1163.14	1441.97	1617.44	1265.19	19017.5	26678	17392.9	26259.9	31052.5	43307.6	11023.6	12202.1	12356.9	11905.3	11456.3	15067.3	708149	559386	677559	364707	477381	482003
M510T763			0.402002	2.58598	1.62703e-06	510.146	763.368	989.892	1072.15	1534.59	2039.57	1213.14	1395.68	4104.48	5024.8	3527.23	2597.73	4277.97	3718.77	1374.38	1428.21	1409.75	1246.23	1443.09	1429.63	3880.89	3833.66	5570.89	3797.15	3167.76	4284.98	1371.99	1675.68	1208.32	1957.69	2042.83	1692.96	1289.45	1380.78	1254.84	1451.61	1381.1	1379.35	3720.56	4269.2	3847.12	3023.03	3244.96	2937.57
M391T629			0.413987	0.271296	1.64375e-06	391.005	629.256	4046.38	3756.26	3567	3247.19	3064.09	2571.54	2989.86	2126.77	3927.37	2620.24	2127	3430.63	4057.56	3033.72	2895.41	4502.23	2689.81	2422.97	3492.81	2918.1	2638.82	1156.17	3750.89	1802.84	4773.64	4636.67	4281.63	2814.8	2668.58	3605.52	4603.36	3170.2	2976.86	3912.36	4448.38	3559.11	1092.65	985.148	950.492	1245.6	876.392	1000.08
M641T964			0.520064	2.99225	1.65069e-06	641.159	964.034	8233.99	12067.2	9414.26	8145.77	10477.7	10117.8	45578.7	45000.8	44315.3	31297.1	46313.9	34400.8	4132.39	4410.83	4773.23	3997.6	2035.37	1593.45	12491	7545.96	6675.79	9636.7	6936.57	6703.29	6963.08	5920.5	3260.51	4798.14	5076.74	4893.6	1474.62	2221.91	1551.24	2078.31	1756.82	1935.51	5618.95	4656.61	6640.23	6016.97	5673.15	4363.95
M1067T701			0.784856	3.64422	1.72721e-06	1067.34	700.822	91.596	540.961	1908.86	3394.03	881.053	1981.05	4453.6	4707.22	3085.85	4612.94	3607.1	2714.58	1734.73	1823.91	2054.82	2225.91	3195.81	2204.16	2707.54	3003.06	4058.75	2656.18	2364.79	3908.15	4266.79	5398.53	3028.23	4181.32	6192.44	3937.5	1998.94	3965.11	2347.13	3484.45	3422.31	3740.85	7968.44	10977.9	11906.8	13366	12343.1	12527.8
M225T108			4.93708	71.3635	1.7308e-06	225.161	107.673	138091	109176	17851.8	23126.5	182283	185549	95021.6	144498	105630	42655.6	44517.4	166544	197009	200369	198516	194020	13891.6	13563.6	201337	197054	192851	42765.5	79964.5	244415	235540	244803	31593.2	208838	221465	187925	5675.14	4573.22	4856.28	4348.12	4708.4	5204.27	309591	496170	394478	251876	326607	316899
M687T52_2			0.685001	0.0942556	1.74352e-06	687.486	52.236	6559.56	5651.02	4340.36	6216.41	7249.67	8012.5	9623.56	7846.84	12867.2	8469.67	7323.12	7241.84	5522.5	4748.23	4824.28	7703.56	5350.2	6756.43	5636.27	5736.71	10627.5	6119.96	5527.73	3686.2	5787.02	2324.54	5685.04	6311.26	2907.62	6895.15	9501.74	9383.67	5887.85	7740.71	9801.44	6272.09	1597.35	147.972	842.744	392.116	1233.19	366.266
M319T485			0.244066	0.389804	1.78769e-06	319.034	484.519	377.52	279.504	334.733	561.278	423.564	286.222	1508.29	1325.21	1005.12	1643.45	1242.6	1996.5	686.928	494.976	435.567	513.478	545.336	594.218	2189.62	2240.85	2045.82	2161.36	1121.52	1794.38	1097.14	1388.64	1088.6	1691.29	1697.86	1565.21	1825.87	1418.35	1866.08	1389.66	1631.4	1495.8	495.797	560.798	543.11	846.522	708.42	598.05
M598T451			0.178908	0.611952	1.82625e-06	598.308	450.89	2024.85	1925.17	1457.93	1399.06	2209.3	1743.36	1637.55	1080.54	1345.74	833.352	1315.14	1216.03	1665.85	1776.79	1484.99	1648.01	1239.45	1287.76	1266.48	969.476	863.824	960.01	1021.13	795.019	3001.81	2807.14	2387.74	2600.77	2689.49	3003.82	1575.39	1525.67	1389.79	1442.56	1302.09	1334.68	810.42	837.559	750.923	934.241	958.049	953.35
M159T621			1.30866	2.89258	1.83432e-06	159.077	621.059	21736.6	19848.4	16632.1	13285	22837.6	19207.6	24842.6	25364.9	28032.6	32042.6	24609	20801.5	20242	26525.6	25000.2	23516	17223.7	14043.9	27414.5	25822.8	31589.3	33258.1	25535.5	21491.6	18383	18317	14522.5	18520.4	17030.8	18579.4	13217.1	12513.1	14401.7	9658	10282.2	13326	31447	28240.6	34379.9	43938.8	36268	38035.6
M129T758			0.449271	3.51219	1.84224e-06	129.019	758.462	1679.74	2071.73	1543.46	2458.14	1625.56	2580.78	4478.65	3982.21	4979.65	5658.61	6631.84	5193.87	2101.27	2890.15	1236.89	2454.78	1094.11	1744.62	3039.38	2777.33	3761.14	3317.55	2858.7	3798.42	3439.41	3914.49	2319.99	4034.66	3566.09	3599.19	794.608	1029.25	1262.7	1279.98	1138.61	1099.73	3407.53	2887.13	4163.91	4318.39	4716.27	3704.38
M685T500			0.465311	0.0583316	1.84973e-06	685.364	500.189	2315.16	3270.25	4318.83	4216.95	2572.23	2415.51	5856.97	7844.56	5006.4	3514.31	8380.62	5684.29	2643.75	2499.98	2973.49	2307.59	2719.04	2778.05	6893.6	6758.15	8916.21	6415.39	4893.21	6020.79	3365.48	1731.12	3160.23	2876.6	4701.21	2242.01	2832.88	4522.7	4451.47	3661.21	2621.26	3237.07	13.9353	42.8065	26.8011	525.328	263.642	371.502
M321T964_1			0.232096	3.75771	1.86223e-06	320.576	963.965	1411.64	1903.32	1402.45	1360.3	1779.25	1499.62	7488.62	7341.31	7427.56	5301.04	7055.83	6040.31	693.384	789.473	821.9	647.992	263.237	291.706	2068.65	1243.44	1105.4	1759.98	1157.2	1072.91	1280.3	1056.65	612.724	1086.5	862.261	799.181	209.564	364.234	189.012	288.743	301.008	253.5	1008.51	835.406	1216.59	1178.29	1003.49	792.842
M291T98			1.5117	0.0835577	1.86508e-06	291.197	97.668	59646.5	16831.4	104063	35563	64182.4	173782	22696.2	38597.8	27452.5	10230.2	15661.9	32656	46600.4	78920.4	45562.5	101055	29312.4	27673.7	38008.9	58686.3	51617.1	42226.1	69487.1	30661.3	12602.1	22307.9	27116.7	18983.7	9910.83	68888.3	50202	43262.9	44360.7	32055.9	28575.1	31561.6	3207.01	2960.79	2605.97	3359.33	4179.79	2906.91
M675T59			0.920363	0.145899	1.92072e-06	675.428	58.814	21533.7	27424	20584.8	25883.9	29831.4	22909.9	7513.61	7273	8167.19	7266.35	2135.39	9702.1	17105.3	15157.1	20118.7	24830.4	18826.8	27643.1	8340.91	8908.86	8520.6	9650.18	9830.17	5879.75	14592.7	7181.82	10588.4	7221.99	5798.41	12781.9	14633.9	20174.6	10752.3	16766.1	16740.5	14809	3029.78	666.334	1832.18	1276.72	3681.89	3209.55
M179T56			0.589979	0.319571	1.955e-06	179.108	55.919	13333	13730.3	14312.8	13109.9	12812.1	13748.3	15809.1	13364.9	14162.7	15088.2	12515.2	20281.3	6749.17	6918.45	8265.51	9684.08	9496.62	11995.2	12342	12693.4	9459.4	11857.7	10722	9966.04	10384.3	8634.82	9707.33	8744.08	5035.92	8914.9	9306.29	8186.45	5841.37	8656.33	9526.39	8571.86	2270.38	2004.61	3114.27	3326.58	2386.42	2904.64
M302T312			5.09846	1.45622	1.97881e-06	302.067	311.705	907158	821428	818272	745075	741560	799221	1.86889e+06	1.79638e+06	1.87528e+06	1.62272e+06	1.60947e+06	1.75873e+06	978272	1.05292e+06	1.00877e+06	995074	709612	741447	1.51687e+06	1.3559e+06	1.34024e+06	1.40098e+06	1.37524e+06	1.34861e+06	1.47332e+06	1.40409e+06	1.09789e+06	1.33008e+06	1.41308e+06	1.34025e+06	686273	690271	690593	607793	654091	722314	948159	892078	1.00058e+06	1.08211e+06	953712	1.02298e+06
M458T831			0.180267	0.385197	1.98745e-06	458.153	830.826	1165.69	988.567	1030.73	734.136	754.906	744.783	1196.4	1192.41	1869.07	985.207	1278.64	1109.2	1055.77	1471.4	876.48	983.381	1321.05	1030.34	1640.91	2048.21	1454.09	1851.2	1239.27	1086.93	1219.67	974.842	858.688	560.541	934.405	746.741	995.067	911.417	711.285	955.555	820.111	692.921	292.022	322.539	307.652	380.971	315.755	340.311
M257T867			0.402227	4.11839	2.03525e-06	257.115	866.573	674.456	924.31	595.523	1198.9	594.049	561.584	2784.3	2511.35	2507.55	2602.82	2667.31	3007.85	891.004	1064.79	442.824	624.103	1060.9	903.901	1267.86	1426.33	2501.85	2355.71	1679.18	1176.12	8348.34	7602.66	6077.52	8501.5	9061.13	8765.71	711.898	849.292	532.074	762.157	695.525	663.084	3380.49	3160.3	3444.04	2851.43	2108.19	2410.56
M404T503			0.462023	0.143645	2.12428e-06	404.177	502.536	3296.07	3474.79	5134.91	4908.53	3256.16	2695.27	4358.44	3554.98	4043.94	4455.31	4903.93	3518.71	3668.55	2665.85	2895.93	3305.46	3680.37	3284.56	4841.98	5371.63	6570.76	4904.9	5275.32	5259.18	2921.08	1925.78	3434.67	2739.53	3369.86	2331.88	3098.26	4408.27	4682.82	4293.43	4291.68	2777.87	364.782	233.856	211.767	811.691	874.896	886.178
M323T52			0.608813	2.36695	2.16813e-06	322.801	52.05	5439.45	6516.62	3985.74	4932.05	4848.3	6586.49	6359.66	6343.45	7782.4	10042.5	10298.1	7258.08	4575.15	5057.27	4995	4256.57	6335.75	5841.6	5176.45	5133.7	4203.38	4639.21	6560.5	7034.06	6109.44	10434.9	5758.08	6301.05	7435.45	7164.69	2454	2615.68	3378.41	4835.73	4066.27	4212.61	7358.77	8592.41	9875.75	8193.84	8526.38	8490.65
M225T355			0.692919	0.161781	2.27888e-06	225.114	355.185	8613.61	7556.05	6815.47	5828.61	8513.9	6259.89	10925	10441.4	16132	11145.2	11691.8	11241.6	14051.5	15944.4	18750.9	13346.6	22471.3	16027.1	19295.6	21253.3	19200.5	34958.2	15295.7	18674.2	4206.55	4354.49	10654.3	2238.87	4327.28	3294.33	8531.73	7135.3	10947.7	7509.15	8037.81	11398.6	982.817	2459.2	964.064	1477.69	981.335	1799.92
M208T763			0.334432	2.56988	2.31602e-06	208.047	762.667	2322.29	2674.16	2088.37	2095.54	2505.45	2471.43	4057.2	4763.36	5500.2	5071.06	5174.83	4962.24	1881.76	2214.84	1963.72	2086.8	1461.47	1335.64	1806.52	1807.58	2043.35	1882.88	2549.21	1773.93	1310.86	1390.02	1209.46	1672.7	852.102	1677.03	1033.68	957.491	879.337	947.491	1006.84	938.235	2528.4	1776.73	2937.21	2461.32	2483.81	2622.91
M392T57_2			0.58495	0.17657	2.49152e-06	392.265	57.234	1607.59	1217.34	3197.37	2640	2304.8	1746.91	1970.18	2221.19	3357.39	2770.95	3501.43	2545.92	3585.4	5122.15	4899.34	2661.53	2778.05	2603.32	2999.27	3369.85	3342.05	4902.24	3552.03	3038.78	3146.93	6929.97	6158.93	4387.66	3272.27	3682.06	8322.48	6608.96	7247.73	6351.24	5218.41	4776.37	1000.33	744.639	757.328	1200.95	1775.93	1323.23
M745T501			0.792402	0.0426331	2.49993e-06	745.386	500.737	6491.68	7216.48	12925.9	13756.8	6620.73	6479.05	20487	27341.8	16972.6	14002.9	29805.9	19493.4	7534.72	5967.22	7369.86	6035.37	7349.28	7634.8	24082	21961.1	32960.1	23051.8	18242.8	23028	9493.21	6775.65	10438	8689.36	15646.2	7276.71	7460.28	14024.2	11549.1	10354	7669.32	9895.72	0	101.325	70.8109	898.463	838.588	689.411
M831T830			0.837843	0.104116	2.55969e-06	831.306	830.449	16889	12721	16898.5	16690.8	10034.1	6579.58	17835.1	21134.6	27391	17094.9	20651.5	20075	15877.3	24017.6	14505.6	12006.8	18974.3	18077.7	27664.8	35677.9	23822.5	35655.5	23115.7	22472.2	20667.3	16255.3	10564.2	5023.98	13225.9	8534.75	16608.5	13392.2	8940.12	10948	12462.4	9953.45	1223.34	860.494	878.078	1800.9	1105.69	1659.56
M387T57_1			0.418729	0.46869	2.60884e-06	387.231	57.118	4366.71	6070.21	4719.6	4578.52	3387.72	4800.72	4428.58	4059.48	4181.09	4532.03	4425.69	4295.18	6831.34	5969.83	3454.81	4061.03	8028.48	5546.15	3465.86	2979.58	3036.81	2673.28	3212.26	3687.48	6387.22	7185.78	10097.2	10022.9	8528.31	7343.5	4860.22	6089.47	5893.88	6205.52	5058.98	5258.2	2193.69	1895.49	2507.64	3151.49	3128.32	2761.79
M185T650			0.328602	0.23393	2.62386e-06	185.093	650.096	1825.08	1488.89	1604.54	1574.94	1218.07	1565.31	1295.84	1678.21	2294.6	1756.71	1511.95	2278.14	1856.93	1918.25	1791.02	1845.87	1775.45	1983.7	1994.69	1368.18	1593.06	1211.42	1868.13	1618.28	5035.39	5731.76	3824.5	3465.25	4162.82	3577.79	2641.21	2834.03	1932.71	1961.66	2013	1938.69	499.378	484.413	468.743	852.189	438.701	372.823
M455T373			0.351235	0.0190048	2.71102e-06	455.265	372.57	4665.81	3582.74	5348.43	4474.51	2964.14	4148.06	3635.81	3599.75	2469.38	1916.5	2680.9	3050.79	2577.5	3063.71	1109.09	1977.03	2512.27	1727.53	2273.09	2223.64	1267.31	1272.81	2402.9	1479.84	1418.61	391.86	2233.08	2071.08	530.402	2025.71	2407.29	1878.54	2143.42	997.249	2077.71	2166.26	51.6358	25.4554	8.34677	92.2398	0	44.1176
M146T61			0.589201	4.80169	2.77673e-06	146.024	60.611	889.109	915.876	986.619	860.285	996.321	628.094	862.23	1233.16	2039.52	1040.15	1386.19	1106.57	508.567	830.909	532.413	712.931	581.917	1063.06	944.325	1178.83	880.682	642.596	607.86	543.791	1494.17	1946.44	1097.45	1291.7	825.94	1870.85	1364.92	1557.74	1496.34	1197.87	722.024	1251.21	5856.8	5543.42	4658.65	7372.98	5282.16	7731.32
M609T54			0.470286	0.156631	2.78725e-06	609.364	54.297	1996.16	994.727	2193.42	1089.57	1271.95	733.865	3096.47	1739.33	1772.73	1480.78	1066.17	2010.1	1246.99	1581.84	1630.46	1864.66	2553.1	1422.36	1651.19	2289.48	3397	4336.38	1468.04	1549.73	2575.97	2301.35	2254.75	1945.96	505.631	2277.33	3638.05	3755.2	5309.94	3091.48	3909.85	4849.85	970.388	513.281	467.561	1019.39	791.23	84.1277
M151T372			0.409001	0.0465596	2.83427e-06	151.039	372.442	1976.79	3291.96	1702.77	1113.04	2099.61	4469.32	1937.82	443.322	2221.62	2888.37	1284.44	2546.24	1811.43	2467.03	2355.62	1784.34	2572.01	2724.18	3110.84	2464.65	3635.48	2347.19	2019.19	4224.89	3190.26	2416.73	2556.47	3698.45	1617.99	2956.86	3705.97	2248.11	3291.32	2030.14	2210.76	2756.05	64.2207	190.187	127.478	80.7016	121.887	171.762
M161T665			0.206041	0.137788	2.83945e-06	161.057	664.81	859.128	978.158	1084.26	811.57	948.571	900.457	1223.17	1007.69	1163.3	964.812	984.992	1145.71	791.934	948.783	881.528	1011.25	897.859	757.655	968.772	922.553	1125.07	870.117	745.045	735.789	1265.42	1445.67	1034.97	1002.24	1416.09	848.061	761.7	1053.51	678.609	651.878	642.265	863.564	155.975	81.7206	65.817	148.966	188.447	0
M342T306			0.399926	2.6375	2.84597e-06	342.119	306.094	705.557	555.8	847.61	1056.38	827.602	1346.39	4616.28	4864.46	3534.82	4021.1	6007.11	4485.01	1301.39	1402.85	1156.73	1627.78	1741.09	1549.11	1923.11	2480.15	4685.05	3904.84	2695.41	4698.05	4907.91	2990.36	3114.72	2947.46	4697.01	2659.8	1249.28	1645.14	1462.67	1304.6	1000.58	1273.43	4084.56	3743.63	3417.22	2717.99	3898.41	3068.55
M522T501			0.691354	0.129538	2.8513e-06	522.242	501.283	5096.8	4732.94	8676.56	9978.42	4206.84	4096.15	15337.3	20948	13459.3	11193.9	20534.9	14689	5790.21	5678.29	5945.43	5043.22	7038.66	7588.64	20975.8	17307.9	22815.4	18547	14527.9	18455.7	11174.8	8687.55	9435.35	8857.58	16942.7	6965.53	6638.59	11399.4	8910.68	7977.75	7110.33	9733.89	255.856	536.71	301.073	2081.82	1599.57	1931.23
M320T964			0.421064	3.31762	2.90491e-06	320.075	963.994	4982.62	6829.94	5356.29	4727.71	5957.58	5611.65	28768	25457	26139.7	18907.3	25852.2	20788.5	2509.17	2673.89	3288.37	2406.09	1216.86	1030.47	7263.64	4494.05	4172.39	6241.84	4148.23	3885.08	4707.34	3477.96	2040.89	3462.05	3101.3	3080.12	799.647	1226.39	856.285	1226.15	1023.96	1144.48	3633.64	2912.37	4228.54	3929.38	3496.8	2623.63
M934T605_1			0.418311	0.153247	2.92712e-06	933.754	604.729	4355.04	4834.19	4754.07	4306.11	4919.58	4405.43	5169.41	5644.97	5612.56	4801.55	6945.34	4140.49	3477.21	4042.45	4641.63	4652.42	3108.77	4076.28	3916.73	3249.81	4175.84	2996.4	3674.44	3567.87	4177.83	4796.02	3929.79	4986.68	5891	5514.44	2823.3	3900.18	4030.26	3154.7	2270.29	3308.45	203.238	405.422	364.48	1040.58	471.274	501.369
M198T565			0.333123	2.96263	2.95883e-06	198.075	564.709	580.661	846.488	572.391	1095.59	651.996	611.032	2161.69	2464.49	2478.62	2267.14	1984.16	2584.74	587.965	531.028	534.596	483.826	550.462	634.832	1291.99	1097.49	1290.08	1455.28	1295.94	1323.25	2241.5	2117.77	2116.94	2281.43	3288.63	2564.79	619.493	1051.66	679.918	761.239	620.186	880.947	1887.69	2751.68	2284.08	2642.93	2162.37	1939.18
M332T527			0.205657	0.172326	2.95942e-06	332.097	526.524	989.349	1238.4	736.482	584.474	1027.32	927.874	559.276	1259.46	527.782	884.124	1274.15	696.326	1367.87	1166.43	927.928	2168.47	1057.69	983.857	792.376	561.505	838.657	840.547	984.685	913.632	1031.41	1250.85	1097.78	1198.41	1032.69	1849.18	1122.54	654.224	672.05	812.459	732.891	798.129	187.578	111.184	111.28	141.419	131.683	142.695
M705T52			0.706327	0.130823	2.96068e-06	705.493	52.431	6594.37	5045.96	9851.12	5834.32	5271.92	5442.1	12292.3	8990.2	10520.2	8460.58	4808.4	9528.74	4880.7	4723.57	5200.69	5481.29	5618.07	6398.39	4608.52	8736.59	11408.3	9111.75	6498.45	3015.2	6061.66	4347.9	3564.43	4876.19	1459.2	2895.65	10943	11041.6	5748.04	9129.27	8281.13	8569.7	1493.87	514.89	1418.96	1104.95	1948.6	545.596
M549T102_1			1.32861	3.06855	3.00899e-06	549.285	102.065	25052	36298.9	40885.8	37626.7	47054	63804.4	8631.09	28275.8	8263.94	4641.95	7644.21	42565.6	62292.5	38038	62842.3	39291.3	37669.7	40318	35639.9	17341.8	41319.5	44438.5	41134.9	48279.6	49006.6	78260.4	113251	75992.3	62251.3	86898.4	15233.5	13623	7980.09	7524.97	14892.4	10033.9	27957.1	36046.7	37249.4	40260	40734.3	30365.7
M389T57_4			2.52637	0.246675	3.00917e-06	389.291	57.228	47536.1	38806.3	36332.7	45025	50631	47311.5	63352.4	45784.2	86115.9	50118.9	39160	48885.4	54589.1	73179.6	57958.6	58825.5	55146.7	83854.1	65080.6	75449.6	52044.4	74001	62237.3	45717.1	105739	90785.5	92343.7	105352	55805.2	131260	172785	143368	104730	116527	122196	134614	28111.1	28834.5	17777.2	49245.4	36144.1	35801.5
M817T627			0.387763	0.0345525	3.04683e-06	817.244	627.368	3712.46	3969.03	2909.48	3446.48	4293.41	3207.73	2197.34	3419.72	5161.23	4228.24	2495.29	2740.15	3461.9	7846.36	6699.63	5940.86	7076.54	4847.92	5261.46	5232.31	4425.54	6160.69	6310.83	4175.84	5556.43	5547.79	3738.5	2017.21	3674.31	2028.03	2963.67	2664.74	1327.79	2235.34	3003.96	2480.1	94.3646	62.4634	79.7579	142.174	95.3767	32.9421
M491T373			3.74708	0.267946	3.05732e-06	491.121	373.479	679822	685948	738382	821786	680468	668589	627583	686425	638103	641274	793585	648059	461753	453519	565207	436643	496116	418665	404737	347693	474873	409105	334865	319525	274839	463600	356570	351676	162238	312253	306421	237075	251573	375614	344751	365593	87241.4	78850.3	101947	73930	96661.2	65384.2
M711T601			0.363033	0.0801647	3.11811e-06	710.837	600.98	6343.89	6555.06	9761.67	9250.74	7115.71	8371.83	7706.18	7767.44	9566.33	7839.72	8841.96	7909.84	2747.4	3933.18	2393.66	2508.4	3536.03	2011.15	4132.49	4239.91	5298.08	3125.95	3879.34	3675.19	5618.18	3907.63	3264.25	5196.54	6279.52	4211.48	1795.49	2615.62	2576.92	1486.33	2064.89	2810.89	49.8773	143.788	70.831	376.494	142.379	286.84
M333T61_1			0.42022	0.267444	3.17404e-06	333.061	61.4415	2564.2	2577.92	2070.03	2791.87	2423.81	2418.26	1340.18	2006.49	1469.79	1750.29	1155.17	1395.07	3933.74	3600.04	3826.86	4932.47	5735.28	9183.68	6670.23	11465.7	7693.73	3892.55	7445.2	7220.16	4777.81	2536.99	3898.39	2105.91	2840.78	2734.41	3773.57	4559.27	3287.35	3421.44	3846.55	4565.56	1492.92	880.561	370.993	924.088	785.058	1818.94
M479T612			0.496546	0.0884193	3.19882e-06	479.214	611.548	1589.27	1979.8	2702.04	4030.51	3119.32	2987.65	808.107	795.995	1331.57	1759.58	854.513	1474.89	5731.23	9470.98	8453.65	9692.89	6580.46	4363.58	4000.76	8611.61	6810.88	7715.22	7876.84	5519.08	2598.78	1175.39	1741.26	487.478	722.289	412.064	4185.65	5630.95	2803.28	4925.88	4300.44	3463.49	284.053	229.789	230.467	511.368	508.653	473.536
M474T771			0.59513	2.04567	3.26027e-06	474.148	770.952	4925.67	4913.75	6931.34	7625.25	6211.29	7171.67	49127.6	58983.5	48811.9	46671	53223.6	53524.6	6992.26	7845.24	7932.54	8952.02	6266.15	5533.19	36137.5	33910.4	42221.3	35295.3	33672.5	32623	9394.34	11940.9	8043.02	8201.4	13816	10623.8	3740.96	4601.12	3559.22	4886.28	4444.85	5134.27	7425.18	8560.58	9316.12	10631.2	9114.4	8889.97
M360T372			0.316628	0.137918	3.31374e-06	360.193	371.529	852.65	720.102	673.756	693.536	322.754	873.35	1115.48	1322.13	1995.97	1497.23	1780.27	907.8	1939.75	1433.51	1878.19	1366.08	2534.88	2098.37	1540.58	1656.27	1228.88	1276.51	692.14	778.982	1862.48	1052.86	2442.77	1276.76	728.377	1467.92	1608.21	2551.82	1488.93	2121.91	1538.06	1722.28	287.469	280.935	335.854	235.915	173.162	208.072
M101T647			0.271378	0.319448	3.55149e-06	101.071	647.034	2565.01	3099.1	3614.17	4389.76	3355.07	4046.17	7312.46	7264.55	7682.19	5692.41	7198.1	5797.92	3682.95	3692.27	3596.86	3368.17	2893.81	2264.17	6234.41	5815.83	6706.38	8272.75	5362.03	5241.54	4295.17	4131.82	3568.9	3420.28	4193.39	3628.6	1451.74	1846.29	1663.24	1668.99	1538.95	2333.38	486.951	577.252	612.865	594.611	524.878	558.476
M345T152_1			1.53816	0.119799	3.55306e-06	345.094	152.281	6438.44	5373.75	10838.2	9058.54	3432.89	4028.57	9931.6	11769	14977.3	12379.7	7093.86	9845.39	6495.35	6541.13	9086.82	5475.82	24822.2	18379.9	12116.4	17453.1	13677.6	12928.2	18505.1	11232.8	13956.7	18488.3	15729.8	12624.9	10382.9	14370.1	43672	36457.5	59358.9	44383.9	30599.4	37902.1	4463.94	5151.2	3898.3	4976.94	5385.15	6358.62
M435T396			0.316319	0.286539	3.56607e-06	435.153	395.661	2710.59	2205.14	1615.52	1149.12	3152.68	1735.29	2495.82	2085.06	3673.4	3600.54	3393.92	2248.66	3610.22	5074.99	4831.72	3676.3	3006.4	3171.87	2899.8	2787.36	3790.79	3193.79	3654.58	2841.28	5437.72	6917.76	3955.82	3879.58	4832.47	5075.2	2644.79	2035.35	1668.06	2149.02	2359.3	2706.07	560.396	513.237	401.092	806.886	768.774	835.825
M359T652			0.243568	0.252828	3.82288e-06	359.104	652.312	1137.58	977.208	1689.94	1713.3	1083.95	1702.15	3113.57	4636.48	3696.92	2865.72	4603.13	1696.65	1863.3	1246.3	1874.58	1872.17	2414.68	1738.65	2966	2304.64	3354.23	2346.02	1590.3	2418.98	2353.36	2850.08	1524.54	1729.04	4874.18	2573.89	1055.68	1589.94	1112.76	1395.99	1278.85	1275.13	230.116	304.608	358.375	463.411	55.0777	537.299
M378T39_2			0.560391	3.06897	3.83678e-06	377.972	38.776	1566.78	1982.19	2013.72	1679.65	1922.87	1861.72	1394.74	838.86	1320.18	1360.06	1078.76	2250.64	3860.44	3820.09	2359.16	1845.11	3396.73	1930.33	461.114	834.416	789.95	1203.68	925.675	1136.44	4485.91	4397.03	4521.34	3349.53	2467.16	3259.79	1840.9	1592.1	2244.39	2336.44	2196.44	2324.44	4902.72	5441.07	7657.39	7090.42	7380.83	5996.24
M308T803			0.363956	2.57874	3.83922e-06	308.099	803.043	4857.64	5312.72	7339.68	3131.03	3326.86	4344.87	9723.24	13805.9	11788.8	8008.4	12203.7	17167.5	3294.62	3265.35	2493.52	3375.77	1492.04	1612.61	6579.97	4306.64	5253.17	3708.14	6840.7	4182.33	3443.19	4018.4	3820.02	4903.92	3082.57	5308.34	921.775	842.152	989.698	1247.71	1177.85	1543.9	3174.36	2750.04	3385.73	2971.16	2837.79	2218.02
M440T762			0.358255	10.3552	3.90002e-06	440.153	762.043	2199.5	3325.69	1260.28	1462.01	3494.88	3341.43	11064.8	12718.9	12914.5	10935.2	12892.8	11393.6	2040.5	2072.68	2179.06	2408.73	582.163	542.874	2099.17	1961.92	2711.21	1629	3101.13	1679.95	749.413	807.453	601.933	1580.64	661.696	1718.74	185.722	178.544	135.487	244.585	200.498	219.127	1890.13	1105.88	2225.36	2386.13	2014.54	2431.07
M463T37			0.500211	0.12	3.91475e-06	463.31	36.7525	1270.88	2265.45	1460.7	2629.62	1637.17	1474.37	1641	833.067	814.38	590.428	711.398	1038.41	2522.05	3596.27	3418.75	2415.72	4244.5	4285.82	1227.54	2098.18	2075.59	2519.88	2086.31	1153.25	1934.04	1977.67	2760.47	1949.34	1490.41	2022.7	3539.29	3891.36	5459.98	3564.66	4363.54	5930.2	345.721	459.122	261.995	552.935	1138.22	451.884
M181T346			0.247639	0.117217	4.00947e-06	181.017	346.228	11880.9	10602.2	5926.67	5232.37	8264.51	6834.42	5677.8	4551.81	6416.79	4746.13	5570.37	8087.78	3374.73	2703.85	2811.21	2703.5	2435.33	2135.91	3046.14	3145.5	1979.49	2621.36	3091.5	3546.81	172.37	191.638	193.524	188.703	147.077	205.581	1094.63	1254.3	1106.03	634.915	1076.88	1377.45	150.754	251.892	97.9025	87.2088	124.416	54.9218
M153T56_2			0.753135	0.214769	4.04285e-06	153.128	55.815	17320.5	18730.9	16236.4	15769.8	15914.6	18984.6	20550.7	16456.2	20033.6	20870.9	16209.5	22483.1	9454.03	7496.49	10315.9	12240.4	11991.5	15936.6	15846.3	16111.1	12177.3	14772.8	16655.2	12402.1	12956.4	8994.79	13266.5	9327.51	8347.33	10492.4	14120.6	11440.9	7092.9	12221.4	12045.5	12155.7	1518.32	2953.13	2124.95	3559.75	2124.6	2554.89
M582T501			1.01911	0.117541	4.04631e-06	582.263	501.262	10062.2	9367.02	17908.8	21456.4	8637.68	8067.8	41946.6	50585.8	32067.6	27762.5	50735.8	37653.8	12212.2	12474.7	10105.4	9181.58	13255.2	13061.5	42089.9	40569.8	65049.2	42300	31869.8	42583.7	23707.5	20026.6	26055	18198.4	36798.4	19990.4	13846.9	24068.7	18089.4	20899.2	14079.2	20313.5	345.495	717.878	492.03	4352.35	3192.04	3982.14
M565T500			0.692517	0.059637	4.09097e-06	565.321	500.214	6858.9	8394.67	11270.1	11399	7890.85	6378.23	11592.9	14724.7	12899.8	9379.81	17316.3	12781.3	6920.84	4116.8	8035.21	6330.29	5817.34	7226.67	14886.5	14337.9	18544.9	13960.6	11300.9	12723.5	7446.72	5025.41	7758.92	7159.65	9914.63	5261.69	6968.43	10736.3	10098.7	7086.38	6032.13	6709.89	50.381	59.1024	89.9871	1274.6	516.901	849.653
M446T713			2.19971	3.55121	4.09346e-06	446.152	713.423	10475.4	22708	27121.8	32013.3	24382.3	34331.6	215151	266167	218623	194082	271069	211412	29515.8	39847.1	37718.4	34829.9	21036.4	17040.3	196333	182713	251754	188321	156212	184477	83645	101125	58343.5	97896.9	148407	89117.8	15852.7	29505.1	19084.4	24835.1	28461.7	37684.6	69846.3	76652.8	94921.3	114277	97575.4	98668.3
M784T590			0.480057	4.1382	4.1655e-06	784.009	590.272	1007.19	1213.5	771.597	793.502	366.93	619.412	4479.42	5148.1	5029.33	4632.6	4566.54	4319.76	287.887	1712.52	902.384	697.552	959.825	1158.92	3188.32	2337.59	2868.89	3093.63	2378.14	1644.46	7344.06	8942.67	5813.73	5464.67	7808.27	6915.71	988.114	1056.34	977.851	935.251	534.4	1634.59	2875.78	4384.8	4981.62	5051.93	4079.32	3979.37
M816T78			6.73621	0.075115	4.21854e-06	815.504	77.7335	115653	54006.2	210309	361717	73398.5	65112.3	98293.1	42672.9	70595.1	24611	64026	26396	54315.5	72367.8	71888.8	55986.1	776723	481567	167241	184168	189163	146643	97870.5	93599.5	72570.8	81395.4	206043	40343.7	27636.5	48136	721246	802981	727407	1.09609e+06	750696	500841	40067.4	43270.2	39102	63463.6	98822	60748.4
M242T55_2			0.460659	0.0929219	4.28279e-06	242.176	55.03	3414.44	1456.31	3747.38	960.908	5683.72	7480.31	1206.86	1084.17	611.667	1249	746.233	927.32	5864.27	1861.09	4006.24	984.401	1092.88	3230.3	2520.43	643.488	1658.64	1560.34	2447.78	2653.56	960.845	1749.93	1380.24	1762.34	37.1921	2094.82	4951.08	3681.43	3063.67	3511.23	3768.93	2392.34	0	300.072	140.925	445.676	679.955	418.99
M593T53			0.365023	0.200188	4.32957e-06	593.407	53.4745	3766.75	2161.87	3958	4243.11	4483.18	5338.22	3148.49	2382.56	2312.66	3601.77	1259.61	4248.85	2562.96	2364.82	2749.95	3202.15	2171.9	3955.38	1729.67	1404.93	2449.61	2646.43	2129.6	1346.28	3179.16	1784.43	3148.51	2499.94	879.214	2436.03	3073.59	2716.32	2003.1	2909.01	2693.11	2160.89	625.697	150.507	360.738	437.126	1224.45	315.602
M767T76			1.04063	0.0903685	4.33814e-06	767.488	76.343	3201.55	1779.26	5629.74	9280.65	2146.89	2255.92	3583.39	189.12	140.23	755.583	2910.05	2339.56	2040	2294.53	1723.7	1707.87	16152.9	13645.6	4474.48	4616.56	3254.87	3250.05	3642.94	3175.82	2372.2	3550.28	8394.54	1539.83	1497.87	3784.64	25015	12709.3	15827.9	20910.4	19780.7	15812.1	1114.14	914.363	404.811	2618.82	3438.04	1455.38
M694T61_2			0.766287	0.218045	4.35136e-06	694.399	60.861	12194.9	15532.9	9865.27	6929.85	8223.89	7835.12	3497.38	1652.62	3927.66	4245.24	2646.9	3070.81	18997	17419.5	10628.3	10539.8	5781.07	1711.32	3843.58	5406.43	5214.1	6555.43	6191.49	2863.39	7990.17	4716.96	9001.07	3123.83	1900.85	4342.32	13801.7	12195.8	14127.8	10387.1	12493.6	8179.78	1799.55	1953.43	1342.23	2608.75	4626.41	3191.31
M490T589			0.634281	4.88571	4.45931e-06	490.074	589.326	1019.62	972.607	1253.17	1183.74	1155.08	1114.83	7148.19	9017.5	7898.72	5256.03	7065.53	7080.02	1583.58	2556.21	1732.48	2677.54	2553.13	1741.78	5003.97	3198.27	5431.3	5200.88	3525.47	4259.93	12847	12733.8	8174.27	8309.53	12341.7	9152.35	1127.83	1736.31	1074.57	1475.2	1387.23	1687.93	8476.67	7746.23	8282.58	6462.43	5625.4	4881.83
M516T925			0.214056	1.97431	4.52815e-06	516.159	925.477	1520.95	1530.99	1527.7	2001.83	1468.39	1544.46	2387.75	2353.95	2875.51	2251.93	2898.83	2035.75	974.681	1215.38	982.899	1036.87	1157.69	1039.95	1689.97	1935.3	2147.96	1529.47	1984.09	1432.96	1458.88	1154.16	890.327	763.582	1469.77	961.576	584.761	564.974	673.74	616.392	538.035	725.574	1217.31	1249.92	989.724	1370.99	1111.55	1372.31
M212T489			0.427588	2.64948	4.58355e-06	212.09	489.284	1663.07	1973.48	1794.95	1034.55	1285.65	1688.23	4315.38	3191.75	5249.68	5128.82	3776.21	4423.35	1951.08	1748.1	1488.88	1125.11	1574.67	1683.05	2230.84	1275.26	1699.95	1987.98	1454.91	2194.54	4606.26	5062.07	5505.43	5161.24	4435.78	4062.21	1741.61	1633.33	1223.99	1468.52	1466.72	1364.32	2815.05	3512.71	4353.06	4299.47	4513.4	4082.67
M351T624			1.03906	0.0641788	4.69035e-06	351.07	624.496	23438.1	21664.3	27963.7	22889.4	20050	15813	18864	27987.7	28335.2	21140.7	30849	23695	26287.9	29350.3	20406.2	26206.1	22949.4	22415.1	29628.9	26100.9	24944	30677.1	28792.9	27554.3	39145.9	33541.6	21821.8	19162.6	40363.4	23965.9	17371	26009.9	18745.6	16627.1	11904.8	17289.5	670.879	618.922	624.957	2641.21	800.382	1571.62
M482T894			0.789016	2.0191	4.88481e-06	482.104	893.867	9167.2	9514.88	10429.7	11196.2	12100.3	10565	16912.8	18447.4	12147.4	12483.3	16574.2	19583.6	14398.5	12366.7	8318.83	11887.1	7328.84	7217.08	23965.2	17228.6	18710	21327.2	21592.6	23451.8	17651.7	13569.1	10021.9	12617.9	13807.5	13734	6277.56	10383.6	6472.9	8520.72	8358.33	7392.08	15016.4	13942.7	16222	18791.8	16156.2	15586.6
M411T624			1.01371	0.0818464	4.89694e-06	411.092	624.125	18208.4	19226.1	30526	25624.3	19511.8	17569.5	25417.2	35891	33110	24169.7	39639.1	26635	25677.2	29130.1	27366	25130.4	23455.3	18171.5	31810.7	27715.2	45094.2	34613	26866.2	25352.7	40845.4	44721.3	27791.8	18699.7	51491.5	25156	16627.5	26034.4	17545	15319.1	13734.8	15784.8	550.41	1351.36	1299.15	3035.21	738.94	1622.54
M291T78			3.0753	0.355868	4.90525e-06	291.197	78.124	20319.5	24815.6	15985.8	134169	16455	19372.5	17814.4	19296.5	6066.7	19887	15883.7	24863	23356.3	30716.5	26803.1	25280.2	181557	189181	33841.2	37836.8	33456.5	13040.3	14892.7	28414.5	202758	180827	194474	66490.7	114042	80590.3	293463	266980	229523	229299	197153	190965	86322.1	69558	73380.2	100670	97722.4	73190.8
M310T127			1.16513	0.436921	4.94055e-06	310.211	126.553	162751	105298	47523.2	38481.4	93636.1	153434	133981	98300.5	151803	105898	40537.7	177077	151460	92553.4	96403.4	103016	34724.3	32855.6	59968	61440.4	62957.7	122885	69533.5	51556.7	74703.1	37417.2	47738.4	136100	55229.8	83667.3	37931.9	41132	35137.6	41789.8	43027.5	42782.8	11603.3	15054.5	12304.2	19080.3	23775.7	23830.1
M671T51_2			1.38973	0.135125	4.96414e-06	671.491	51.166	49388.6	26908.2	61971.4	56430.5	39795.9	41021.6	62798.1	30665.2	33520.4	20176.1	20821.2	20074.4	15052.9	24543.4	27711.6	29710.5	18387	27839.1	30665.4	29131.4	40788.4	29777.3	23081	15560.1	14613.1	8251.79	12075.3	11035.7	3210.89	27247.4	29431.4	42549.3	24766.9	33220.9	47144.1	40137.6	8002.82	3005.3	3074.23	4621.66	5688.37	4963.62
M654T51			0.74102	0.152458	5.02785e-06	654.477	51.315	13482.7	7706.2	15681.8	11397	10028.4	9387.48	16483.5	9586.66	7217.11	5824.36	6338.26	6704.45	4718.4	5060.65	8398.15	6721.54	4641.72	9036.1	8445.18	9669.41	11476.3	10731.1	7771.73	5065.02	4660.34	2369.19	3843.72	2725.17	369.841	6856.26	8865.48	11021.9	6953.81	10474.1	13383.1	12618.6	2582.3	516.793	1790.26	1153.42	2105.91	1504.5
M683T375			0.559956	0.048987	5.03074e-06	683.149	374.995	9321.51	13396	12571.5	22375.2	17130.1	16709.5	17275.9	15164.7	17107.3	12625.3	18153	21084.9	12541.6	10888.4	10933.1	13308.3	12430.5	9913.57	13124.4	7410.13	10004.7	8665.95	7115.76	8804.31	3633.52	3100.69	3958.43	5673.51	2689.58	4919.13	6315.63	3390.96	3868.57	4892.29	6300.26	6596.49	237.18	259.477	320.399	162.381	330.696	226.306
M436T56			0.35393	0.270726	5.09492e-06	436.271	55.899	2602.39	1866.38	1385.71	1692.06	2507.97	1599.78	2027.68	1508.42	814.769	2068.22	636.463	1991.71	2053.71	1592.25	1539.99	1908.42	1938.64	2611	1569.6	2053.74	1361.15	1413.44	1858.51	1677.97	1515.63	1722.26	1126.67	2074.37	990.877	2810.86	3083.07	3227.75	1768.43	2974.28	2519.73	2886.34	612.676	667.387	595.132	1023.09	816.6	741.164
M398T526_2			0.641223	0.105367	5.11257e-06	398.167	526.081	6670.44	4879.66	4911.69	5312.21	4525.76	4416.44	18434.8	15889.6	22775.3	17466.1	18051.7	23789.9	10316.1	12715.8	7528.55	12828.6	9292.62	7032.26	23236.3	23154.7	17032	18650.8	19208.6	19634.3	26267.2	44840.5	21812.3	17750.5	36839.4	32028	8859.06	7341.13	5227.44	9186.59	5408.17	7669.1	2148.61	315.033	826.466	467.566	553.864	292.093
M297T507			0.244258	0.431007	5.15472e-06	297.153	506.668	1053.81	1257.63	888.924	1181.41	1391.5	1144.5	1207.63	2094.86	1311.79	1151.92	994.449	1139.68	1421.9	1802.4	1504.53	1400.14	1892.04	1202.67	1618.64	1411.74	1686.69	1981.93	1422.29	1845.92	2571.37	863.216	1618.27	1560.83	1128.36	2128.74	1941.44	1542.74	1718.15	1491.48	2082.93	1926.46	616.956	608.902	675.188	884.191	862.34	965.586
M537T377			0.562486	0.0956502	5.2062e-06	537.199	376.518	2033.43	3138.55	1952.61	2332.59	2905.95	2636.14	4290.33	4259.2	1477.74	2968.75	3662.19	3153.67	8228.85	7724.01	6000.95	8374.51	14578	9813.46	8846.07	8352.77	8731.72	9498.7	8774.4	7616.92	8233.83	6933.85	7698	7511.63	3383.73	7100.82	5402.85	5205.54	3876.89	7803.74	6455.02	4574.26	436.846	540.144	455.948	498.197	686.461	569.306
M496T771			0.280138	2.96733	5.2933e-06	496.13	771.062	612.364	608.946	695.638	544.986	782.032	670.89	1154	1494	1288.21	1323.98	858.325	1621.33	774.465	819.597	785.287	628.818	627.224	755.695	1348.31	1596.41	2013.72	1446.69	1657.5	1348.34	667.799	721.11	525.073	590.61	1105.67	644.049	505.854	562.325	560.936	518.389	604.853	526.836	1462.72	2022.83	1482.48	1607.4	1234	1921
M127T559			0.218858	0.439455	5.54778e-06	127.04	558.68	1190.91	1444.12	3208.72	4231.56	2292.53	6541.61	2527.47	2559.78	2147.15	1916.55	2678.55	2328.16	2119.01	2018.89	1860.87	2818.55	2209.79	1888.93	1227.85	1329.55	1857.11	882.15	1346.58	1698.08	524.041	750.538	591.519	560.437	981.604	685.526	1308.87	1211.23	1477.32	1293.76	1532.56	1740.71	647.137	580.29	643.738	706.546	432.86	753.12
M521T505			0.505211	0.202131	5.59695e-06	521.269	505.229	4877.5	4307.62	4060.26	4116.97	3755.47	3823.51	6422.28	5673.5	7225.52	6641.97	5835.71	7152.9	4682.42	5496.6	4910.34	4759.84	5486.05	5345.97	7357.76	7845.73	8072.51	7468.01	6470.85	7655.27	6642.6	6405.36	6523.87	6413.16	9042.19	6327.1	5080.7	4791.52	4398.89	5427.83	4706.5	5962.63	114.109	116.072	191.394	2125.1	1543.67	2048
M697T54			0.605224	0.102176	5.68068e-06	697.491	53.6745	4028.46	3957.57	4249	4569.92	3835.06	5170.6	6858.21	4966.48	4253.52	7590.02	3540.9	5924.02	6656.49	6024.09	2347.41	3121.67	4562.61	6655.86	3447.58	4061.1	5378.19	6494.09	3077	2559.83	1770.48	1053.79	3666.06	977.4	2046.22	2633.37	5760.45	7353.38	3584.56	7844.76	7423.46	7487.64	1068.51	238.653	408.953	788.226	893.708	633.215
M204T691			0.192652	0.373201	5.97246e-06	204.088	690.532	798.28	789.497	2289.28	1044.04	770.869	863.558	1326.04	1048.31	1052.66	850.971	1051.18	1132.12	1408.08	1138.95	925.898	1027.95	1262.1	1143.06	2331.61	1899.76	2603.13	1981.17	2901.85	1813.04	2549.6	2809.16	2190.19	2624.62	3241.64	2616.05	948.502	1163.43	959.858	1083.82	858.101	772.716	332.856	262.481	282.471	360.898	396.026	524.769
M345T55_1			0.384754	0.138781	5.97999e-06	344.965	54.726	3886.61	5014.2	3104.45	2502.43	4785.34	4446.43	2555.79	2525.02	2636.91	2728.03	1697	3521.8	2803.72	3640.45	3619.67	3928.61	2904.08	2948.8	3366.22	2262.03	2231.99	4264.46	3293.61	3165.87	2914.5	2194.03	3185.68	3224.93	2310.65	3997.46	2882.23	2827.03	1618.38	2583.35	3299.79	3524.35	165.345	457.636	368.043	568.683	317.051	445.757
M118T672			1.3759	2.28581	6.03597e-06	118.051	672.346	24917.9	21288.2	21184.1	19672.7	22318.8	16965.1	98965.5	110827	128592	103173	107943	106495	23510.8	27234.6	32165.5	28707.6	17336.5	21422.5	55343.5	47329.4	48256.6	53974.4	45904.8	47844.6	116328	111171	78603.9	89577.7	106892	99391.3	17318.6	19279.8	22435.1	15849.5	18457.6	25032.6	36866	37682.3	45471.4	49588.9	50298.4	50672.2
M549T831			0.302343	0.274247	6.48221e-06	549.17	831.004	1592.77	1427.4	2586.03	2945.7	1190.17	1029.76	2386.39	1992.62	2955.43	1871.84	2089.38	2751.66	2265.23	2074.83	1846.71	1763.29	2363.97	2446.7	3728	3572.26	2899.6	3373.18	2490.86	2720.81	2088.37	2569.58	1557.24	1192.04	2453.08	2101.68	2650.91	2253.08	1765.35	1626.67	1667.16	2074.59	539.777	493.56	401.216	759.37	536.917	570.484
M292T77_1			1.43321	0.343379	6.56971e-06	292.2	77.187	4321.68	4636.74	22491.3	28236.7	3962.83	5500.15	3771.43	4713.8	4868.46	4706.59	3205.74	4599.83	6136.16	5668.89	3675.4	5055.9	40182.5	37527.5	8550.04	9222.79	13607.9	3565.53	3301.06	5747.62	42937.3	40378.6	40566.2	15306.5	25748.9	20790	65658.6	52926.8	44864.1	52008.2	42714.9	41715.6	18280.5	14300.2	16977	19284.7	20419.8	13713.2
M277T56			0.948765	0.356734	6.7536e-06	277.217	56.4395	17043	14856.6	23917.2	22454.8	20123.6	20101.4	24885.5	13397	19023.6	16508.6	10005.6	18761.4	15991.5	17425.2	17663.7	16944	19098.9	23000.9	15500.8	17094.6	20542.3	10383	18566.1	12400.7	21672.1	15891.4	19531	21260	15551.8	23127.1	25329.7	20765.4	17157.5	26146.5	22483.2	22436.7	7035.36	4828.27	5882.76	10506.1	11324.1	8339.55
M554T957			0.260762	3.75165	6.82528e-06	554.125	956.818	1064.48	1172.63	998.028	810.471	1074.08	915.848	2963.32	3770.65	4081.47	2820.09	4151.53	4150.32	718.631	842.11	709.367	740.85	571.621	514.647	983.28	818.566	778.173	971.226	1047.84	848.146	1428.08	1170.3	799.672	835.977	1321.53	1106.26	253.727	452.618	260.671	291.343	464.106	321.276	1282.17	1258.46	1607.61	1511.08	1058.31	949.763
M281T58			0.815072	3.57517	7.12013e-06	281.14	57.698	2027.93	3784.33	2280.94	2052.01	2354.48	2712.22	12834	10063.1	17506.9	24024.2	11942.3	12968.6	5058.34	4140.22	2166.32	2023.81	3221.06	2675.22	7487.25	4639.39	6716.96	8489.14	5288.7	5716.95	28351.1	21838	20903.2	21324.9	21923.6	26962.7	6288.94	1847.05	3420.38	2109.22	2765.77	5056.36	15206.8	12043.5	12231.4	14777.2	9702.27	12861.1
M444T230			0.279252	0.555533	7.22209e-06	444.152	230.003	5409.51	6369.68	4443.09	6711.69	3619.27	5790.42	5884.31	5607.51	6537.45	5699.74	6542.5	2188.41	3538.15	6417.56	5307.72	5336.18	7599.92	4800.63	2451.3	2592.05	3286.53	3440.97	3285.04	3024.31	3681.55	3934.12	2082.33	3646.89	3519.33	3363.35	3532.64	3053.22	2976.57	2776.55	3046.33	3288.85	1778.94	1308.37	1676.27	1786.62	1592.93	2230.98
M101T116			0.825611	2.37155	7.25248e-06	101.024	115.892	32917.3	42990.1	4578.38	4775.91	24913.9	25440.5	35878	37178.6	36487.1	23390	39577.9	34477.5	25044.7	17923.2	23096.3	20092.9	10295.2	7367.17	40794.2	28421.9	43227	8948.42	9193.27	46094	22517.4	32736.2	9135.97	26245.1	32378	29006.4	7482.37	3736.93	4679.43	9272.75	7578.73	7375.31	15184.5	14975.1	17548	17530.9	16620.4	13300.5
M461T355			0.227681	0.2772	7.35967e-06	461.167	355.43	702.248	897.615	372.15	1538.17	1175.99	1206.64	1402.75	1734.63	1437.8	1798.52	1042.56	1372.46	1735.07	2316.69	1360.42	1579.97	2534.29	1534.76	2489.41	3626.79	2134	1870.7	2064.41	2002.39	961.096	479.343	622.58	467.261	768.863	653.167	1429.62	1450.19	937.98	1075.17	963.453	1014.01	284.777	356.367	277.041	411.739	258.149	316.407
M701T52			0.414878	0.161556	7.41837e-06	701.465	52.379	2690.53	1744.7	4183.16	3352.26	2963.09	2658.6	5829.8	5420.02	7036.63	7489.06	4611.89	6819.1	2547.65	1873.28	2056.06	2731.3	1841.4	2452.44	3336.83	3577.51	5726.4	4359.4	2311.72	2060.82	2946.31	1552.31	1706.48	1428.13	982.926	2964.9	2620.98	3659.15	2695.06	4128.84	4269.23	2677.57	596.829	312.767	693.931	432.48	959.938	243.391
M419T502			1.13606	0.395982	7.51118e-06	419.141	502.486	20473.1	16440.2	26998.1	33829.7	16039.9	16650.4	85758.5	50366	55042	57068.1	81814.1	71743	24176.1	22540.5	21420.5	20865.8	28385.4	26165.1	70331.8	74527.5	109296	88958.3	65539.1	85929.9	62250.5	46905.8	47313.9	40044.6	69660.3	43260.1	31010.5	37842.5	29494.6	40854.5	32643.6	45113	16242.1	16140.1	11916.1	13519.3	13981.4	14112.9
M736T605			0.335657	0.128338	7.55114e-06	736.305	604.756	2232.44	1846.37	3129.99	2300.17	2060.89	2601.31	2966.88	3000.97	2705.84	2009.57	3498.66	2414.12	2125.89	2386.4	2591.65	2477.96	1759.36	1906.28	2166.13	1691.32	2680.85	1519.23	1984.42	1471.77	2685.68	749.529	2135.55	2850.61	2880.71	2871.21	2113.64	2400.1	2759.09	1597.53	1444.68	1946.58	51.434	215.029	236.287	554.266	281.418	235.201
M239T503			4.11638	0.42586	7.67378e-06	239.078	502.579	311156	239041	378278	459557	239681	255981	1.24015e+06	1.53452e+06	965212	814373	1.14046e+06	1.16437e+06	366543	376651	308993	293625	398724	396901	1.3024e+06	1.13953e+06	1.32869e+06	1.25536e+06	889548	1.17098e+06	893951	645545	766217	602737	985608	630458	431954	537301	408020	578812	470395	582165	183718	196826	168239	265674	222977	243830
M863T398			0.329687	0.232644	7.77321e-06	863.265	398.219	1028.39	1630.4	1532.47	898.711	662.59	2144.86	886.297	1057.13	1752.54	1052.07	778.423	771.07	2913.63	4180.3	1349.43	1816.88	2503.77	3169.87	2631.93	2731.93	917.511	2075.64	1974.08	924.622	8446.58	4729.48	4536.51	5952.41	6153.42	10631	2478.52	2498.8	1715.44	2753.33	1669.41	2399.59	378.454	387.427	304.68	886.428	465.524	721.7
M147T647			0.224695	0.143047	7.79815e-06	147.066	647.377	1612.79	1313.05	2052.19	1959.05	1644.83	1803.07	3124.38	3708.26	3710.62	3231.12	3572.05	3081.1	2022.03	1332.45	1990.09	2380.05	1721.9	1027.62	2502.81	2490.71	3364.12	3333.84	3192.07	2997.39	2625.11	2454.29	1930.45	1646.14	2695.47	1846.46	728.932	592.335	1091.19	1110.53	1044.65	1029.81	157.389	71.81	144.985	184.083	0	242.434
M540T352			0.323238	0.172875	7.87566e-06	540.332	351.672	9099.43	7339.8	5145.13	6872.2	6532.66	9783.93	6380.45	3154.79	5534.8	6036.81	5082.42	7193.78	4417.99	5902.99	3370.58	6424.23	2085.23	2983.01	6195.42	5848.28	3225.18	2911	5794.58	6043.07	628.794	683.186	578.959	648.522	814.204	816.71	1816.74	1769.58	1638.94	2191.64	2993.32	2070.39	150.005	373.566	440.796	446.234	394.976	352.003
M394T570			0.870903	2.85388	8.11516e-06	394.113	569.689	3703.92	2655.76	4650.7	6652.74	3955.53	2900.12	32667.9	40942.4	34890.8	28357.1	33922.5	33800.7	3895.78	4225.78	2834.03	3728.26	4491.78	4783.41	15179.8	13852.5	18497.4	17679.4	13351.9	16269	34217	29064.1	26744	22758.5	40155.9	25629.1	4086.93	6252.02	4922.87	5433.74	4896.94	6921.76	16771.3	18281.6	18432.3	14494.6	12155.3	12656.5
M253T625			2.58307	0.221557	8.3972e-06	253.093	624.516	192337	146437	175607	183000	120689	127492	114670	145155	174103	129791	142145	152567	196219	273793	241308	211723	148873	188545	212450	199939	197152	181881	214086	183917	281446	294199	187813	129279	219818	142814	135746	180353	86569.6	145298	151292	136921	21567.9	31644.8	25319	45698.4	23207.3	37824.1
M324T572			0.371868	2.97953	8.56679e-06	323.99	572.31	731.686	414.067	842.644	502.623	835.475	347.763	2759.04	991.554	2169.15	2488.4	1954.8	2689.62	1128.36	737.261	580.768	690.165	739.524	734.645	858.616	1672.98	780.797	884.15	1010.72	1069.56	1367.41	1432.8	1419.18	1702.07	1797	1526.98	897.471	542.069	813.989	932.026	730.425	1677.3	3125.86	3103.23	3046.76	2272.64	2370.31	2746.54
M289T893			0.347938	0.459279	8.58585e-06	289.034	893.491	3935.33	3520.83	4674.88	4046.17	5238.89	3841.89	26422	30779.7	27892.2	20063.2	28305.2	38720.9	4230.34	4751.71	7489.22	6444.55	3438.95	2819.18	22589.9	19642.7	18954.6	17248.9	13272.2	22432.4	11495.2	7300.68	5976.95	5210.71	8882.56	5919.55	3792.37	4416.43	3322.08	3504.35	4629.29	4037.23	1608.25	1755.82	2243.68	1964.3	2094.89	1218.75
M443T267			1.53179	0.538113	8.7353e-06	443.227	267.159	59210.2	46027.3	49590.9	19308.1	50918.8	59703.1	54700.1	49391.6	55175.1	42393.3	49602.5	53247.7	72824	75718.9	85325.2	78532.5	68365.2	87474.4	86735.2	91067.7	66881.8	90160.5	85187	90467.7	96739.2	89099.4	79045.9	87721.3	83766	96283.7	93162	78810.6	88857	101303	87435.1	88426.1	39689.1	49482.8	35953.6	56987.4	46046.7	61341.4
M805T372			0.480453	4.8254	9.00689e-06	805.335	371.608	1072.41	488.63	431.895	912.596	1557.13	912.026	6132.44	4967.11	8356.03	5487.44	6008.44	6772.53	560.672	470.539	1106.07	610.208	1579.32	1850.31	2399.39	2819.41	2756.71	2559.2	2826.34	3577.26	4640.62	8855.37	4791.84	7833.35	7731.59	5280.29	393.649	1445.69	980.188	421.43	576.966	1254.87	3435.8	4081.53	3547.47	3783.51	5748.88	3881.07
M375T229			0.881303	2.09176	9.24755e-06	375.166	228.597	19319.1	23444.7	21496.5	46934.8	22713.8	18485.4	29723.2	35462	26379.6	29860.2	30433.7	13597.2	28870.1	28574	43399.5	26808	32243.6	30299.9	42323.2	41537.1	71974.6	69039.9	39655	29892.7	15854	14529.9	18952.5	15051.2	38302.8	24716.3	9306.41	10607.4	6466.52	9678.08	10384.9	9845.78	20643.9	21158.3	16462.3	17419.8	18477.5	23581.8
M306T960_2			0.228567	4.36286	9.2895e-06	306.07	959.716	586.501	747.678	456.906	396.389	725.386	583.203	1713.09	1847.93	2069.44	1482.17	2097.41	2268.11	500.396	607.156	501.446	510.509	209.168	278.989	941.535	643.588	759.531	1042.52	849.542	734.618	1073.83	757.002	560.509	723.742	648.847	596.889	160.221	305.576	149.998	223.103	297.647	169.351	736.089	789.089	1123.76	1264.42	947.45	836.643
M996T260			3.94092	0.296322	9.29894e-06	995.602	259.637	391822	337711	385577	332530	261085	224509	446754	72806.4	534296	147862	276344	87575.6	301894	359892	390333	298413	335256	334160	146824	424678	475327	429676	448260	374824	169348	119731	233469	224679	96666.3	238853	301465	338755	344164	432148	384249	377244	47924.1	93086.7	32282.6	147938	131984	192182
M425T923			0.430569	2.21946	9.38789e-06	425.082	923.187	3299.53	2830.27	3058.19	3117.44	3091.7	2914.6	5621.29	5332.99	8554.01	6061.71	6540.74	6884.46	2973.3	3568.7	2875.28	2603.39	3279.13	2428.87	3901.15	2837.31	2883.63	4674.9	3566.24	4122	5264.77	6025.41	3820.34	3727.23	4601.8	4380.11	1795.54	2087.96	1325.86	2499.73	2517.38	1857.91	4148.27	3576.14	4872.56	5010.77	4960.7	4252.41
M729T51_2			0.48673	0.180545	9.7906e-06	729.493	50.979	6522.33	1490.07	10429	2998.44	1009.26	1652.77	8841.77	2766.31	6015.55	1510.15	2330.8	1423.8	1793.45	2005.67	1825.04	1955.27	1402.13	1724.17	2168.32	4823.27	7121.1	5386.99	2276.98	1535.05	1581.39	1442.04	816.715	873.865	475.599	2044.53	5617.43	3574.55	4650.19	6075.96	3835.77	4129.01	1704.17	153.098	1058.34	435.205	724.256	959.069
M277T646			0.191866	0.212165	1.05171e-05	277.105	645.817	1509.46	990.951	1977.46	1321.36	1131.7	1681.19	2112.3	2703.98	2732.08	2305.74	2161.47	2897.67	1472.66	1045.87	1518.75	1678.32	770.24	654.775	3734.37	1804.28	2927.37	2257.22	3032.72	1723.5	2841.8	2359.3	2321.23	2100.92	2848.6	2514.07	731.525	613.216	946.765	630.936	577.164	970.491	133.994	164.425	138.301	225.389	119.571	166.719
M429T125			2.39256	20.9296	1.05797e-05	429.214	124.513	62006	64586.2	10151.6	73304.8	59634.5	73535.8	62409.1	57791.5	66935.1	49115	76427.3	72370.7	61358.7	62502.2	61439.4	74244.3	3367.83	3325.49	64029.9	72140.2	48129.1	50652.4	65341.3	56452	68577.7	80682.6	12414.9	61970.5	89532.6	67058.7	4197.3	3370.69	4895.13	2358.97	4066.9	5457.75	66832	58013.3	78514.3	91032.2	127940	87234.5
M1068T701_1			0.700906	3.35891	1.05897e-05	1067.84	700.821	41.7482	211.252	718.498	1806.98	509.609	1983.59	2174.85	4553.09	3412.6	2689.86	2977.89	2397.38	1625.73	1349.07	1157.65	1882.82	2701.68	933.783	1538.03	1771.21	1723.78	2249.46	1882.04	1739.55	3104.7	2852.98	2459.7	3467.66	4799.7	3933.98	1102.05	4001.02	1802.62	2864.05	3393.19	3908.09	7564.97	9100.8	8038.17	11700.5	9767.35	11168.3
M482T56			0.301424	0.290864	1.12248e-05	482.287	56.492	1169.66	1163.35	1350.98	1570.9	1007.23	1576.12	1140.58	1206.46	1005.9	1198.48	692.737	953.184	984.96	1253.32	1801.17	1896.16	2559.27	2354.51	768.651	1124.02	673.44	996.837	953.775	728.175	1748.88	1670.86	1501.78	1847.47	1003.37	2052.18	2747.67	1986.77	2039.9	1779.74	1685.08	1903.87	476.643	440.726	327.222	890.593	804.908	591.87
M165T124			0.593263	0.212488	1.12413e-05	165.076	123.895	513.216	1597.14	7968.24	1254.55	1488.31	945.891	1924.96	2317.49	1975.86	1934.8	2228.64	2261.14	1754.77	1659.97	2042.99	1394.03	12978.1	9860.89	2012.75	3022.92	3008.93	2672.96	1620.55	3402.71	1339.58	2481.67	12943.7	1102.68	1863.62	1068.77	6336.74	8274.58	5927.57	10206.7	6029.76	6997.7	1920.5	1247.71	2050.18	2091.73	932.689	1058.43
M515T601			0.356791	0.225931	1.13165e-05	514.881	601.123	8560.86	8090.93	11691.3	12059.6	9229.18	10315.7	9867.15	10353	10656.5	9191.37	12074.8	9829.39	2830.29	4612.69	1910.79	2904.7	5064.95	2785.8	5372.66	5717.68	5988.25	4497.94	5474.96	4622.79	6946.8	5016.07	4476.4	4923.93	7084.32	5459.9	2600.78	3266.68	3182.65	1876.5	2385.36	2668.18	406.894	580.981	315.815	1280.7	365.635	660.388
M531T40_1			0.300677	2.43572	1.17564e-05	530.996	39.647	871.817	1593.57	837.154	1444.45	1258.39	973.333	739.421	401.449	1098.8	709.594	249.684	899.574	1401.54	1193.42	1488.62	1203.86	1713.96	1122.7	516.527	722.368	612.999	626.185	386.13	526.587	2135.57	1258.98	1070.08	1679.31	929.903	1729.52	859.49	854.063	742.452	659.12	980.453	1024.43	1839.64	2131.22	1752.3	2695.98	1860.38	2191.39
M664T502			0.324374	0.211581	1.18894e-05	664.265	501.909	1747.13	1756.2	2062.49	2594.62	1501.92	979.988	2224.31	3846.43	1772.02	2390.25	2949.89	1194.07	2503.2	1423.03	1459.58	1383.22	1859.47	1625.2	3938.5	3018.91	5375.12	3504.81	3299.4	1953.08	1627.5	1757.78	2444.9	2061.14	3537.28	1314.75	1918.67	2352.76	2532.56	2137.23	1625.25	2349.81	52.4452	104.241	129.922	815.368	724.714	906.152
M206T612			0.217062	2.29883	1.19812e-05	206.082	611.882	699.488	731.442	563.777	774.224	534.025	757.12	667.928	599.787	725.533	812.389	624.224	590.602	441.895	499.195	350.94	329.071	495.84	492.48	551.986	633.857	633.538	565.44	810.855	643.583	995.173	714.025	1044.79	1163.95	1007.31	999.657	534.439	390.927	559.229	454.831	546.453	494.239	1061.27	806.633	1304.19	1236.66	1285.65	1156.38
M295T668			0.330416	0.241649	1.21921e-05	295.104	667.519	649.79	620.368	715.629	771.206	1389.1	672.137	626.486	730.404	850.664	584.27	689.937	898.511	5616.92	4498.81	4226.26	6889.62	4595.02	4587.18	6779.04	4757.79	7644.97	7623.32	6611.01	5330.04	4565.93	3352.58	4070.82	3701.47	4828.45	3402.37	2856.54	2115.51	2016.92	2431.25	1596.64	2835.13	523.637	331.928	308.885	679.669	857.501	645.696
M954T378			0.620447	0.0519044	1.23509e-05	954.244	377.954	34590.7	34906.1	42934.6	49794.4	37395.5	41611.3	32481.1	36773.1	40122.2	30738.6	39313.3	36406.9	10375.4	11403	11373.9	9660.13	11941.5	10645.3	9768.7	7928.62	8155.03	8065.73	6648.04	6956.84	8008.79	7093.83	6512.32	6919.94	4019.37	10430.6	7286.52	3847.62	4566.45	7001.48	8502.24	8124.78	340.54	263.567	477.967	285.664	339.545	334.072
M305T960			0.59836	4.80783	1.27256e-05	305.07	960.051	3851.77	4807.3	2591.06	2795.12	4285.87	3454.37	12034.4	11313.5	11871.6	9108.77	12087.9	14987.4	3248.34	3782.33	3136.04	3342.17	1875.48	1570.15	5967.08	3729.27	4546.71	5925.71	5525.93	4403.01	7197.61	4608.78	3306.42	4221.82	4610.43	3743.03	1123.97	1442.05	892.529	1601.52	1539.73	1360.08	4928.51	5095.75	7460.43	8768.99	6680.32	5335.75
M498T125			0.875592	7.99147	1.31458e-05	498.21	124.868	7824.72	3676.26	2309.38	8606.47	6171.13	7637.26	9111.28	10048.5	8860.76	9173.24	6175.07	6127.29	6881.09	2799.56	9571.61	6895.07	1664.41	1011.49	6095.91	1981.2	5407.8	5226.94	9585.53	5007.84	8512.78	7834.21	6874.14	9448.99	8842.84	3827.12	1447.4	1296.88	1760.35	1879.67	1314.32	1572.8	11029	10210.9	10486.3	14221.3	18349.9	9794.98
M171T260			1.52761	0.487341	1.32028e-05	171.102	260.455	11112.6	9920.35	9234.06	7102.51	6615.29	5934.54	26226.1	16884	22198.2	22118.8	20078.1	19280.4	10961.7	9342.83	7913.25	7573.63	13878.9	9591.46	10708.1	13684.5	11076.2	10713	9338.05	12407.3	110336	108699	82600.7	77296.5	84330.8	90263.6	94035.1	70942.6	65484	77854.7	84345.9	74609.7	34040.4	30566.7	35654.9	51014.8	36513.9	39930.1
M709T960			0.251525	4.94491	1.33086e-05	709.126	959.817	797.94	770.265	432.591	442.209	742.717	531.205	2190.49	2287.03	2506.15	1788.32	2420.74	3239.82	582.592	609.611	790.496	673.883	200.486	313.608	1033.01	803.175	861.914	1543.22	807.206	861.092	1599.62	707.691	642.701	785.346	984.676	611.121	153.098	326.729	159.051	216.255	322.971	181.366	975.948	1092.58	1609.2	1124.15	1104.96	815.626
M309T631			0.270299	0.507618	1.33495e-05	309.119	630.72	631.14	692.231	909.405	657.848	683.057	563.343	409.532	493.903	601.584	851.609	458.106	484.691	4073.47	4620.12	5006.93	4844.05	4118.08	3037.33	5088.15	5164.6	4556.42	6145.45	5023.43	4671.49	4729.93	4415.8	4188.92	3849.97	5048.46	3776.3	2316.88	2414.56	2799.7	2641.56	2499.27	3079.34	1249.11	812.581	1542.82	1618.2	1435.56	1337.39
M367T302			1.9444	0.34464	1.35789e-05	367.104	301.843	17466.8	19415.7	5345.95	19847.6	19898.9	19693.7	12864.7	26402.7	36141.9	17833.7	42902.6	40826.1	28409.5	52956	59818.3	32708.2	67002.7	104725	241799	323834	315560	334373	281495	468475	94731.1	326690	145526	106902	246198	161638	78522.9	98804.9	81727.6	126573	94245.1	104165	31148.8	36741.5	28077.8	28818.5	25063.4	51432.8
M933T604_1			0.432034	0.166374	1.37609e-05	932.758	604.469	4477.65	6117.52	5465.64	4933.93	4858.94	5113.34	5371.52	6461.08	5796.29	4984.99	7035.66	4425.57	4022.8	4376.61	5093.87	4989.85	3274.02	4734.98	4198.75	3645.51	5347.93	3428.87	4281.92	4051.38	4978.23	5535.58	4246.75	6026.7	6962.35	6402.2	2956.62	4526.2	4837.82	3000.51	2851.2	3405.55	222.996	515.683	341.94	1218.27	677.562	613.556
M449T624			0.599342	0.113883	1.38716e-05	449.047	623.961	6230.26	7494.82	10461.2	8761.1	7172.34	6063.11	7654.57	12665.9	8141.71	7642.39	13154.8	9172.72	8103.16	9714.64	8712.29	8101.43	7332.97	6940.95	11429.6	6657.01	10550.8	10663.2	10241.6	9834.67	13555.5	14417.2	8126.54	6708.71	13206.2	7709.74	5837.08	9748.43	6722.8	5280.58	4775.94	6306.43	1043.91	1041.57	803.516	492.765	492.306	529.921
M359T568			2.18177	0.167545	1.39877e-05	359.12	567.807	29967.5	27328	119651	95213.9	33741.2	32907.7	150598	398470	88662.6	69129	324015	150475	38802.8	32628.7	26193.5	30828.7	45267.9	49070.5	255394	199229	510049	216546	115735	217320	88837.1	58540.2	77847.8	55502.7	160813	54160.4	60003.1	129207	90079.3	98748.8	76229	97134.2	19660.4	23033.3	11935.2	15049.5	11449.5	11256.4
M499T831			0.279167	0.407749	1.40098e-05	499.129	831.184	2029.14	1826.54	2276.39	2102.2	1682.53	1031.33	1532.25	2086.8	2134.72	1753.26	2337.86	1245.55	2327.38	2072.29	2207.31	1645.49	2694.15	2135.74	1981.3	1756.29	2332.14	1534.13	2087.6	1583.25	1781.2	1663.02	2152.07	1164.21	1989.85	1975.92	2568.96	2690.62	1707.86	2015.26	2217.71	1893.49	794.03	785.395	895.186	1110.25	865.943	888.217
M392T589			0.681189	3.9469	1.42327e-05	392.096	589.154	1821.08	1362.93	1355.21	2680.83	3537.16	2321	8300.88	11044.5	8394.9	6148.92	8792.74	8243.34	10182.2	9153.51	7935.45	9502.87	10744.4	10562.5	9421.47	8558.48	9123.4	12623	9477.97	9111.24	33586.5	17224.6	11216	8692.52	36555.4	10685.2	1225.77	3270.06	865.252	3043.94	2465.17	2131.78	11328	8366.27	9979.63	7114.84	7535.89	6992.94
M358T163			0.62833	5.21915	1.42562e-05	358.064	163.39	5084.76	5537.46	4322.43	2144.58	2618.39	978.483	5154.61	8873.06	5168.16	4334.11	3334.8	2323.52	1719.09	1945.92	6329.96	1625.29	1184.02	1439.85	1117.85	1266.96	3609.78	3490.98	4235.47	3173.98	10862.3	352.333	1658.13	4969.12	4553.95	4111.77	1040.27	1154.35	1036.24	1006.8	1336.2	2414.73	9380.42	5376.12	6737.42	8326.72	6828.89	5044.06
M460T354			0.293279	0.065893	1.42925e-05	460.242	354.264	2450.25	1385.46	2610.42	2054.38	1815.85	3564.2	2310.43	2127	3846.22	2226.08	2371.37	2152.62	717.372	1326.88	1913.09	2019.01	415.556	877.911	1260.4	1820.01	1844.69	904.901	1541.65	1429.14	581.831	601.331	668.569	581.54	524.603	662.827	2092.02	1365.78	1822.93	1238.66	1001.17	1160.16	158.624	57.175	70.2051	107.512	100.178	78.3037
M250T42			0.519032	0.525902	1.43933e-05	250.145	42.324	14465.9	12528.6	13046.2	12324.4	15217.1	14708.2	8828.55	11209.9	6523.22	8393.88	7640.13	10148.7	10128.3	10741.2	17768.5	14245.5	10874	14021	9758.87	10117.2	8574.23	18011.3	14968.3	8453.53	6857.67	5635.22	7548.32	6126.87	3834.5	7272.4	9976.15	10102.4	9115.79	11059.6	11200.2	10837.4	6573.19	3421.67	5414.65	5202.25	7190.1	4957.36
M369T646			0.468563	0.25942	1.46591e-05	369.083	645.921	658.928	791.303	697.239	756.393	635.442	852.493	856.082	953.581	721.057	893.751	763	603.051	10347.4	13493.3	11566.1	12658	11060.4	11072	13709.4	11489.7	14668.8	13540.6	13425.3	15600.1	15702.6	13490.5	9798.54	7539	11372.1	10186.9	4279.03	6132.6	4278.9	4470.09	4061.66	6007.36	836.611	483.129	1221.74	2125.16	1008.3	1907.8
M325T52			0.81191	2.26572	1.48218e-05	324.798	51.951	9787.54	13128.9	7999.25	9441.04	9431.49	12773.3	11192.7	11815.2	12875.8	19395.7	19508.6	13443.5	12990.5	9527.13	9258.6	8296.73	9676.8	9069.06	9470.42	9535.18	8223.2	9334.07	13617.4	13033.5	11855.8	15642.1	11061.8	11645.3	13561.6	11204.4	4809.1	6769.76	6631.67	9627.67	7035.99	7252.4	12927.5	14804.2	19427	14422.2	16563.9	17302.5
M255T686			0.870711	3.292	1.48763e-05	255.049	686.044	1142.45	1449.67	2650.54	2122.81	1172.93	2688.15	2309.78	3163.25	2946.2	1993.48	3743.47	2688.59	1668.41	1015.45	1188.66	1480.91	3044.42	2144.88	1227.59	1187.34	1833.82	1136.11	1270.6	912.053	5417.4	8249.77	4402.37	3748.61	10849.9	6224.28	2954.12	5534.13	3524.97	7022.71	3638.97	4407.9	14900.8	12222.3	12069.7	17432	19102.7	13428.9
M636T498			0.249339	0.100124	1.50714e-05	636.394	498.492	1118.59	1104.24	1844.33	1089.07	1047.39	777.438	5861.32	7086.13	7541.57	5190.33	9071.41	5578.75	1183.85	1170.6	1033.13	1029.84	917.881	1058.56	2819.65	2165.78	3230.31	2821.4	2301.8	2573.08	3311.03	3158.1	1698.78	944.332	4012.79	2414.29	1245.91	1478.43	1194.51	993.515	872.345	681.45	11.9689	0	26.2177	219.492	231.072	158.664
M816T499			0.274142	0.150627	1.51466e-05	816.461	499.065	953.661	1080.74	1847.37	1788.93	1056.42	953.856	7820.17	11461.1	8120.84	6737.68	12518.6	8048.18	1059.95	1018.97	1085.39	934.687	859.353	1342.66	5199.12	4060.67	5139.94	4159.96	2682.91	3957.86	3767.39	4382.29	3797.24	2742	6345.88	1835.62	1399.57	1843.58	1562.35	1383.07	906.832	1390.6	40.2664	71.7293	67.6376	631.618	187.894	279.074
M485T538			0.565267	0.188896	1.51656e-05	485.083	538.121	2271.77	1955.75	1947.26	1878.64	1439.57	1599.13	24310.5	28568.8	25505.7	17526.1	20876	32411.3	2887.17	3196.77	3853.43	3501.01	2669.47	2129.46	22694.5	18376.5	20470.7	21183.8	15254.1	19918.9	16632.1	7254.77	10949	13207.6	15479.6	14992	6127.51	4422.66	6525.28	5570.09	6159.06	9079.66	931.2	1523.26	1966.35	833.224	1199.58	702.566
M140T885			0.393558	2.78571	1.527e-05	140.012	885.091	2972.85	2326.89	2150.68	1993.49	1507.58	1865.96	3453.38	3246.71	4096.74	2752.55	3195.23	4000.86	1581.35	1422.83	1803.08	1916.31	1263.21	1177.43	1437.29	1234.86	1281.24	1652.16	1548.8	1557.71	5821.94	3220.1	3304.71	2683.43	4470.29	2608.19	1724.61	1211.15	849.123	1093.29	1169.18	1087.88	3604.64	3968.86	3822.37	3290.35	2507.56	2682.9
M667T382			0.45745	0.126053	1.53533e-05	667.19	381.739	1679.52	1659.39	1436.61	1126.53	1171.7	1978.16	3076.41	3251.2	3726.21	3109.49	3714.6	3116.61	3967.67	2782.68	3108.1	4656.37	3684.63	5071.72	4188.33	3606.66	5129.63	3429.57	5143.36	2677.38	6596.8	4044.4	3414.6	4644.23	2750.03	4457.89	3398.86	4703.9	2565.58	5488.91	3875.96	3209.42	603.948	358.671	492.067	533.31	454.272	487.54
M214T754			0.516519	2.34856	1.53748e-05	214.049	754.167	661.593	610.687	410.388	562.564	568.002	453.746	1058.45	1118.27	1008.92	861.9	1040.2	1089.59	1742.02	1993.35	2595.69	1632.38	1675.46	1945.07	3016.86	1874.39	1929.39	1500.8	1666.11	2480.83	13901.1	12733.5	7751.4	8257.38	11812.1	7381.59	2834.52	2198.99	2170.3	2867.89	3448.81	2799.45	5738.86	7640.02	6598.35	6469.47	7189.65	4692.1
M181T348			0.369475	0.0622853	1.5414e-05	181.05	347.74	4028.77	3291.89	2673.04	2027.72	3253.66	2994.7	3832.99	3278.43	4753.68	4049.16	2916.14	4738.69	2453.64	3224.77	3440.37	2054.41	1971.23	2680.16	3388.16	3702.17	2339.76	3292.04	2503.57	3089.21	200.702	234.732	259.263	263.579	194.26	214.765	3486.14	1563.4	2216.11	2136.21	1812.59	2563.63	170.133	252.397	97.6822	128.72	147.144	62.0955
M435T327			0.278915	0.323953	1.55378e-05	435.224	327.139	3336.39	2731.47	1303.24	1093.88	2124.64	1187.73	947.298	1133.75	1106.14	1269.97	1104.6	1662.96	4959.06	6247.32	6043.24	3904.19	3188.17	2868.45	4565.89	3854.75	4809.04	3465.13	3593.56	4826.71	3400.48	1744.43	2178.92	4037.9	2342.66	3274.51	1740.62	1347.72	1974.03	1935.67	2171.67	2298.93	356.764	621.601	1036.6	512.962	526.286	661.086
M133T341			0.463623	0.0982828	1.5746e-05	133.014	341.32	8997.82	5858.96	7891.67	8191.41	8256.81	5815.48	15291.5	15673.7	12020.9	11199.1	8767.16	19462.7	6310.62	4730.99	7772.87	7925.92	4568.56	7379.2	11699.5	23653	19718.6	10304.2	8905.21	12732.1	321.614	228.21	430.645	294.938	273.088	394.099	2814.24	3153.57	3951.73	3106.21	3831.41	5770.97	359.518	435.172	337.747	287.997	454.772	348.749
M613T601			0.378618	0.164052	1.6189e-05	612.86	600.98	8445.39	7637.4	11062.6	11378.9	9494.5	10677.5	8807.44	10104.9	11591.5	10382	12707.5	10994.3	3837.68	3843.45	2208.67	3191.45	4355.51	2165.75	5067.6	4866.32	7238.28	4177.66	5143.22	4304.47	7322.88	5020.32	4572.18	5784.38	7128.89	6103.9	2265.07	3224.26	2971.97	1701.26	2545.68	3718.14	337.984	491.599	374.3	473.632	393.776	623.486
M285T475			0.364396	3.16884	1.64091e-05	285.085	474.686	870.75	1068.45	1765.57	809.012	1597.65	473.973	2697.32	2467.18	2858.4	2111.45	3328.24	3841.23	958.306	829.074	780.701	719.795	764.925	1041.79	3346.94	1950.91	2267.96	2140.56	1238.49	1976.62	2069.03	3002.72	3401.32	3338.37	4383.87	2901.83	743.408	941.285	853.565	906.852	964.922	752.458	3485.87	2087.86	2006.36	3170.09	2851.51	2757.41
M657T401			0.333673	0.167741	1.65434e-05	657.186	400.764	25766.8	39374.4	52328.6	39849.3	44884.8	35524.8	20716.1	20355.8	25924.4	20407.2	24736	27257.3	5653.88	5524.73	4668.93	5571.18	7639.76	8125.25	4717.66	3236.05	5882.08	4382.53	4499.53	2709.55	3416.96	5162.97	2558.91	2041.21	4169.47	3518.09	2208.43	1744.23	1455.66	3016.09	2372.39	2132.12	162.276	159.676	299.69	610.84	541.712	394.511
M128T712_1			0.873961	3.91571	1.65964e-05	128.035	712.074	5485.35	4189.04	3667.33	4817.97	4203.12	4401.71	10024.4	14258.2	11776.4	12674.4	11291.2	13631.6	3746.72	4211.13	5275.59	3361.3	3951.98	4131.89	11899.2	6354.4	9833.03	6445.91	8076.05	4223.94	14991	15943.9	11858.7	12241.5	13434.2	12260.5	1979.88	4380.55	4122.82	3996.47	4551.3	2566.38	16722.1	13854.5	18917.3	12449.5	12268.1	10357.7
M674T57_1			0.54241	0.186413	1.66405e-05	674.408	56.905	5622.03	6862.65	4580.42	4340.95	5080.33	4914.12	2160.4	596.4	1981.72	963.207	1205.86	2985.63	5684.07	7531.34	4472.74	5322.08	5695.63	6640.88	1339.33	2413.45	1744.87	497.687	2375.71	1983.36	3227.97	1643.69	3498.68	2122.86	791.389	2551.57	7466.32	5976.6	5152.51	6881.62	4457.11	3792.19	935.333	717.14	635.106	1214.93	1482.69	1301.82
M303T772			0.222461	1.79435	1.70288e-05	303.024	771.562	2221.4	2981.82	2007.2	1735.64	2390.06	2025.68	5298.74	6559.25	6674.88	6084.27	6280.12	5058.23	2233.53	2695.05	2973.9	2693.26	1173.57	1101.91	2206.16	2523.7	2903.1	3113.58	2950.13	2507.11	2618.82	2639.49	1681.33	1536.79	2386.76	1864.45	787.837	743.795	816.608	763.978	892.554	897.636	1150.61	1513.26	1524.93	1726.34	1342.12	1539.35
M243T191			0.842235	6.74818	1.75549e-05	243.124	190.667	1170.13	1178.73	1332.76	1137.64	1435.06	2276.94	8803.47	13746.2	16801.7	13376.5	13804.7	10805.2	8657.07	10413.3	3722.08	1184.53	2217.84	2006.71	9207.73	8965.13	18290.4	15985.2	7325.94	16032	16402.2	4914.44	4533.28	6451.5	14098.4	12374.3	1846.11	1603.06	1812.92	1910.93	1760.03	1772.08	16348.5	11924.2	7090.93	12231.8	10007.2	14637.3
M802T702			0.684148	2.03569	1.79752e-05	802.289	701.969	1425.1	2169.52	4179.65	5530.34	2843.52	3595.29	21724.7	16905.5	21134.8	17283.6	18261	17381.3	5670.06	5815.97	4990.95	5000.06	5514.44	3703.7	12028.3	10697.7	14486	9181.04	13732.4	9958.67	16508	15782.2	12729.5	15845.8	23945.9	16973.9	3967.91	7259.06	5208.32	5635.22	6479.42	7229.99	9575.99	11336.3	13130	13766.2	12083.1	12945.3
M736T35			0.263347	0.0848123	1.83015e-05	736.14	35.007	3358.71	3541.15	1297.53	2405.65	1969.98	2316.38	555.131	549.274	278.453	2454.49	288.416	2933.57	3029.89	6516.99	2153.42	1464.35	4640.37	5968.72	1645.64	4166.75	2834.1	1688.75	783.408	766.73	2365.09	796.9	759.173	677.788	120.913	651.793	1358	1689.45	1206.51	659.539	1033.16	1290.98	174.291	127.988	227.408	0	57.2169	26.9365
M133T810			2.6165	0.580316	1.8757e-05	133.014	809.893	203420	151369	281008	375641	195363	276879	401931	523145	421820	340644	441819	387072	292203	272972	226826	261095	287713	275218	465086	382944	460893	409359	397607	516011	434225	444104	392517	393492	483593	456904	265530	317459	291758	276217	278353	358462	166828	143173	172101	206841	167441	181094
M429T137			0.572389	2.94171	1.88188e-05	429.126	137.339	5446.37	5516.1	5274.9	4703.31	4809.11	4426.3	5010.68	6500.27	5752.52	5533.67	5588.47	5006	2201.41	3562.97	3302.02	2833.02	2366.47	2486.56	2410.61	3270.31	2797.41	4612.74	2911.09	2734.6	5801.62	5994.1	3703.73	6911.72	3843.08	7168.57	3170.63	2567.03	4150.51	1387.79	1822.64	1299.14	5936.91	8341.81	6328.74	8191.67	7093.02	6461.72
M587T762			0.344076	11.5521	1.88542e-05	587.207	762.058	2801.15	4316.85	1442.05	1601.53	3987.6	4181	15093	15666.7	19833.8	14776.4	18669.9	13513.9	2381.7	2832.88	2417.03	2686.51	497.696	554.829	1561.93	1580.17	2069.28	1691.22	3105.94	2270.47	624.414	433.964	462.822	1217.19	398.267	1339.7	168.175	130.746	84.4113	239.431	172.791	183.206	1883.96	804.378	2337.05	2203.1	2120.59	1957.68
M218T526			0.949285	0.329228	1.89002e-05	218.104	526.088	24891.2	22924.5	17752.8	16099.5	22891.8	20941.8	25111.5	21576.4	30936.5	26851.7	25560.2	30795.6	36820.5	38621.5	27732.7	54400.5	29063.6	22358.6	35138.8	36946	27309.7	25370.5	30637	27649	41783.1	64806.2	39733.8	34598.7	62209.3	61524.6	28914.2	21928.5	19052.9	24039	15328.7	21210.5	6502.42	6359.84	7214.94	6800.47	9273.9	6804.14
M242T911			0.760457	2.14164	1.89512e-05	242.081	910.92	25494.9	19919.4	27565.4	24262.4	22357.5	20742.5	47493.5	55356.8	42356.3	58133	56496.9	57283.2	11410.2	10647.2	13645.2	10099.2	13504.6	7280.85	12400.4	14302.7	15868.4	17319.9	18663.7	16609	24435.1	20788.6	17756.5	11527.6	22396	21721.6	5389.79	8248.59	4016.05	5474.76	8793.92	8374.41	13878.3	13487.8	13861.5	17323.2	13521.4	14230.5
M762T502			0.288992	0.170425	1.90755e-05	762.328	501.946	764.784	582.649	1416.98	1592.08	672.749	685.104	5356.23	6632.72	3107.83	2831.91	5556.01	4240.53	1089.49	811.082	907.938	364.124	1150.13	883.657	5781.98	4526.06	7098.27	5257.79	4114.61	4092.38	3620.4	2261.04	3303.92	1869.44	4135.64	1952.27	1299.36	1791.95	1324.91	1816.89	1436.46	2222.29	55.7795	33.8237	95.732	572.603	337.781	590.102
M517T78			0.890653	5.58829	1.9329e-05	517.048	78.238	371.579	430.751	0	338.166	598.438	635.172	433.983	284.491	268.583	154.774	206.198	489.824	2114.71	1930.49	1538.51	4224.81	11786.6	12862	3844.83	2866.9	3078.02	5038.67	3634.98	2890.49	12908.1	7772.07	22271.9	2469.01	4042.31	1181.95	2846.9	3475.92	2250.29	1256.65	3630.89	978.607	15050.4	16458.8	17117.5	9186.59	9636.18	13241.2
M74T691			0.445904	2.62304	1.95159e-05	74.0241	691.332	2142.78	2373.64	2072.21	1962.91	2440.07	2125.09	7841.32	6257.05	10215	8405.08	7530.55	7060.2	2516.81	2240.09	2098.53	1771.21	2014.06	2015.4	9465.68	6299.29	6987.89	6310.24	7474.92	9537.22	8147.28	11055.4	4829.69	5026.31	5993.12	5921.01	881.731	2407.23	1704.29	560.422	2156.66	2133.35	4994.14	4046.19	4447.81	3754.63	4179.32	4398.25
M407T473			0.806554	4.29987	1.95242e-05	407.173	473.119	481.571	503.186	3836.94	2973.25	426.558	478.519	14769.2	13638.5	14432.4	12798	12192.1	16731.6	1558.73	1514.84	1733.08	1597.79	4250.02	3479.25	2690.22	2229.3	2643.75	2153.3	2711.2	2521.5	20914.4	23535.2	11174	11581	18577.6	15166.2	3541.1	4473.61	2749.74	2456.56	1860.87	1704.98	9678.8	8454.45	15157.1	15186.9	12630.2	11073.9
M296T567_2			1.87327	2.64268	1.97617e-05	296.136	566.805	15414.5	15467	29629	29831.8	16933.8	12399.8	260863	364309	211525	178104	312865	248763	16200.5	14493.6	13005.4	14145.2	18232.4	21047.7	137653	112059	172627	138317	90578.9	126368	196721	159219	147647	125113	308101	160643	23963.1	36429.9	23095.2	28872.7	24026.4	38370.1	71086.4	97847.4	78826.5	87690.3	60720.4	65656.8
M194T358			0.311333	0.121747	2.02772e-05	194.075	357.533	2216.91	2525.64	1448.57	1349.03	1798.63	957.302	1725.83	1693.79	2298.89	4284.18	1263.09	1785.15	2021.84	4878.52	3059.71	2472.1	2448.82	2220.97	3628.87	2370.87	2030.02	2621.72	2179.4	2296.43	743.893	521.109	1141.23	1349.46	1170.22	429.964	2292.12	1222.83	1098.44	2039.77	2196.06	1895.41	143.244	235.002	188.174	279.175	151.624	310.907
M250T244			0.78109	0.253499	2.03433e-05	250.095	243.973	1117.54	7832.26	2113.13	8965.58	1345.16	1011.94	3832.07	3926.66	6153.79	5410.49	3555.78	2915.35	2937.06	3259.11	2750.64	2833.8	6976.51	6801.94	3163.74	4360.11	4825.47	4609.52	4569.89	3274.6	4726.84	7199.15	7456.78	6558.54	5906.32	6505.28	19085.7	13829.8	12640.5	11319.6	11518.1	10310.3	3120.37	3109.82	3395.23	3926.13	2718.87	3680.97
M339T345_1			0.563579	0.0472279	2.0548e-05	339.073	345.168	40355.3	46316.2	51058.8	54593.8	48896	64235.7	45725.4	40170.1	55142.9	44490.6	39116.2	51288.4	25526	23037	34269.2	33752.2	14421.5	12573.6	31565.6	31557.2	23268.4	15353.4	27636.6	25273.3	1727.03	2558.22	7598.4	1345.7	1781.58	1617.91	3548.18	5687.56	3392.05	5989.06	7685.31	6615.51	247.281	193.555	351.428	249.386	259.027	253.956
M289T652			0.324162	0.0753381	2.10733e-05	289.034	652.411	1153	1271.49	3044.85	4245.96	1283.64	2977.84	3456.04	4292.83	3597.45	2137	5583.41	4104	2582.94	1805.26	2139.2	3042.47	4131.33	2715.64	3664.07	2352.76	4331.21	1640.2	2365.25	3506.52	2056.66	3603.12	1698.62	1598.27	3772.41	1783.9	1122.97	2740.71	1630.27	2093.53	1606.26	1781.42	181.498	0	97.5391	111.12	163.204	273.487
M464T593			0.584599	5.77352	2.13429e-05	463.954	593.366	1265.43	1115.94	992.691	1482.49	1146.04	1477.31	3349.23	3092.57	2640.71	2395.18	3302.89	2306.82	892.084	1390.76	1470.85	775.17	1068.71	1329.51	836.679	1329.03	1493.7	1410.81	2024.19	1922.26	4646.19	4201.98	3564.52	4552.9	4315.68	5469.43	1220.18	736.6	747.078	1110.4	1348.99	969.346	2756.27	6682.91	6049.11	6836.96	6176.12	6905.26
M1170T380_1			0.621441	0.0136997	2.1427e-05	1169.63	379.701	19714.8	14068.1	11009.4	14875.7	17877.3	16174.3	14748.3	12398.5	13074	14583.7	12960.3	12757.6	12502.4	11996.7	12511.6	12015.3	10419.5	9731.1	9210.38	8877.73	7584.43	7096.78	7167.2	6319.8	6343.59	4548.9	4990.99	6381.77	485.226	5094.37	7888.6	4618.02	4764.56	4152	8888.74	7706.58	89.1948	31.3367	76.1361	206.741	57.2615	60.1733
M409T593			0.453221	4.01816	2.16615e-05	408.991	592.802	393.691	1111.49	950.433	1036.49	1339.56	1212.38	2965.74	3557.07	3351.54	3471.45	3161.35	2627.81	1299	1482.28	787.398	1418.81	473.969	785.859	1269.33	1847.6	1562.71	2076.29	1372.54	1285.23	6425.56	5139.92	4449.16	5716.01	5741.65	5790.17	616.76	1309.54	786.6	968.552	779.763	1291.16	2383.58	3811.87	4047.13	5232.04	3790.19	3849.16
M809T601			0.286955	0.214035	2.1662e-05	808.815	600.962	4588.46	4293.26	6963.99	6270.23	4041.41	5944.95	4686	5802.22	6307.41	6086.21	6713.88	6023.58	2263.94	2729.81	1670.41	2139.82	2542.97	1991.6	3062.75	2821.1	4249.77	2577.92	2815.71	2961.1	3655.99	3248.68	2499.3	3561.21	3957.45	3684.59	1127.66	1768.71	2079.76	1315.04	1658.63	2149.88	287.864	243.378	275.206	581.699	244.518	529.017
M289T752			0.309953	1.34356	2.17295e-05	289.055	751.707	2306.11	2100.92	3188.15	2330.7	2217.21	2125.18	1805.43	1787.37	1436.9	1739.1	1175.05	2316.82	2164.27	1751.23	2271.13	1442.18	1778.32	2539.43	1864.81	1861.72	1934.8	1764.36	1879.13	926.29	3183.62	2730.4	2932.43	3681.01	3739.5	3355.09	3057.34	3742.28	3147.6	2966.16	2881.97	3104.19	4475.99	4290.88	4201.73	4330.41	3939.87	4153.72
M599T57			0.534195	0.213411	2.18443e-05	599.412	57.401	5987.1	6175.05	4982.6	5894.24	7375.38	6854.51	4225.51	2553.87	2474.84	3995.06	1461.35	3852.23	3472.38	5055.47	5603.32	6768.92	8977.06	8725.82	2898.2	4230.11	3625.77	4022.48	2930.95	2754.94	4143.03	2706.2	4268.99	2977.15	1584.55	3873.54	6217.73	6368.29	3248.38	6350.81	7618.34	5931.32	1237.43	776.412	602.291	1623.59	2008.4	1378.1
M572T56			0.349379	0.080721	2.25745e-05	572.372	55.7795	3098.19	2144.2	2013	1737.28	2318.74	3089.14	2381.21	1624.13	1340.95	2610.35	1450.14	2982	1497.25	959.616	1038.44	2075.23	1682.5	2892.89	1903.33	2880.13	1349.67	1760.94	1713.2	1652.12	1463.6	985.031	825.303	981.962	72.1183	1515.79	3146.57	1872.71	1557.83	2194.22	1546.04	1980.27	0	64.6586	0	129.864	364.524	433.63
M326T312_2			3.90145	1.41614	2.26856e-05	326.111	311.633	570773	550356	589201	541739	501550	507491	1.38948e+06	1.51819e+06	1.35749e+06	1.19378e+06	1.43008e+06	1.22599e+06	640505	668017	671676	644925	438682	459801	1.05501e+06	910381	1.07228e+06	929029	939005	904273	961975	870586	711413	864122	1.09448e+06	902020	418632	494092	482069	372846	396859	448594	590517	607276	605018	681825	584190	631687
M688T52			0.526915	0.0900108	2.27502e-05	688.486	52.408	3303.92	3733.94	2110.99	4242.38	4595.87	3900.02	6645.67	4215.94	6768.35	4634.17	4161.69	4487.43	3163.96	4044.38	3040.93	3268.36	3776.91	3657.22	3190.71	4108.73	5947.26	5146.82	3573.49	1949.94	2619.38	1933.01	3067.95	3062.4	1096.8	3376.37	6668.3	5270.3	2265.38	5165.1	4919.17	4935.62	846.308	147.205	315.742	229.513	784.166	307.532
M306T960_1			0.313621	5.3476	2.3383e-05	305.571	959.953	1082.15	1284.8	706.718	810.714	1222.14	971.108	3244.65	3159.53	3143.37	2581.52	3190.05	4082.17	803.12	1112.24	887.517	963.328	552.438	440.881	1639.75	1060.83	1190.67	1630.32	1515.96	1280.48	1778.42	1302.8	929.979	1278.4	1242.43	900.438	192.937	459.126	158.939	452.174	423.043	244.821	1224.06	1382.08	2027.92	2414.23	1761.38	1516.76
M296T363			0.389413	0.368403	2.34103e-05	296.1	363.059	1824.49	1721.55	955.593	927.577	1111.32	1210.79	1504.52	1205	2602.72	2933.54	2154.08	1682.67	2948.11	2736.31	2175.62	2458.31	1930.31	1968.28	3219.53	3302.18	2929.72	2985.35	3225.83	2955.38	1801.29	2541.4	2367.69	2175.62	1496.13	2546.67	5490.57	3575.2	4293.79	3359.35	3620.13	3947.84	1945.4	1527.9	1797.98	1393.75	1113.9	1168.43
M172T385			0.404449	0.234031	2.37956e-05	172.061	384.639	3535.59	4959.25	4347.97	5943.04	4258.74	4211.22	5881.16	5459.91	6156.84	4275.28	4466.38	6971.16	3565.55	5814.13	4063.65	4125.29	9115.84	7557.36	6906.08	6344.96	5762.92	6605.26	6651.18	7651.51	8400.2	8510.64	4752.06	5643.13	4453.58	7095.37	3506.78	3055.17	2632.26	3948.19	3478.59	4145.25	223.794	234.124	171.563	1695.59	1145.16	1389.72
M546T295			0.426417	1.57814	2.4172e-05	546.053	295.219	2663.91	3653.62	3976.19	2741.84	3540.35	2802.6	3406.12	3592.23	3767.42	4402.22	2363.67	3737.36	4220.4	3531.93	3470.12	3931.64	3484.15	2761.49	3909	3932.1	3991.98	3064.21	3952.57	4317.79	3623.97	3039.98	3599.84	5207.94	3913.8	5541.64	3120.28	3850.14	3916.18	3606.58	3927.35	4336.82	6236.14	6634.58	6094.72	5809.9	4873.64	6265.33
M619T159			0.466864	0.0916762	2.42586e-05	619.423	158.891	3275.31	2220.81	3195.38	1663.72	3610.7	2850.96	3909.37	9065.78	8349.92	6182	7712.54	8266.44	13008.8	9612.62	6069.04	6498.17	2306.27	1536.35	7241.74	8037.19	5884.02	6516.31	8555.16	3920.02	3756.6	2525.47	3207.01	3956.84	2206.92	10427	5246.79	2933.34	4235.77	2796.75	5160.67	2872.98	641.936	292.562	219.993	178.31	372.921	425.408
M154T772			0.559463	2.42606	2.51405e-05	154.012	771.566	4116.71	5115.18	3935.54	4189.9	4166.79	3040.27	1780.57	8000.67	2000.83	2579.23	1322.42	3176.58	3056	3569.15	6280.2	3985.36	2714.75	2852.79	1624.64	2027.02	2891.76	3076.16	2521.27	2335.46	2873.83	2560.3	2675.7	2360.02	2822.32	1900.92	2852.97	3145.94	3690.13	3000.96	2791.73	2662.15	7397.37	9809.48	6865.28	5737.34	6510.12	7698.62
M334T568			0.343394	2.24934	2.56262e-05	334.091	568.061	902.467	922.775	807.958	1361.71	910	910.832	4789.75	5812.17	5400.68	4756.96	5118.49	5089.01	717.165	805.358	832.576	963.073	902.116	1342.83	2250.26	2490.74	2694.53	2969.42	2574.93	1619.67	5702.82	5287.73	5047.82	4097.58	5919.11	5428.74	906.327	1462.87	1161.61	1295.88	1295.3	1537.13	2484.17	3519.16	3108.1	3230.96	2602.33	2283.23
M279T56			0.920034	0.375769	2.58601e-05	279.233	56.242	18195.6	13715.3	16683.9	17120.6	13903.1	15296.9	12500	9861.51	8648.11	8802.68	8763.74	10087.4	18085.2	15730.9	14215.9	15519.2	22987.2	20139.9	14032.8	11420.7	12352.6	13834.9	13927.2	11263.3	17874.9	17031	16977	17868.1	14030.4	20867.5	27127.9	21021.1	18970.2	25523.5	18177.9	18904.4	5545.28	5237.53	7576.81	10774.3	10869.4	8743.29
M310T244			1.92338	0.223834	2.64078e-05	310.116	244.358	12626	10049.3	16685	12535	10504.7	10305.1	21169.4	24922.4	40061.2	33903.2	22336.1	18129.2	13806.3	17195.2	15913.9	15465.5	37171.3	43393.2	15858.3	23687.4	21522.4	21243.4	23649.8	17911.4	36549.3	38615.1	36586.9	31136.9	31923.6	34665.2	113000	81957.6	70979.7	67794	62514.4	60001.1	16336.1	16473.2	15201	21436.9	14264.3	18412.2
M595T54			0.523054	0.0612899	2.65287e-05	595.422	53.545	7164.26	5505.86	6055.05	6754.58	5827.39	6228.89	3167.99	2467.37	2725.75	2998.15	1418.84	3582.14	2173.22	3441.32	3640.39	3595.6	5510.89	8172.36	2325.22	2902.99	2588.69	2797.23	2917.91	1478.85	2272.1	1604.46	3524.73	1234.27	1521.1	1831.32	6442.11	5584.6	2645.82	4867.67	4758.88	3150.12	209.021	221.016	401.666	339.281	368.052	143.321
M582T763			0.20056	2.15469	2.75242e-05	582.191	763.186	645.037	972.08	661.03	774.324	732.936	663.221	1486.13	1220.07	1031.19	796.642	1227.58	1232.17	1075.53	656.574	874.679	943.62	646.674	717.555	1070.27	1317.28	1146.14	1079.94	1100.88	1067.54	1410.06	1390.69	924.9	1051.34	1680.97	1198.53	414.865	578.964	344.104	499.893	487.214	481.629	1066.64	680.846	1071.43	1138.59	1038.38	1051.63
M883T627			0.179542	0.0363982	2.7668e-05	883.174	627.476	782.044	1764.79	807.744	921.109	646.024	945.899	1442.23	3101.82	2727.28	2036.25	3074.33	2283.29	1775.64	2459.96	2907.26	3200.44	2316.6	2417.45	3604.63	4166.49	3182.5	3416.63	2820.89	3264.83	2768.43	2646.35	1468.56	1358.69	2881.68	1704.86	584.85	733.943	306.985	495.636	735.983	403.592	69.2607	0	3.99304	6.21718	36.1723	3.05081
M398T771			0.144272	2.30395	2.82135e-05	398.106	771.098	1055.82	1182	758.02	640.452	1183.89	909.455	7553.9	7700.14	8725.38	8923.85	7278.52	8363.21	981.711	1285.35	1444.33	1209.12	352.15	359.144	1657.92	1832.15	1685.84	2760.34	2343.29	1446.17	1005.41	908.44	679.467	480.71	781.968	819.807	222.34	111.625	190.865	208.854	281.927	289.51	461.861	431.875	552.214	566.564	421.231	573.189
M591T374			0.403686	0.125972	2.82524e-05	591.367	374.438	6299.45	1955.53	1659.1	3800.22	3511.37	2571.28	5597.86	1427.94	2929.66	5180.61	2716.03	4106.27	1824.14	1495.83	1921.39	2777.12	1400.16	1720.99	3557.07	4338.94	7646.32	3343.78	2051.91	2892.82	1439.75	739.96	2344.25	1501.99	796.08	1115.63	4454.34	2721.53	3198.03	1740.16	2900.14	2947.3	242.57	575.813	197.057	400.825	385.2	461.184
M210T393			0.173438	0.176292	2.83938e-05	210.04	392.751	1281	1110	1259.9	783.714	1170.97	1119.25	1629.43	1775.18	1618.31	1624.62	1714.53	1663.66	1173.01	1264.34	881.816	1436.73	1018.55	796.961	1246.33	1269.8	1230.28	1501.72	1113.16	1496.26	1084.17	838.453	1026.05	814.41	966.461	1451.7	566.122	593.141	657.54	484.612	666.784	649.994	10.8096	11.9807	11.4683	335.764	0	267.838
M307T41_1			0.545595	2.10277	2.89209e-05	307.045	40.796	13564.5	15133.8	16356.1	18122.3	15028.8	17881.3	18029	14441.9	17844.2	15838.3	20364	22581.6	10960.2	9227.31	11022.6	11843.6	18147.1	12612.2	14465.3	12747.7	12818.6	9168.03	15163.1	10977.7	8235.74	8798.38	9053.83	5940.63	15879.6	7765.4	2319.61	4375.93	1652.02	4820.25	4419.78	3851.6	7658.2	7992.94	6936.65	7672.11	7604.27	7217.43
M607T380			1.38568	0.141671	2.91037e-05	607.169	380.257	17281.7	17462.4	19434.5	20513.2	17319.9	19001.7	26271.6	27935.7	28274.1	21481.7	26938	25145.5	56682.7	36063.7	32305	50868.8	57123.2	67374.5	60001.6	48012.1	63720.1	51020.1	58938.6	47906.2	56015.5	43106.4	45156.7	35805.4	33516.9	41043.5	29420.3	45046.9	24073.6	49431.9	45789.4	29104.2	4646.02	6915.43	5400.63	4538.91	4584.31	5488.47
M615T377_2			0.568693	0.0501509	2.92586e-05	615.369	376.606	22333.8	7944.09	5788.78	4792.24	7029.31	7175.79	3325.83	2988.1	4830.2	5722.77	3343.17	2742.59	3157.86	4325.28	5243.34	8013.6	4813.17	5507.25	3663.24	9259.46	3873.14	5108.7	7587.71	5829.79	3837.03	1685.06	4369.03	2757.22	1263.86	2239.55	3817.43	7053.93	7959.03	3701.02	5073.89	4797.81	106.912	193.752	211.884	358.651	468.402	285.444
M678T979			0.244509	0.438846	2.93679e-05	678.214	978.789	980.901	902.202	1171.32	899.505	759.675	1060.2	1089.3	1097.16	1181.66	1023.64	1365.6	798.4	840.189	835.602	684.048	763.285	940.172	851.229	898.992	746.483	747.966	782.254	928.169	838.799	1333.35	1286.01	918.886	975.716	1228.18	1211.45	2136.96	1510.24	1613.6	2090.14	1872.46	1416.4	628.305	630.973	678.37	887.937	893.8	949.852
M314T474			0.454135	5.0996	2.98911e-05	314.125	473.582	907.223	648.399	741.849	744.1	844.92	1133.05	4198.61	3494.02	4856.96	4057.83	3911.94	4465.02	609.031	987.778	655.702	580.636	723.389	770.967	1103.23	903.127	1228.71	1992.19	1447.89	1150.71	7639.26	9069.45	4545.08	4202.67	5411.19	5590.4	940.372	656.766	460.958	834.992	672.688	698.456	4054.41	3291.31	5387.4	2600.68	3214.86	3197.21
M305T778			0.436693	0.35933	3.03617e-05	304.991	777.598	3657.96	2933.06	5220.36	7581.2	3075.5	4856.22	5572.88	7484.66	5771.34	4752.5	6035.48	4937.03	5208.1	3825.8	3054.54	4139.25	4482.85	4762.85	7731.24	5644.79	8607.01	4939.7	6553.64	8447.73	9597.44	10116	7509.72	9311.81	11240.5	10098.8	3520.37	5348.45	5133.3	4945.27	4626.78	6514.39	1574.61	1337.41	1939.23	2748.94	1569.76	1641.76
M367T349			0.309894	0.0835601	3.05443e-05	367.162	349.332	1271.22	2762.21	1394.21	1295.44	1943.87	3550.32	2406.45	2306.52	2001.37	2008.16	635.25	2917.57	1982.16	1377.87	1126.83	3906.1	2598.34	742.554	1843.76	2628.95	4029.48	3333.65	1093.61	1730.38	4902.17	5034.46	2582.62	1930.02	5516.56	5538.54	1815.8	1577.87	749.371	1973.45	2320.63	2027.4	161.935	160.446	136.173	83.3889	183.696	148.779
M415T390			0.220143	0.301033	3.08345e-05	415.234	390.374	1359.61	1417.76	1657.42	1634.27	1199.26	1655.1	957.616	1605.26	1933.37	1676.68	1484.35	1912.27	1868.07	2702.23	2662.42	2360.92	1934.56	1894.11	2007.45	2034.84	1736.41	1876.84	2115.72	2253.54	2396.17	2744.5	2168.92	2343.45	2835.73	2394.74	1222.89	1017.77	868.612	1086.15	1432.97	1484.28	291.739	242.022	253.626	535.597	256.745	561.424
M327T52			0.745567	2.27759	3.11826e-05	326.795	52.149	8164.26	10262.6	6447.28	8022.8	7793.79	10930.2	7424.92	10367.5	10501.4	15187.3	15261.2	11470.9	8519.87	6908.8	8088	6859.85	8820.63	8418	6683.65	8432.55	6594.79	7870.2	10704.4	11599.8	9854.55	13773.2	9968.12	9136.34	10073	10315.1	4229.85	4814.48	5765.59	7869.09	7064.52	5988.81	11843.1	13310.4	17233.1	11006.3	14830.4	13160.2
M211T687			0.196894	0.26538	3.12313e-05	211.001	686.602	678.806	688.417	1154.47	1449.68	792.117	1517.02	755.773	712.8	934.076	684.15	986.771	803.675	1215.28	678.544	965.458	1166.81	1434.83	1099.89	862.68	685.824	939.165	596.155	589.892	828.617	653.222	1042.04	742.937	554.525	1298.98	627.968	658.092	1189.62	827.335	1085.82	685.928	822.077	203.326	270.745	202.743	302.974	164.176	254.291
M392T266			0.757951	0.400429	3.12968e-05	392.229	265.746	15231.1	11879.9	10794.9	4863.77	11837.9	10026.4	19752.5	13839.4	20132.2	13428.1	15731.5	13031.9	11410.2	9684.96	18586.4	10839.5	12447	15593.9	21914.3	16834.4	17176.9	19038.3	19076.7	14181	20263.8	15057.6	14790.1	18514.6	7844.05	21189.4	19659.9	15330.3	19950.1	14091.7	14928.3	15044.8	4421.73	8725.61	4311.5	8578.97	5159.6	8447.11
M293T381			0.593406	0.363142	3.14455e-05	293.151	380.913	2749.62	2833.11	3336.55	5105.23	4018.69	4092.52	12800.1	11803.9	13891.4	13407.3	11615.9	11608.3	4960.21	4127.53	4513.28	6190.58	14935.4	12566.2	7990.75	7586.95	6747.57	9715.01	7516.32	8093.03	25042.6	22032	16787.7	9376.87	18203.9	12973.6	10390.7	11203.5	6108.71	10915.4	8413.87	8194.62	2866.75	2991.51	3758.82	3278.51	3694.71	3464.87
M536T887			0.32788	2.64121	3.15551e-05	536.115	887.342	1458.82	1634.29	784.554	839.653	1267.97	934.834	2728.71	2809.21	2222.32	2459.79	3362.36	3120.14	1345.45	2069.54	1822.63	1747.29	1182.12	1573.07	1636.8	1790.48	1391.83	1137.55	1478.69	1746.48	2003.65	1377.3	1715.19	1097.71	1423.79	1329.21	648.626	1379.34	1010.17	588.895	860.497	753.665	2467.1	2500.1	2881.05	2191.84	1734.92	2068.05
M91T166			0.511219	1.74293	3.17846e-05	91.0391	166.485	4551.46	4714.59	4156.71	2464.38	2324.88	2514.13	3617.36	4928.41	9218.56	6898.27	5166.83	4366.15	3047.57	4227.76	3269.49	3085.13	4055.01	3144.18	3141.67	2579.74	2488.71	3515.98	3545.75	3132.66	9891.34	10286.2	7189.2	8296.51	8382.5	7472.29	3798.78	3755	4325.71	5665.53	4566.37	5310.82	8229.52	7705.84	6656.43	7644.05	8302.12	9256.97
M414T57_1			1.06007	0.276976	3.29009e-05	414.251	57.339	22097.6	21415	21888.3	21168.3	19151.1	20795.4	14646.7	15434.7	17420.5	18499.8	19608.8	19258.1	27406.4	26298	20359.8	23741.5	21233.4	18277.2	14926.1	15485.4	14922.4	14747.5	18247.6	13452.6	25815	31912.5	25837.3	30612.3	26401.5	30816.7	33835.1	17984.2	24961.8	28211.8	21102	23429.3	4779.63	4437.88	5550.49	8047.59	11820	6779.02
M265T386			0.568161	0.249607	3.37322e-05	265.075	386.296	3659.18	2872.09	2905.01	3967.95	3148.13	4028.39	3641.32	3459.85	3098.27	3364.19	3134.44	3204.12	13615.7	14532.6	10230.9	15807	19904.5	11464.2	18412.1	17393.3	14425.9	11829	13733.3	16876.7	12397.6	8415.97	12984.7	6625.79	7624.07	7165.38	7553.45	6973.86	5081.17	7822.21	6432.68	6391.95	372.936	470.883	287.096	3249.82	2631.13	3036.14
M425T394			0.217028	0.146644	3.41179e-05	425.167	393.948	541.754	1517.4	1531.72	1744.44	1192.32	2249.11	5334.08	5380.4	5470.04	5086.28	4669.69	5908.31	2375.96	2940.68	2708.68	2542.41	2985.65	2160.17	4060.48	3493.5	4236.1	4478.58	4207.12	5619.93	1484.62	1619.89	731.269	1386.35	1100.65	1003.13	1206.43	701.65	752.59	781.24	713.801	1205.38	65.6346	80.4517	10.8144	294.896	141.312	193.062
M485T55_2			0.88137	0.0552328	3.42998e-05	485.362	55.248	671.423	179.591	439.674	408.09	449.664	1009.01	724.345	281.64	910.706	328.828	578.018	305.593	3129.66	3041.35	2706.01	2177.68	3630.61	4295.81	3829.65	4977.92	3176.05	3224.41	3805.84	2735.97	3837.72	2562.43	4930.63	4800.7	2517.91	3879.4	21098.8	12268.8	12060.7	11831.1	9475.38	10315.9	798.6	382.036	219.94	860.055	1133.91	861.194
M127T345			0.272677	0.0416744	3.43362e-05	127.003	345.214	1387.43	1253.7	1747.07	1720.58	2680.16	2009.32	2192.97	2385.85	2463.96	1948.77	1894.46	682.323	2831.77	2253.98	3451.85	2742.1	1588.62	871.011	1793.33	1013.43	616.05	2314.79	1077.28	2158.62	94.5814	143.586	80.2376	99.4528	122.176	188.821	1469.81	1210.48	481.952	1352.25	1483.15	1702.83	70.0614	16.1881	99.0575	82.7246	29.2887	23.5928
M499T313			0.382589	1.55389	3.5199e-05	499.05	312.904	4616.28	4553	4157.88	3686.98	3987.66	4213.47	5483.18	3833.17	3686.54	5238.26	4874.15	5866.48	5064.21	5341.32	6069.68	4622.35	3793.92	4055.76	6152.24	5859.89	5854.42	6398.59	5098.97	6525.93	5738.35	5610.85	4818.19	5575.21	5466.62	5884.04	3243.34	3533.93	3463.38	3287.28	4070.27	2619.69	4925.03	4742.63	5668.92	5698.42	4838.35	5543.11
M261T359			0.674425	0.247647	3.57451e-05	261.134	359.177	4733.23	7803.99	3904.26	5055.36	6415.68	6224.22	25891.6	22629.5	26556.7	22482.5	20120.6	19886	8753.91	11627.6	4914.95	5221.33	4284.37	3822.97	13239.2	14608.8	11912	11763.7	8899.65	9226.85	5466.21	5384.51	6480.81	6239.86	9266.42	6874.09	13871.6	7035.45	7566.17	10717.4	10225.6	10057.2	2158.88	2310.8	1890.47	3626.69	1448.57	3292.98
M265T659			0.292929	0.365254	3.66271e-05	265.106	658.516	714.252	746.9	516.824	424.41	741.026	493.757	809.311	909.147	1034.14	858.187	1036.51	794.523	1124.29	1503.29	1477.92	1144.78	1169.9	796.529	959.064	2105.53	1639.64	1525.64	1334.8	1156.25	3148	2385.36	1831.67	1577.28	2325.12	1474.72	2685.18	2466.56	1918.34	2315.45	2301.19	1983.01	1144.08	589.995	657.51	646.547	1522.05	432.736
M334T490			0.238877	2.01476	3.70867e-05	334.076	489.81	899.697	1363.84	1097.15	845.479	904.117	1106.96	644.61	592.173	1481.77	1069.84	1091.89	728.122	1225.42	1067.68	1282.72	1054.53	1422.61	1298.14	751.15	581.934	878.94	593.456	1196.35	715.979	749.096	755.319	924.157	1111.84	949.335	757.501	1164.75	655.205	721.938	659.383	651.902	713.556	1509.35	1308.88	1829.54	1642.23	1422.56	1488.31
M197T406			0.178959	0.363435	3.73844e-05	197.066	405.599	1254.15	2469.7	1461.34	1122.82	1722.23	718.2	1562.8	1882.58	1702.91	1759.32	1784.81	1855.56	2073.68	1992.08	1490.59	1962.76	1533.97	1184.65	1829.66	1457.58	2090.6	1845.34	1069.85	924.684	1706.09	1002.43	1240.84	1687.96	1671.38	1639.28	803.512	837.584	719.081	861.697	838.191	1081.13	120.533	245.123	238.965	442.608	525.888	295.376
M744T76_2			1.55741	0.0884192	3.76993e-05	744.492	76.323	6448.91	3403.3	12387.2	21680.4	3861.95	3887.69	5503.53	2399.61	559.813	1613.67	3195.55	1652.21	2947.77	3548.04	3517.21	4801.82	35760.2	23979.3	7655.24	7038.17	8840.83	6461.91	6253.23	5839.71	5131.29	6448.85	11004.3	1739.62	1721.48	3201.33	33009.6	49172.4	39562	67287.1	41699.6	28882.5	2922.74	2791.47	2504.24	3744.55	7287.67	3704.12
M547T612			0.28357	0.356134	3.82033e-05	546.826	611.777	2386.74	2083.23	2486.63	2054.3	2573.74	2774.56	838.943	1954.54	609.185	2014.44	1214.03	991.966	1189.31	2920.63	1607.27	2996.66	1662.17	2689.57	1853.37	1806.44	1288.34	1589.02	1582.23	1601.49	1398.21	873.998	1875.8	1574.26	1185.16	1211.43	2132.96	2097.72	2273.92	1845.07	2682.81	1845.06	180.025	669.603	617.306	1226.56	810.594	1082.05
M833T394			0.752192	0.0890735	3.88385e-05	833.256	393.676	3770.09	3398.23	3660.27	4127.94	6798.39	4130.04	8750	6808.25	4886.18	5565.08	7823.55	5050.19	4819.79	16301.5	9132.51	6063.74	8220.83	5521.32	5716.14	7510.24	4658.22	7604.4	14462.9	6959.07	28895.8	24160.2	16409.7	26376.7	11281.1	33132.2	8945.43	12989	7452.32	10312.7	6533.15	14983.9	954.171	912.705	680.891	1255.36	763.32	886.319
M351T490			0.36115	2.50157	3.95391e-05	351.177	489.854	2284.6	1858.02	1645.17	1216.13	1599.68	1656.18	6365.04	6635.3	13518.8	9087.85	8719.46	7406.57	1722.95	2346.08	1617.53	2080.65	2113.2	1692.82	2582.54	1955.96	3247.23	2361.85	2758.57	2038.86	7394.37	9080.06	5620.78	5742.8	7763.22	7921.76	1731.33	1456.46	798.846	1141.88	777.747	1278.68	2722.09	2867.75	3863.48	3345.61	2510.35	2664.33
M724T60_2			0.393214	0.379271	3.99846e-05	724.462	59.936	4550.1	2169.87	3158.35	3648.67	2421.19	2751.79	4753.06	3974.9	5792.1	6471.29	3656.89	6512.45	4086.37	3684.08	2345.05	1554.74	449.545	2617.75	3383.52	2468.49	5330.6	3795.62	3092.81	2824.9	2710.59	2181.35	3206.83	3004.72	1730.87	4395.07	5528.15	4436.47	4093.29	3504.29	4362.02	4087.22	2521.57	1346.49	2203.22	1228.05	1858.31	707.737
M741T77			3.82377	0.0734555	4.01081e-05	741.475	77.011	52236.5	19415.9	19817.4	205595	34079.7	32395.2	46746	20816.2	34069.3	11993.8	24702.9	11645.1	28727.5	30871.4	38204.6	30232.8	350186	239857	47083.4	43554.7	63704.9	50866.1	43413.3	41859.6	31973	29399.6	69924.8	8888.28	9957.11	13546.6	239480	296880	203952	390018	240763	150271	10461.2	12937.6	13240.8	18749	35641.2	20722.8
M473T714			2.26833	8.94064	4.0126e-05	473.164	714.29	3704.63	7302.47	7191.09	10156.1	13172	7887.72	247113	254607	342282	218030	238987	160902	8063.98	5795.79	20990.8	11921.7	7162.89	9398.28	122697	162040	126127	204393	126878	111467	69305.1	63959.8	45133	112225	83836.7	90867.7	5396.56	8193.13	8185.15	6517.97	10926.7	17230.4	64709.4	68990.1	71447.3	130748	69427.1	99376.8
M557T831			0.295989	0.41932	4.02837e-05	557.172	830.762	2924.59	2555.99	3444.38	3848.2	2158.73	1661.82	3071.52	3472.77	4389.63	3371.96	3996.9	3080	2455.88	3759.77	2938.85	2408.82	3232.65	3153.8	3812.7	4381.63	4192.57	4125.04	3554.02	3045.34	3114.2	2979.49	2341.44	1248.85	2320.83	2358.04	3062.83	3277.48	2280.44	2333.23	2438.04	1989.76	1255.6	877.518	972.294	1292.4	949.692	1102.39
M311T247			0.695996	0.304925	4.02934e-05	311.119	247.083	2566.89	1405.16	4533.51	1377.3	8748.94	9261.46	2885.15	13882.7	7513.89	13673.3	6149.74	6085.41	2595.49	3846.03	7169.93	2839.73	5851.42	7622.94	6733.94	4468.42	9678.04	4326.37	4040.82	5861.13	7554.64	8207.53	6020.16	5663.37	6861.46	5931.83	16606	12415.9	11217.4	9797.77	9995.65	9638.7	5500.91	3370.25	2946.12	3426.1	2615.66	3385.56
M938T259			0.564133	0.34088	4.10585e-05	937.588	259.298	10055.6	7648.31	10471.1	7953.03	7699.21	6840.57	3757.83	3237.57	11768.5	2379.41	4591.57	1509.49	4644.34	10615.4	12032.8	8991.24	7816.42	8418.86	8027.4	9819.47	10515.7	4817.08	6577.92	8560.68	1818.08	3252.28	4297.82	4873.1	2801.84	3648.6	7793.2	6251.78	8789.58	7994.63	9994.89	9016.61	2000.95	2098.15	975.591	3056.22	3799.42	5059.38
M277T74_2			9.97332	0.252662	4.10837e-05	277.218	74.297	346067	300919	420174	574426	332766	378629	227764	322215	346981	363511	216688	456069	281933	345657	261587	371847	1.71571e+06	1.75047e+06	228248	132484	169518	213527	194845	146562	1.71875e+06	1.77536e+06	2.14511e+06	633735	432527	1.34234e+06	2.93966e+06	2.42942e+06	1.48393e+06	2.20984e+06	1.89387e+06	1.75694e+06	539440	413550	499783	662046	845934	251507
M625T671			0.2435	0.198082	4.13628e-05	625.274	670.797	816.817	1320.82	948.919	1567.8	1572.18	1498.35	990.023	912.282	817.198	603.818	799.927	1128.42	2725.32	5018.44	4372.06	4633.95	4135.55	2427.15	4992.78	7273.42	3715.1	3208.62	2931.68	2423.63	1945.58	2311.18	1342.34	1757.16	2700.8	1259.27	1092.16	1161.03	845.666	1169.71	1450.16	1781.61	52.458	215.508	108.906	345.659	351.483	411.664
M133T121			0.499273	2.16985	4.16057e-05	133.05	121.13	4736.5	5529.04	1486.85	2763.77	4338.31	4488.56	4982.16	6045.86	4329.48	5087.8	6033.18	4443.02	7027.74	5954.03	5059.46	5395.99	3698.26	4596.24	5360.61	4762.39	7669.11	5305.01	3395.37	5879.95	7574.16	9356.88	3758.72	6365.68	9039.67	6646.28	3921.8	3416.24	1813.16	3233.95	2206.02	2692.19	6741.64	6127.89	6705.15	5888.59	7306.94	4732.02
M193T355			1.01966	0.174374	4.24523e-05	193.072	355.196	26748.2	22981.9	13865.7	12554.6	19752.2	32898	18964	16855.7	18689.8	42934	14531.2	17578.8	22274.2	58820.6	34906.4	29122.9	24211.8	23687.4	30273.4	23816.9	19784.1	34124.1	35279	23245.2	11550.9	14564.8	5829	6702.57	12221.7	8048.34	26770.8	15362.7	11618	23920.6	25671.9	21565.6	3143.64	3597.52	2867.67	3539.39	3497.52	5135.19
M817T401			0.404138	0.133375	4.29735e-05	817.388	401.334	3516.08	5366.47	2928.47	4438.44	8768.79	3151.48	4834.45	3550.96	4765.47	5326.6	3719.71	4534.23	4538.02	6730.97	5968.5	6821.84	6976.93	6195.69	4575.05	3839.57	4223.22	3554.61	3880.35	3878.28	4823.15	2913.17	4571.64	6300.83	5062.48	3006.08	3534.05	2240.92	2003.62	2805.22	3987.84	4362.73	446.271	263.719	287.274	751.024	331.898	445.193
M577T387			0.726954	0.187913	4.43821e-05	577.159	387.223	8733.2	7985.81	8162.41	8441.95	9145.38	8926.9	13360.2	11771.9	14806.8	13025.9	11208.2	13903.4	15000.9	12214.8	11765	13357	21778.6	17495.9	20193.5	18753.3	15768.6	15507.5	20660.6	17433.7	12800.5	15962	13281.4	13807.5	16586.3	16531.4	8528.29	15388.3	8042.18	10258.7	14542.2	9201.41	2161.78	2183.62	2430.5	1524.9	2107.59	1986.53
M337T40			1.30875	0.34394	4.50901e-05	337.205	40.17	14197.7	24865.9	16146.3	23878.2	26652.7	16395.9	13524.1	18206.2	12057.5	15024.9	14806.8	16832.1	30698.3	34591.3	29100.1	19568.8	41090.5	31756	14083.8	19909.7	19696.1	21945.2	28859.4	17378.2	58848.3	47294.5	34871.8	31914.9	30777	39383.1	34947.4	40922.5	61201.4	39543.6	37779.2	48849.2	10367.5	13328.4	17696.5	14543.1	20430	14174.3
M361T474			0.504537	4.14385	4.71839e-05	361.072	474.286	1153.09	1377.32	1770.3	1755.87	1155.08	1018.28	2952.63	5876.69	4551.32	4659.82	5760.27	5049.82	797.461	950.965	1103.37	707.186	1135.71	1348.49	2076.95	2706.86	3841.9	2872.77	2108.18	2415.95	4217.42	4990.77	3975.31	3766.67	7955.97	3445.55	938.418	1618.8	778.507	1663.12	1097.23	940.953	3601.89	7112.2	4595.21	5358.71	4678.71	3813.72
M408T592			1.14561	4.04748	4.72039e-05	407.988	592.014	6720.1	7492.85	5769.18	6581.15	6600.84	5854.57	18883.5	19822.7	20932.6	19119.2	19899.1	16895.5	7117.09	6921.01	5751.95	4792.06	6114.96	5636.03	12581.2	9777.01	13465.3	11595.4	10696.1	8985.9	34492.1	36094.3	27768.9	33347.3	36261.9	32221.3	6548.9	6559.33	5898.54	4327.6	5441.15	8285.57	13455.1	25262.1	26625.4	34207.8	25193.3	25260.4
M384T57			0.320886	0.347309	4.72061e-05	384.25	57.307	2211.39	2105.83	1586.66	1941.34	2067.58	2700.11	1964.9	2610.27	2374.15	1911.54	1176.84	2188.24	2008.03	2001.66	1555.73	2364.46	1058.63	1338.26	1265.34	1132.04	1139.98	868.448	2347.07	1320.08	3448.95	3196.94	2201.91	2657.24	2400.63	4275.77	2955.98	1888.36	2597.16	3324.65	2446.06	2911.39	535.94	482.892	1245.39	996.217	1475.27	864.161
M417T601			0.32246	0.293481	4.79231e-05	416.904	601.183	7483.09	7548.94	11364.4	10702.5	9291.96	10403.5	8539.46	8772.19	10285.6	9567.75	10843.6	10517.8	2876.72	4201.18	2185.2	2358.53	3499.65	2216.36	5451.94	5075.32	6845.04	4008.76	4618.44	4349.29	5960.37	4314.41	4210.62	5122.06	6270.2	5102.07	2009.67	3078.88	2649.37	1984.26	2614.42	2722.96	275.428	874.981	123.109	1345.04	691.664	1109.48
M241T770			0.662347	0.629097	4.7931e-05	241.013	770.493	14944.5	11895.7	14577.9	13464.3	12288.6	11412	12433.5	13046	12085.2	10265.7	10778.2	12785.3	12397.5	12257.1	14755.5	12046	18063.8	17480.9	13977.9	17429.1	16115.7	19402.3	13954.4	14545.6	20391.6	20155.4	15660.6	19709	24050.2	19262	27329.2	21506.1	24325.5	21630.3	18912.1	23591.5	14373.3	14010.1	14839.3	16093.9	13010.5	14044.5
M1023T591			0.502036	1.45533	4.85277e-05	1022.9	591.128	7320.14	7159.55	5883.68	5864.29	5065.24	4778.97	9391.8	10936	11767.4	11510.7	8544.98	7569.67	7479.97	8831.07	8104	6708.2	8236.69	7190.82	8029.06	6234.78	10175.4	9552.52	8550.61	8399.29	10233.8	13827	9508.6	11247.1	11752.2	11686.4	6766.17	6069.51	6040.82	7513.01	6466.19	7607.08	9089.44	11277.7	10415	9367.23	9082.73	9654.53
M495T718			0.815933	7.82651	4.98102e-05	495.146	717.895	733.961	1097.96	1300.64	1465.35	1589.99	1225.71	9912.22	6508.1	10713.1	3661.77	9541.34	5660.56	1402.62	882.371	2692.31	1231.93	1220.8	1673.6	5878.02	6867.83	3459.1	7193.78	2847.66	2602.26	1824.38	1700.59	3695.36	5071.91	6197.68	4951.78	1345.83	696.389	1258.04	1755.39	1421.31	2037.36	10440.9	12223.6	5024.01	14841.1	10303.3	13804.5
M344T675_2			0.159281	0.480267	5.06237e-05	344.183	675.091	700.357	567.294	799.5	784.219	559.459	566.613	885.559	922.801	1115.32	989.687	988.587	855.893	711.759	990.341	729.725	692.891	978.977	918.991	636.32	699.865	799.896	935.26	621.932	674.388	1635.46	1517.92	1026.83	967.15	1325.8	1046.31	939.565	977.538	742.123	914.607	828.509	884.462	183.372	624.826	383.109	449.001	464.765	434.006
M369T124			0.594379	3.14841	5.07538e-05	369.192	123.792	5169.8	5581.43	2881.08	4886.5	4711.22	4976.95	3516.94	3365.16	3085.27	3877.55	5176.06	4719.49	4957.43	3799.35	2645.4	3502.77	1716.39	993.237	4114.33	3330.91	1756.79	5302.07	1564.95	5148.79	5307.88	5264.65	2464.34	3948.66	4824.81	4353.05	3460.75	2177	2328.88	2236.34	1543.37	1657.56	5959.88	6029.48	5067.75	9278.91	8233.86	7631.11
M416T56_2			1.5253	0.14969	5.17062e-05	416.309	56.382	25102.5	20616.8	18320.4	21171.9	21218.8	23626.9	7009.85	5780.19	8158.24	5966.81	5123.17	7866.33	22905.8	21054.5	21257.1	26160.7	25317.4	26961.1	9388.43	9080.94	6879.35	10609.1	9267.46	6721.51	26091.4	18981.3	21540.6	23654.6	12866.3	31417.6	69040.6	38653.4	35906.1	41888.7	33587.2	38982.3	4614.01	4754.41	3565.16	8615.9	10068.6	7010.63
M115T722			0.588394	0.393186	5.18603e-05	115.003	721.91	5633.26	5079.13	7251.31	8740.41	4455.34	9033.93	18462.4	21789	20852.3	16448.3	22519.6	20333.5	9059.09	6490.06	5795.67	8103.02	3797.06	4459.87	18920	16527.1	18784	9941.61	18627	20083.8	13264.3	15290.8	13962.9	20588	17545.9	24814.2	11668.8	7549.85	10305.8	7862.29	8604.46	12722.5	4289.2	3650.67	4051.48	4231.19	3244.67	3618.21
M279T293			3.42133	1.32345	5.23103e-05	279.04	293.478	425557	362665	380966	347338	330851	327405	640300	558701	667406	612720	588582	534503	430756	432701	408649	395766	354887	366679	588768	532131	503331	499565	523952	511240	767995	740532	580806	687158	727051	732563	426617	408709	402744	366693	377882	435793	561953	537137	564631	543812	457521	535618
M313T624			1.76941	0.263983	5.25092e-05	313.115	624.496	80943.4	80979.3	95334	79228.4	86526.8	62802.1	70378.7	86443.7	115627	72685.1	90324.1	80043.7	105658	137895	101983	114371	106523	99036.4	105366	116773	96375.2	136969	118547	86002.9	162192	164338	104754	72854.4	143069	81789.4	72356.3	98312	43328	64458.4	79373.6	71046.1	10692	21663	11626.2	26200.9	18334	24699.5
M221T343			0.629728	0.0105781	5.26327e-05	221.03	342.584	13685.2	8758.42	12621.8	16329.1	11081.7	11270.6	24602.5	27519.7	22109.5	17222.7	14825.1	43012.6	10098.4	10069.7	12172.8	11621.6	7271.45	12137.6	20199.6	39188.7	24717.4	16445.2	15314.7	20499.5	157.142	170.053	296.27	101.359	251.806	265.836	4830.26	4728.44	8325.25	4298.44	5729.04	9871.56	18.5451	35.7787	91.3037	91.9741	76.0335	86.0378
M600T57			0.387839	0.141954	5.33104e-05	600.416	57.3665	1929.99	3042.67	2926	2694.6	3550.65	3769.49	1210.91	1272.84	1479.95	1629.69	426.23	1514.5	1355.94	2095.07	3669.3	3208.13	3646.52	4316.17	1778.57	1001.88	2193.44	2148.27	1748.9	1402.39	2389.89	856.416	946.665	685.484	630.036	1847.84	2558.31	3108.28	2351.19	2136.62	4644.82	3049.08	570.595	101.248	253.181	424.915	763.655	420.048
M121T62			0.991139	0.523777	5.41724e-05	121.029	61.792	13075.3	17442.3	17634.6	19679	19658.2	14726.2	21373.2	22510.3	20178.9	27753.3	14228.8	28491.7	17174.3	14976.7	17801.4	20373	17990.1	28799.7	22506.7	39890.6	29547.1	24433.3	23920.2	21876.7	44518.1	27282.5	34178.5	28378.8	25618.8	42177.4	40820.8	32087	36287.5	33490.6	41391.1	44743.4	28260.9	16229.3	17790.8	20560.9	16804.5	20204.6
M1129T380			0.832809	0.0354012	5.45673e-05	1129.31	379.949	8580.42	9043.93	9694.59	10493.3	11664	11594.5	10864.3	9758.54	10527.7	11900.4	9833.61	11593.9	27373.6	22644.4	21012.3	29230.5	27323.6	26739.5	26906.5	20904.6	24308.3	21305.9	18320.8	15052.8	22959	17261.6	19828	16191	8295.46	16001.6	12787.2	7642.93	6081.19	16231	15926.9	12869.5	403.21	295.049	461.217	444.173	638.518	290.39
M549T56			0.486907	0.134092	5.49147e-05	549.38	56.231	4825.59	4915.66	4790.04	6116.36	4095.56	5171.6	4241.31	4512.42	3240.11	4374.35	2628.6	5845.06	3188.77	3227.25	3170.1	3859.99	5378.74	3223.86	3621.83	2282.31	2481.21	2040.74	3279.3	1576.21	5948.58	3116.69	4264.05	4892.55	2483.88	6483.11	6825.39	4269.68	3082.12	3666.16	3823.76	4045.96	308.643	287.666	128.428	999.377	903.353	820.456
M838T77_3			5.87053	0.140186	5.51589e-05	838.491	77.338	96394.1	86842.9	127181	376286	100944	87738	82824.4	45616.6	71117.9	34683.8	55317	45952.1	107409	122795	101029	100291	1.34969e+06	856729	111406	138431	132705	98804.7	92412.6	79374.8	117989	157013	328225	63514.5	48746	79733.4	629369	721157	527804	978659	611418	400994	36139.4	85954.5	39297.6	111222	185465	84356.1
M172T96			0.384707	1.70843	5.57392e-05	172.061	96.1375	1229.38	3397.98	8902.8	5819.77	3374.31	5992.93	1092.44	1234.28	592.9	2223.52	3473.72	2805.3	3727.98	6745.01	2839.59	3452.6	5600.07	2304.88	4792.67	4163.14	5276.33	8806.73	6713.4	7628.16	5775.26	7019.93	3899.2	6604.63	7674.23	11791.9	2732.45	2275.75	3642.23	1994.33	2535.03	3194.11	5217.68	4186.3	4875.36	4341.7	4722.22	4630.37
M453T832			0.218704	0.539574	5.58765e-05	453.1	831.595	2228.62	1979.56	2039.46	2247.62	1823.16	1127.55	3280.92	3408.24	3644.96	3315.95	3689.28	2234.16	2552.87	2678.93	2176.9	2051.99	1155.06	2267.94	3317.59	3305.63	3903.25	3160.79	2630.41	2493.64	3032.11	2747.95	1960.26	1809.19	3496.03	2475.68	2297.38	1953.87	1485.71	1751.44	2068.1	1685.59	1054.67	822.904	967.395	1181.64	951.779	1087.56
M205T49			0.412787	1.84234	5.61521e-05	204.97	49.0805	3086.54	4240.28	2009.76	1270.53	2421.87	3175.43	3064.71	2839.26	3647.68	1811.08	3351.91	2675.12	6471.32	3105.12	3669.65	1723.22	2734.24	2620.79	2360.08	2225.21	1783.53	2998.44	2503.84	3380.2	2092.43	3411.83	5289.36	7062.1	5170.03	2293.75	2496.54	2502.66	2948.99	3101.1	2766.91	2193.39	5920.03	5575.15	5217.73	4324.27	4345.67	4112.28
M717T265			0.597252	0.397241	5.6205e-05	717.443	264.774	3396.87	5741	7051.06	11155.5	3703.53	6333.33	5264.27	6687.33	5966.3	3989.51	8256.83	2758.51	4446.83	5193.9	6186.96	4377.38	13485.5	9461.89	9224.92	8123.6	10996.7	10608.8	8849.01	8675.15	18690	15591.8	11659.5	16159.2	19676.9	17621.3	11918.5	8623.86	12350	9835.59	8153.12	10295.7	3272.51	2681.36	3186.12	5216.3	3415.92	6529.72
M695T594			0.331849	0.291904	5.73249e-05	694.881	594.407	1837.45	2128.28	2354.68	5990.76	3679.74	5196.21	2829.8	3558.15	2770.47	3522.85	4066.22	1721.89	4112.57	3702.11	4139.8	5487.9	4671.22	3641.12	2792.77	1675.2	4179.68	2303.6	4072.22	2455.91	1362.87	1984.75	1248.47	1431.61	809.989	1633.53	1771.44	3324.31	2554.22	2608.53	2629.76	3129.84	118.181	784.639	710.057	1493.27	852.427	717.176
M533T312			0.646522	1.98386	5.76692e-05	533.187	311.64	9738.5	9042.46	10647.4	7171.28	6995.12	7863.32	52884.9	66060.1	55926.5	43517.7	54623.9	46092.7	11147	13711.7	12422.5	12041.9	5476.47	6506.38	32563.7	26486	29334	28337.4	24715.7	26682.8	27683	24570	13765.9	22734.6	32449.7	24904.2	5512.62	6497.66	6436.42	4495.6	4953.82	6497.71	11039.3	9155.47	10764	12873	10107.5	14293.2
M386T795			0.287147	2.28191	5.82788e-05	386.034	794.817	2504.2	2962.63	2111.81	2305.45	2566.54	2012.47	3275.89	3596.71	3219.13	2977.29	3755.01	4119.01	1502.61	1334.21	1057.38	1070.05	1416.29	1477.7	1550.1	1553.38	1437.26	1379.38	1439.49	1563.58	3560.7	3227.09	2091	3171.38	4151.97	3055.83	692.025	1022.36	635.472	883.325	915.12	1144.59	1435.03	1786.25	2482.28	2190.75	1958.57	2225
M831T707			0.642577	4.61334	5.95085e-05	831.304	707.394	781.342	1528.99	1822.51	2957.16	1884.55	2367.98	37845.6	45892.3	35721.1	38635.3	43746.6	33490.9	2989.81	1636.08	3455.57	3230.86	1850.97	1190.47	28569.1	25017.9	29430.4	21032	27457	26634.1	12612.4	12662.3	8432.88	10967	13965.7	10494.5	951.782	1646.1	1199.14	2300.53	1902.42	1689.1	5159.29	4832.42	7214.22	10013.4	8967.8	8511.79
M759T78			0.684184	0.220124	5.96699e-05	759.484	77.961	1223.81	1783.65	2893.37	6078.05	1123.14	2050.14	2888.63	826.682	2452.23	948.193	1929.58	1555.65	2080.8	2469.01	1647.86	2546	12224.1	7449.29	3845.71	2995.41	3916.38	3900.37	2980.67	1835.09	2349.8	2852	5620.65	1836.61	1475.07	2845.54	10645.7	11407.9	8009.31	13210.4	7577.59	6497.7	1108.65	1843.94	1237.27	2480.73	3680.78	2272.43
M226T572			0.571977	3.2474	6.07141e-05	226.012	571.872	1687.73	1909.2	498.495	988.505	1852.93	922.76	8033.55	4894.26	5741.7	6985.27	2756.9	5429.52	2498.29	2313.97	1815.28	1910.96	1008.67	1582.15	3194.97	5673.65	2582.58	2897.79	3527.8	3652.65	3733.99	4264.25	3377.65	3260.3	5061.89	4227.01	1869.05	1065.37	1647.31	845.914	1828.67	4637.6	6986.8	7476.26	6959.88	5327.41	5248.82	6625.18
M310T79			3.36484	0.341502	6.20169e-05	310.211	78.688	3650.27	5981.8	18502.5	101833	5603.56	3816.09	19267	10794	25611.8	10318.2	22839.5	11726.5	5122.9	6019.5	5213.94	6528.9	170692	149162	40036.6	52891	68162.6	6909.37	2314.06	49209.7	277019	275087	246976	128605	165438	121858	414108	293860	271047	230898	227814	270588	97887.6	88601.2	80484.6	114253	113443	88723.9
M381T41			1.03559	0.35889	6.28313e-05	381.231	41.1845	10271.1	16817.6	12806.9	16378.1	19798.1	10292.6	12443.4	11053.3	8689.87	11027.4	11099.5	6977.9	25078.5	29651.9	19771.9	14704.4	26838.4	17537.3	9427.06	14503.5	14449.8	14982.9	19165	10650.6	44549.7	38987.8	23419.6	20981.3	21614.4	26903.1	23695.5	31031.9	40218.9	23526.3	24599	26749	7596.01	9073.9	13178.9	10757.7	11105.2	9235.12
M493T41			0.572029	0.232238	6.29432e-05	493.299	41.499	431.956	429.839	1254.16	1443.61	431.934	1937.08	138.242	2771.41	659.618	426.461	686.171	2762.83	3400.25	4003.4	3290.63	2210.37	7143.07	5815.3	1420.56	2606.66	2923.53	2392.33	1189.25	1416.55	3735.58	5769.77	5784.05	2831.27	3951.63	4047.82	8293.66	8324.91	6253.41	8415.54	6208.29	3734.22	1033.73	1928.97	1345.55	1421.28	2763.89	1081.76
M886T604			0.512704	0.443133	6.36565e-05	885.769	603.98	9357.94	11007.2	11728.8	11043.4	10901.9	11203.2	6685.57	12933.1	12217.4	10902	13473.3	8694.66	10358.1	8465.68	8069.64	10332.8	7438.63	9354.32	9791.58	8797.18	11573.6	8436.37	9105.87	9494.51	8436.36	12761	9781.85	10803	13475.3	10581.2	7166.82	9510.18	9020.87	8257.72	7283.4	8555.05	2641.79	2352.44	2449	4870.69	3908.03	5843.43
M338T313			0.335854	1.41756	6.40093e-05	338.043	312.877	4971.29	3010.92	4402.37	2796.93	3789.85	3486.17	5241.16	3762.75	2805.87	4914.3	3626.3	4973.28	4080.15	4700.8	4789.06	4415.99	3295.09	3659.17	5573.94	5512.55	4033.51	5393.16	6203.85	4585.46	5013.07	4981.78	4983.43	4305.19	4551.18	5684.45	3197.81	3093.4	3234.59	3198.95	3212.81	3462.13	4796.82	3908.4	4904.78	4791.27	4026.84	5072.21
M181T663			2.79121	5.24424	6.41195e-05	181.009	663.419	6270.31	6352.78	4235.67	2293.87	3622.63	4758.12	7935.46	8384.8	6713.82	7503.65	7536.34	6625.31	2912.8	3266.15	2516.37	1971.23	4957.39	4366.27	2298.17	3965.35	4028.24	3350.44	2650.7	2502.53	24557.4	29554	24691.8	39377.8	45441.2	43700.6	25090.7	30465.4	30729.1	25599.7	21044.2	29766.3	171830	58435.9	174429	156454	145681	146383
M309T82			7.0059	0.353585	6.46584e-05	309.208	81.5145	10907.8	45236.8	83158.8	448201	42119.3	19956.3	77705.6	83060.8	109398	94453.5	63525.2	60338.1	22667.9	27763.1	23612.8	29737.5	781402	674515	206776	260833	260443	31617.1	9860.67	156828	1.24238e+06	1.27438e+06	1.10784e+06	492259	764018	588735	1.83871e+06	1.26947e+06	1.22126e+06	1.04742e+06	1.03218e+06	1.15599e+06	473120	398008	360744	514619	510550	417843
M707T296			0.279117	1.55323	6.47493e-05	707.061	296.206	1176.36	1483.74	1412.91	1326.75	1352.05	1013.98	1486.66	1614.94	1929.58	1018.12	1337.17	1112.63	1207.81	2560.75	1942.05	1534.59	1138.1	1433.77	1842	2107.88	780.184	1764.4	1590.82	1825.23	1481.91	1975.36	1016.26	1644.69	1338.09	1011.9	1788.86	1726.16	1888.74	1548.88	2075.78	1978.05	2800.85	3075.44	2513.18	3318.66	2925.99	2461.44
M302T363			0.451612	0.265257	6.51417e-05	302.151	363.216	7250.81	7508.25	6804.81	6783.52	7206.5	6750.82	8510.47	7386.59	8388.19	7896.94	6953.82	7467.51	4527.97	6200.76	6319.2	5994.12	8436.13	8795.05	5507.83	5135.47	3965.39	5349.9	5030.4	5209.09	3647.54	4480.48	3479.96	2063.86	3094.6	2367.32	4795.04	4165.34	2630.07	6197.47	5677.38	4934.23	829.969	828	1270.07	1596.77	1361.55	1646.8
M183T601			0.469963	2.93024	6.59379e-05	182.993	601.187	4533.31	4368.83	6882.31	6347	5912.36	5678.56	5248.68	5317.51	6163.87	4666.73	6244.91	5721.94	1454.61	2457.57	1008.02	720.296	2772.68	1295.81	3157.63	2914.06	3583.47	1862.12	2410.23	2686.81	3553.03	1811.1	2462.58	2913.88	4037.94	2852.15	633.857	2205.76	1536.65	1240.54	2036.61	1790.82	6309.84	5135.14	3980.06	3938.9	3707.29	4602.66
M289T49			0.23982	1.91543	6.64265e-05	288.978	48.5605	1049.59	1159.76	558.659	938.536	641.393	970.693	598.193	675.533	948.976	1060.71	1129.1	1150.65	1477.4	922.649	1135.91	984.495	918.27	1181.48	735.773	601.545	795.334	719.95	1233.42	1331.04	1163.41	1659.26	908.685	1314.32	699.152	618.743	1073.28	791.18	686.576	951.356	898.933	711.823	1381.29	1758.76	1896.48	1476.39	1908.11	1372.85
M736T604			0.440401	0.225857	6.67091e-05	735.803	603.583	6298.06	6420.11	6954.55	6557.67	4174.79	6480.73	6545.37	6938.18	7117	6263.79	8938.99	5313.81	6408.79	5218.4	5742.22	4965.13	4676.83	5438.87	5464.44	4848.88	5624.83	4112.7	4164.16	5030.21	6356.49	6381.45	5159.98	7042.9	7601.17	6217.34	3792.08	5415.54	4829.93	3375.93	2909.3	4820.57	139.066	544.133	464.434	1883.3	858.128	1789.73
M939T604_1			0.386257	0.336969	6.69498e-05	938.736	603.635	4209.55	4011.78	2903.28	3556.1	5783.45	5604.63	1483.5	5794.03	5631.88	4430.24	2486.42	4983.13	5749.02	4548.62	4776.78	5617.55	3726.79	3018.25	4700.01	3101.97	4657.04	3886.57	4374.43	4016.24	3190.34	3481.97	4808.23	6016.39	5923.34	4536.73	4138.28	4500.8	3264.87	2599.54	4070.31	4707.65	458.879	1137.6	1149.74	1775.37	1321.79	2001.76
M173T453			0.370272	3.17934	6.72623e-05	173.082	452.519	599.132	585.381	755.794	496.688	658.532	537.818	1395.15	438.254	1212.47	1470.03	1989.03	1595.87	2753.99	2086.06	2173.59	2152.79	1044.27	673.745	4130.8	3264.23	3763.34	4679.51	1478.33	2861.17	2183.74	1513.98	2935.85	2283.82	2552.69	1478.97	690.547	1398.88	635.056	757.944	1203.02	552.085	2386.42	2614.43	2056.65	3882.89	2977.19	2734.34
M729T343			0.963554	0.129196	6.82874e-05	729.429	342.675	2624.42	1732.72	9073.48	10280.5	1893.87	2562.14	17373.4	6168.86	9673.92	2642.48	8046.22	1746.38	2906.43	3376.97	5752.05	3132.89	6016.73	5593.95	14081.1	16625.7	41934.7	34188.3	16640.8	12020	2707.26	1377.53	2152.68	2686.54	1842.58	4000.53	11211.3	15721.1	21827.4	11402.7	16677.6	24974.9	2156.79	1904.37	2536.25	2801.98	2342.02	1412.71
M371T514			1.38198	2.57738	6.87207e-05	371.099	513.648	86062	88632.6	79597.5	96399.2	110008	90513	113743	132969	128111	134828	146495	145226	24190.5	82393.3	42490.9	69878.8	80700.6	74413.7	50848.8	48861.2	89423.9	63612.7	82787.6	82101.4	64602.6	42968.5	46893	50319.7	87594.6	58224.4	10416.8	25951.9	10720.9	13809.7	17427.9	21941.9	41860.7	29991.3	45841.4	42293.2	44789.4	53655.6
M837T77_2			8.17207	0.138636	6.88841e-05	837.487	77.2735	196084	170589	257159	747235	202864	178558	169944	93584.5	142002	70263.4	110035	94757.5	243845	263532	214394	210516	2.5551e+06	1.70528e+06	222211	280055	263609	204777	188211	159987	223848	272665	619083	121414	87650.8	153882	1.22706e+06	1.40272e+06	1.02172e+06	1.94137e+06	1.1189e+06	802734	66774.9	175283	70753.5	221174	348359	159438
M203T66			0.485821	0.278673	6.99003e-05	203.019	65.8635	7188.43	5271.29	7880.06	11775.2	7002.46	7568.4	16093.3	18469	11562.3	8307	7297.88	20671.4	5605.93	2979.55	5431.46	7718.12	9381.18	22088.1	12652.8	25461.6	14095	8971.98	8225.83	10941.2	4246.1	2481.26	7181.11	4395.88	2539.69	5256.28	4557.43	5948.07	5601.12	5722.44	3692.37	7813.12	1197.22	1265.72	878.99	1962.79	1504.58	2480.14
M538T616			0.283106	0.172137	7.07949e-05	537.946	615.954	772.992	683.537	805.985	700.947	512.567	564.578	4538.47	6021.27	4987.81	3490.7	5121.23	5359.33	1191.61	933.068	1190.75	1260.29	581.336	731.859	3740.11	2795.45	4149.52	2989.32	2569.55	3163.16	3574.42	3670.53	2281.55	3264.25	5087.14	4332.08	1437.72	1672.92	2407.31	1180.31	1175.67	1697.19	151.258	139.428	165.746	642.11	182.389	366.614
M925T610			0.299284	0.327113	7.12007e-05	924.7	609.646	1809.81	2318.27	1976.31	2499.92	3390.23	2097.33	1739.21	1893.4	1591.47	1976.09	1587.42	1488.91	2038.24	1536.08	1797.13	2069.56	1744.51	2463.99	2767.85	2157.1	2025.62	1629.35	2025.44	1077.56	1651.5	1409.45	1721.4	2139.44	1096.34	1624.64	2200.85	2581.66	2827.12	1704.31	2074.44	2329.03	110.49	611.293	565.012	1390.73	894.022	915.601
M563T627			3.87835	0.253132	7.12432e-05	563.142	627.443	374571	426200	552178	622997	383094	378596	421136	446465	520901	442318	738311	480185	529539	773430	628376	653196	673212	565112	697733	698598	700370	724094	679805	702657	607990	610802	506314	384107	652866	444522	312414	340116	311887	334887	363237	310216	2112.01	1939.26	1642.75	170742	137347	185583
M200T163			0.455272	1.91072	7.14503e-05	200.137	163.22	2009.91	2186.05	2359.72	2132.66	2260.47	3265.01	6719.72	5837.99	21329.4	14176.5	7678.51	11773.5	3537.27	6437.07	4222.03	3493.15	2613.17	1925.16	6991.52	6692.17	9017.57	5014.76	4562.69	6358.37	9642.01	7495.72	5824.21	8693.55	11062.7	10419.3	2029.3	3456.97	3279.87	2194.69	3720.32	3364.57	6966.63	5859.15	5427.6	6154.76	5216.69	4855.57
M253T354			1.20887	0.238851	7.16358e-05	253.093	354.156	34760.6	34143.6	20688.2	26120.9	27547	17853	30407.4	65225.6	31396	30613	27095	26544.6	32150.6	51840	49827.6	38431.2	35236	34926.3	65638.2	35605	31630.8	75662.6	34114.5	33094	27689.9	15967.8	9374.53	11571.3	41523.2	10426.7	39958.8	26303.5	17798.6	37127.5	34816.5	32119.7	5109.15	4825.92	4894.97	14523.2	10006.4	5574.19
M964T603			0.266962	0.227599	7.18378e-05	963.779	602.835	2118.7	2378.6	2579.28	2298.11	1785.02	2473.14	3165.18	2962.78	2995.24	2910.96	3477.26	2536.73	2479.5	1953.38	2081.02	2399.66	1680.75	1606.09	1773.71	1679.19	2879.6	1459.9	1545.61	1343.44	2828.15	2953.03	2096.65	2920.1	3142.79	3334.79	1100.75	1839.55	2060.91	1463.72	988.019	1756.06	89.4553	400.697	345.142	507.839	369.549	383.28
M563T362			0.637278	0.264044	7.30656e-05	563.143	361.901	754.209	539.689	845.832	1047.92	842.367	741.067	2074.47	997.046	1299.91	1899.48	1099.79	1569.56	7128.07	11263.5	8615.39	7541.17	7033.76	8649.9	10379.8	10710.4	4185.56	8014.76	8944.53	4448.66	3528.8	5757.1	4941.76	5513.88	5022.01	4995.82	11653.3	9224.82	5267.81	8179.5	10542	12595	2895.92	2144.88	3127.96	2397.78	2209.56	2396.53
M161T53			1.49903	1.38002	7.30701e-05	160.896	52.7355	84441.6	96291.6	83708.9	87741.4	84345.2	86069.1	87346.1	75282.8	75428	93909.8	94305.5	78834.3	92570.5	87128	81481.3	81320.3	95859	82993.6	61338.5	81040.5	87494.6	81209.3	80952.9	78954.1	85468.5	96506.5	75136.9	76156.4	94684.8	96733.8	61552	67095.7	76921.9	82082.9	69252.1	70700.9	90593.7	93879.9	109621	93467.2	104010	98532
M607T313			0.300011	1.61157	7.31156e-05	607.055	313.202	2732.39	2567.29	2468.44	1805.5	2470.4	2912.92	2966.7	1702.92	2632.08	1917.98	2703.04	2338.88	2439.39	3727.9	2161.48	2281.41	2224.94	1941.4	1718.91	793.328	3186.58	2864.75	2129.3	3196.88	2940.5	2678.03	1601.79	2900.67	1737.71	2925.02	1841.81	2183.66	2097.46	1957.97	1680.04	1716.53	3134.28	2430.73	3559.18	3392.16	3063.94	2916.5
M364T386			0.524779	0.22941	7.32791e-05	364.188	386.105	4393.37	4613.13	2672.86	4087.98	1395.26	5179.88	8847.69	10070.8	10223.8	9274.24	7506.99	4930.7	3071.68	5710.82	5452.63	4653.91	8101.84	10497.8	4684.91	5523.95	5531.5	7001.9	4252.74	4882.96	11184.5	10536.4	9245.55	5359.67	8241.26	5990.55	6097.86	9153.41	5235.49	5810.6	4743.62	4456.83	886.495	1675.21	1112.5	1665.58	1451.28	1352.48
M450T487_1			0.280448	4.65093	7.34687e-05	449.643	487.417	123.963	252.09	255.418	264.83	198.787	261.886	1384.7	1389.99	1854.61	1867.73	1516.97	1226.98	1334.89	1119.54	1353.24	881.926	1565.03	2143.61	2124.04	1196.68	1982.02	1422.02	2172.78	473.34	6032.47	7996.39	3884	904.038	4839.84	1300.42	381.593	554.013	36.2396	532.711	276.828	82.9079	2044.22	1345.27	1680.86	967.105	1322.5	1310.74
M337T544_2			0.353929	2.05766	7.35763e-05	337.114	544.035	4564.35	4129.01	4586.57	5278.75	4912.69	4219.27	5220.91	5887.07	5307.84	6252.81	5693.91	5436.28	2627.83	3561.29	2633.67	3306.59	3192.21	2503.52	2958.63	2282.12	2742.38	3263.5	3617.18	2804.45	2796.11	2111.15	3202.47	2754.17	2935.23	3104.61	1251.62	1568.47	1513.59	1877.04	1759.43	1596.94	3895.34	2630.14	3639.04	2680.55	2924.83	3915.95
M517T59_2			0.495024	0.20829	7.43081e-05	517.411	58.741	3574.26	1789.33	2089.86	1532.93	2396.67	1864.89	4018.7	1503.69	2622.72	1324.39	755.426	1342.8	2484.52	2094.2	1833.56	2353.58	2474.71	3975.39	1868.7	2821.25	2467.47	2360.73	2069.07	1724.29	1813.13	1234.7	1584.35	1316.46	663.408	2837.74	6801.48	4653.37	3113.94	4089.92	6120.92	6243.54	884.483	688.938	287.898	1546.02	1138.8	1915.69
M163T53			1.54545	1.42044	7.43202e-05	162.894	52.73	83231.9	91585	79213.2	84517.3	81027.6	89932.7	82011.4	71249.2	73739	94548	91800.6	77768.9	93614.6	81894.5	80637	79672.1	90669.8	80965	61870.2	71091.8	81943.9	77926.3	76563.4	78733.3	75414.6	97754.6	73117.3	68031.1	84422	83981.3	55278.2	62574.1	75942.3	82842.6	66733.2	71895.7	93105.3	96572.4	105563	93780.4	103378	97460.4
M705T702			0.919157	2.57956	7.54101e-05	705.21	702.022	3494.82	5013.19	7585.89	7763.1	5340.33	6123.28	3791.4	6336.82	4316.28	5060.6	5834.42	5037.31	5443.9	5899.35	4474.27	5102.41	5958.19	5012.86	2479.52	2486.29	3509.65	1391.29	2318.51	1918.2	3559.2	4345.04	6535.79	5073.62	6914.31	5678.07	7086.5	10757.8	10556.5	9059.72	4891.78	3139.08	19295.2	26037.3	19738.8	17347.6	17401.6	17527.5
M722T401			0.293528	0.128189	7.54376e-05	722.369	400.839	3897.75	2407.58	1983.44	2397.92	3128.28	2927.52	2985.82	2081.54	4199.78	2903.18	2694.59	3910.94	3126.61	7925.58	3726.48	4921.93	5745.37	4847.86	2822.76	2913.78	3015.03	2881.47	2689.02	2605.45	3305.95	7119.65	3958.62	4402.59	3512.08	6349.14	1533.7	1280.16	1187.11	1918.49	1470.24	2589.13	57.4163	70.5116	80.7324	541.343	245.774	283.399
M284T72			1.53958	0.178468	7.64439e-05	284.267	72.372	7526.71	4318.55	9385.73	10033.3	7999.86	6157.16	9745.02	4651.28	7861.32	3247.67	3834.16	3601.6	4630.6	5804.4	4198.02	6031.65	32156.9	31852.8	7961.29	9949.71	7246.55	7638	7814.99	3613.64	7106.01	4948.53	10773.8	5875.22	1586.45	10573.2	61801.9	49586	28030.9	58825	40061	34045.2	6404.61	7855.06	4133.36	9494.36	15639.5	5078.96
M154T422			0.196961	0.508909	7.76888e-05	154.051	421.767	1135.77	1237.69	1083.5	1188.18	1550.1	1372.22	1073.22	955.14	1373.79	1034.11	1223.47	994.261	1886.34	2350.66	1652.53	2300.66	1972.56	1995.41	1672.9	1583.75	1313.24	1181.58	1616.43	1333.47	2648	1921.61	2353.35	2745.51	1912.18	2987.71	1512.83	1111.91	1428.38	1246.49	1418.22	1749.64	944.082	652.799	852.889	662.111	643.39	553.906
M741T115			2.09947	0.142023	7.78103e-05	741.475	115.167	239888	84899	163219	241232	105282	97192.8	196278	24146	69414.3	15410.5	46982.7	29681.5	109816	124134	294866	85959.4	138807	99490.3	109468	127543	307942	253419	280179	113512	43043.7	48200	41725.2	13769.4	9723.07	17280	87862.4	74407.7	131382	64031.2	93711.7	55035	20407.7	6625.69	16033	7113.49	8688.37	13056.3
M972T302			1.66227	0.292408	7.82555e-05	971.556	301.911	58390.1	42303.3	64006.1	55240.3	45081.1	53156.6	71388.1	25954.8	62068.7	18626	36032.3	19098.7	36320	51752.6	50896.6	41333.7	49658.6	49349.3	62250.5	61104.2	67563.9	56625.2	68724.2	47951.4	30182.7	35542	26421.4	25004	8666.88	30967	53511.8	51321.8	95433.3	66122.3	73356.4	56689	28464.4	10538.9	14158.6	18907.1	18690.9	25160.9
M465T516			0.281991	0.388291	7.84323e-05	465.191	516.394	3206.73	4101.4	2887.56	3139.81	3355.04	2955.73	4763.29	4633.89	3904.29	3406.38	4030.93	3697.66	2242.59	2442.85	2427.15	2746.91	1781.46	1662.23	3032.41	3027.24	2900.87	3324.02	3386.62	3124.24	3981.92	4587.06	3724.23	3030.35	3559.24	3368.91	3063.59	1970.68	2018.17	1823.6	2088.51	2067.32	755.269	602.223	654.477	1277.67	909.381	861.134
M139T601			0.612057	2.75222	7.90382e-05	139.003	601.108	8403.31	7896.15	12466.6	12788.2	9927.1	12105.5	8548.24	9720.96	10852.9	7788.8	12704.7	10423.5	3004.65	3994.34	2305.03	2452.53	4377.91	2985.33	5308.01	5242.27	7605.96	3225.09	5262.44	5287.52	5675.82	4192.43	4066.63	4378.81	5826.25	4739.08	2728.42	3303.81	2979.78	1536.31	3487.53	3787.67	11062.8	9839.42	6891.49	7177.05	6592.14	7491.37
M527T58			0.457123	0.254632	7.9862e-05	527.302	58.2615	3788.1	5667.83	3315.46	2908.39	3850.01	3730.88	991.238	2707.58	1926.5	2434.21	1139.4	2742.49	6967.63	4754.79	4445.43	5556.39	3533.58	4162.2	1961.8	2479.95	2663.61	2048.9	2587.83	1184.23	2133.96	928.953	2350.54	1732.27	1386.57	2986.48	5827.08	4715.89	3625.72	5740.53	3659.2	2976.42	1054.6	904.511	492.093	1336.9	1748.84	1222.22
M853T364			0.373371	0.0932744	8.01306e-05	853.493	363.972	3330.97	2146.77	4825.44	3040.53	3256.99	2591.54	15276.5	5187.19	12357.7	4877.24	9826.63	3859.07	1207.56	2492.2	1450.51	2376.98	2140.38	1776.83	8123.13	7823.78	9344.91	7602.16	7830	6597.98	1111.57	899.607	1119.15	1126.58	572.783	1337.84	3796.96	1422.19	1797.4	2351.38	2644.91	3215.14	216.672	259.122	232.711	249.595	141.658	320.624
M309T312			0.621422	1.52555	8.03288e-05	309.096	311.961	15277.5	13340.9	10966.3	10165.5	12846.9	11941.2	36547.5	30693.6	36075.6	29670	26810	29722.2	14714.4	15024.4	16179.4	15292.8	11391.2	10911.8	25113.9	20197.1	19792.1	20083.1	21959.9	20526.9	22555.8	19674.1	18226.2	19932.8	23081	21846.2	9754.77	8550.08	8890.99	8844.42	9586.9	9987.09	13728.3	12189.8	13829.1	16761.8	12609.3	15724
M477T647			0.654064	22.0749	8.10001e-05	477.125	647.299	1179.42	966.902	1412.91	1268.64	1255.75	1321.52	1520.92	1364.52	1315.65	1263.46	1853.3	1240.99	538.426	453.607	545.643	614.724	887.042	414.983	935.488	947.75	538.294	586.163	669.912	862.124	1078.6	1111.8	621.911	638.267	873.996	680.687	264.502	380.379	190.013	256.986	329.29	318.203	9158.5	8681.14	7537.33	3692.68	4471.41	4855.38
M314T524			0.259014	0.438048	8.22615e-05	314.172	523.555	1415.65	1188.57	1448.97	1101.28	975.323	969.147	2557.47	1926.82	2026.67	2482.04	2065.94	2196.48	1706.16	1548.78	1533.55	1311.5	1915.19	1800.73	1672.1	1226.29	2163.68	1932.66	1415.28	661.533	3830.04	4378.68	2912.38	2389.55	3720.37	2229.21	2136.16	2611.53	1995	1902.56	1790.51	2278.35	1079.63	402.34	1035.94	717.455	899.513	1434.52
M342T488			0.218781	1.85764	8.26661e-05	342.106	487.925	694.698	863.687	961.299	938.063	734.475	398.651	1522.77	2468.89	1278.56	1837.77	904.791	1126.42	1720.37	1047.49	1108.63	1345.38	1450.15	1413.59	1637.85	1418.17	838.437	1760.8	2081.34	1605.67	1640.21	1818.88	740.942	973.348	2988.8	1312.75	555.268	1025.23	796.451	668.59	698.454	700.595	1327.82	1509.81	1427.56	1639.12	1190.62	1161.5
M331T309			0.477539	1.71521	8.33333e-05	331.104	309.073	2793.67	5173.84	4475.88	12211.8	4485.07	4766.25	17466.2	8286.41	6761.93	6561.94	8461.15	8510.47	5168.12	6809.07	7750.84	6118.6	9643.72	7985.72	9328.7	9707.23	10440	11207.9	10357.7	9883.97	7708.73	9959.24	7187.46	10493.3	15744.5	12873.7	4005.71	4052.21	4925.03	4220.8	3279.53	4716.12	6213.75	6392.43	6476.32	8362.13	8418.93	7358.58
M301T354			0.583494	0.125243	8.4091e-05	301.203	353.77	2761.84	2102.61	1350.58	549.079	2650.65	3420.41	2940.48	2493.79	6461.9	3680.21	3447.85	4109.09	1311.29	1464.46	1077.37	1531.2	1446.58	987.423	3909.42	2216.17	2002.04	3245.07	3222.97	2259.48	6574.31	1301.32	2930.95	4734.98	3155.28	1332.35	9555.68	4178.11	4367.61	7382.58	7847.65	5505.85	1420.9	1317.85	744.082	428.66	343.608	609.035
M653T352			0.62333	0.16162	8.43854e-05	653.176	352.471	1938.56	1903.12	2475.83	2502.29	2105.9	2443.16	2471.42	2532.11	2857.51	2193.08	2971.95	2846.39	12761.9	15282	14630.6	12439	5254.54	7761.5	11949.7	12731.3	5982.26	11054.6	12504.4	6305.27	3023.81	3415.65	1838.72	2494.49	3167.33	2825.32	9551.53	6621.47	3975.37	8755.87	11236.2	7182.03	1269.84	1276.31	1605.86	1181.01	1560.52	754.735
M841T605			0.409771	0.365963	8.44725e-05	840.759	605.46	5101.71	2076.06	5929.42	3627.62	5385.31	5835.29	5869.78	5931.41	4329.34	3748.34	3929.3	5455.67	5333.47	4593.62	3798.96	6125.87	3641.89	4505.37	5213.42	4307.56	5229.8	3128.73	4638.61	5012.8	5019.44	4269.16	4624.91	5825.4	3848.32	4646.63	4769.78	4475.95	4027.04	4821.3	4333.63	5120.21	717.599	815.384	1427.79	2961.79	1115.03	3043.93
M669T602			0.268274	0.186722	8.4595e-05	668.829	602.32	2306.43	2344.33	2406.41	2707.69	2380.22	2420.72	1577.18	1197.25	2402.47	2796.25	3033.8	2132.67	1381.27	2121.8	1528.71	1886.8	1524	1730.02	1107.06	1601.86	771.785	1535.04	1348.61	1946.73	2392.84	1994.28	1177.36	2461.88	1726.76	998.086	1440.13	1580.41	2216.95	1236.78	1517.22	909.618	63.8812	168.551	279.055	566.272	244.518	339.758
M393T312			0.304834	1.56123	8.56378e-05	393.043	312.455	2969.95	2327.37	2514.71	2344.96	2323.15	3370.53	4126.6	2628.33	3442.19	2142.81	3724.01	3233.98	4134.06	3762.42	2782.83	3507.31	3115.26	2511.44	4945.19	3685.99	4209.8	3434.28	4092.71	3659.67	3688.85	4026	3466.85	4044.16	2564.13	3556.18	2010.94	1935.18	2414.23	2369.13	1914.03	2137.9	3435.31	2632.16	3422.95	3395.46	3188.93	3879.89
M452T478_1			0.31986	2.7389	8.57788e-05	451.63	477.957	666.531	674.693	862.807	942.708	611.206	942.821	3585.87	5037.69	4450.99	3370.01	4309.29	4433.81	1892.95	2264.41	2018.1	1795.24	2846.17	3412.32	5223.37	3397.88	4282.77	3343.68	4924.05	4304.66	8197.15	10503	3457.27	1791.63	8732.09	2713.17	837.181	1018.85	322.005	1370.92	821.864	601.895	2284.63	1983.15	3038.15	1816.24	2385.97	2111.64
M158T369			0.488682	0.0875892	8.63347e-05	158.045	369.091	10708.3	10895.6	9101.02	4483.73	9711.86	8956.53	5035.95	6355.19	7418.4	7038.01	6289.03	7432	14769.9	14081.5	11206.8	11613	9403.48	6563.41	14658.6	9140.62	7756.42	8004.22	9672.56	8861.75	14811.5	10371.2	9565.41	8718.2	5058.78	8091.9	3182.66	4656.59	3776.7	3181.84	7363.6	4485.9	354.272	325.998	300.22	639.932	218.798	494.795
M409T380_2			0.298652	0.0495303	8.64016e-05	409.208	380.376	2645.84	4032.46	5370.37	2516.34	3440.51	2600.24	3286.39	2604.45	3580.22	2506.51	1584.68	2283.01	2840.15	4261.69	2897.09	4062.34	5701.93	5692	1982.04	2313.72	1930.01	1640.2	2136.65	1116.07	1166.19	1809.39	821.523	1124.64	1110.52	2612.15	2142.83	658.138	1357.34	1791.2	1228.65	2044.41	10.0501	105.036	37.4336	136.934	53.0747	114.268
M839T77			4.90193	0.120531	9.14242e-05	839.496	77.338	57344.2	42688.5	75177.7	209528	50638.5	43985.5	38720	23631.2	36507.1	16191.2	29400.1	20626.9	54638.8	67059.3	53860.7	49301.7	844568	531980	58204.1	74656.4	71751.1	59179.7	49281.1	43668.4	63151.1	81852.7	189358	37674.6	25764	44095.9	444762	490952	355726	705649	396608	268850	22502.8	54633.3	24849.8	65305.7	103935	49693.5
M701T74			0.554721	0.418369	9.15262e-05	701.188	74.185	2090.37	1672.97	2049.14	3508.65	2530.56	2724.38	1324.84	1444.89	1134	1305.55	1267.1	1803	2101.19	2636.26	2444	2710.53	13000.7	8985.21	2406.97	2113.75	966.762	3793.32	2714.15	2496.34	5886.26	5990.64	6867.16	4035.5	3038.88	4141.88	9289.63	9563.98	7034.65	10828.7	8498.04	10964.5	3651.13	2643.3	3909.83	4848.98	6333.22	2117.29
M905T478			0.213741	2.50745	9.20188e-05	905.276	478.037	510.763	553.505	591.905	514.526	468.507	437.566	2436.69	3230.83	2445.29	2050.1	3239.35	3179.22	1221.9	1499.38	955.544	1332.07	1441.37	2182.44	3479.15	1881.2	2722.79	1595.89	3040.13	2560.89	4538.41	5769.62	2091.45	733.288	5399.82	1512.28	291.102	534.057	245.151	672.156	447.062	336.084	964.127	951.108	1417.16	936.155	961.994	1102.3
M763T76			1.16193	0.106655	9.25166e-05	763.459	76.0645	11688.9	10662.3	15923.4	38626.3	10177.8	8895	7806.76	5682.76	520.996	4346.14	5441.51	4879.21	9196.24	9165.63	6010.47	8424.06	66806.7	45452.9	6285.04	7201.26	6430.91	5582.08	7051.85	5529.32	7219.13	7909.79	16206.8	2734.4	3855.8	2645.7	18720.6	23745.5	21252.1	42200.7	24411.2	20471.1	1409.57	1252.59	1229.7	3747.58	5026.08	3418.17
M468T716			0.742431	3.16735	9.39564e-05	468.134	716.141	1227.64	2554.34	3347.8	4008.41	2487.31	2786.7	5584	3038.58	2784.34	4778.2	4322.82	4028.44	3335.57	3821.08	3283.12	3081.79	3485.57	1492.33	6475.26	3670.61	5393.67	4105.91	5000.59	4492.75	1175.43	4456.6	3288.73	3416.31	7085.14	2179.21	1750.73	3065.44	4148.66	4018.83	4544.58	4118.1	8804.53	8658.65	9909.38	11895.1	16003.4	13290.5
M300T391			0.8613	0.236933	9.43151e-05	300.193	391.305	15224	12415.9	13283.2	6324.15	13624.6	14243.8	8293.28	13083.1	19741.5	6842.39	13237.6	15413.7	13777.9	14289.4	8869.99	5645.53	22279.5	13305.2	4228.82	11618.2	10136.9	13486.7	4154.33	5698.46	30071.5	29549.9	20425.5	14289	21316.4	9107.8	18097	21169.6	12642.2	18264.8	15763.2	8609.64	2312.29	2924.46	3136.42	5947.63	4694.77	3385.6
M479T357			0.182535	0.495854	9.48806e-05	479.12	356.517	2156.84	3361.12	2084.38	2381.76	3209.63	2727.77	1219.81	1978.93	2592.48	2019.52	1740.28	2727.55	2576.97	1731.49	2746.53	2165.56	1617.77	3187.02	1902.26	1661.3	2312.33	3261.25	2450.7	1586.03	1650.37	2800.96	1757.81	1063.25	1484.6	1162.43	973.839	1330.23	973.391	1405.06	1498.74	1326.31	701.631	550.952	504.998	729.275	523.226	712.577
M311T113_1			0.860258	0.429925	9.4924e-05	311.187	112.775	43062.5	37998	41377.5	12757.5	30257.4	21195.4	33919.6	47451.6	46897.3	39932.5	33364.1	48124.2	46908.4	38921.4	27836.1	29907.5	7801.8	7955.04	20359.3	28877.4	24137.6	54238.8	34085.4	26109.7	28283.5	23090.7	18225.3	23419.6	16608.6	31060.2	30044.4	19498.2	27898	21333.2	17994.4	21280.7	12512.7	10306.7	8789.74	11213.7	8026.97	8500.9
M372T57			0.696895	0.211494	9.51558e-05	372.275	57.209	3006.16	2007.5	2568.55	3056.9	4183.22	4343.53	4845.33	3001.42	5724.09	3687.05	2010.28	3961.95	4083.7	5369.19	3563.83	4695.69	4727.23	6426.29	4677.33	5138.83	3795.25	4507.39	3692.39	2831.92	8533.79	7814.05	7423.7	6803	3582.75	9320.81	15125.2	8810.41	6125.88	9666.59	9433.77	10446.4	1696.44	1632.59	1017.14	3527.35	2601.25	2132.04
M1011T603_1			0.349041	0.228991	9.58632e-05	1010.77	602.893	3706.95	4394.06	4493.34	4311.57	3719.39	3645.84	5561.77	5619.25	6646.55	5006	7430.37	4357.02	4757.16	3948.29	3415.06	4313.22	2308.21	2653.28	3072.33	3013.27	4410.69	3027.83	3889.62	2964.57	5571.8	6368.6	3905.36	5890.29	7373.97	5977.88	2123.2	3155	3751.8	2066.21	2004.32	2908.04	120.822	437.551	328.462	1087.56	830.365	861.061
M283T73			3.45244	0.156382	9.68225e-05	283.264	72.529	39101.3	23237.2	46853.1	49599.9	36559.7	29636.7	45160.3	17818.5	41090.3	14398.9	15552	17000.8	19437.5	27023.7	23246.7	27492	136328	158569	38798.4	45221.3	33612.4	38379.6	37089.2	20208.6	34849.6	28116.7	51042.7	25348.6	7691	50412.6	326450	240785	131581	277523	183337	178421	30378.2	31501.8	19838	40681.2	65357.8	21497.4
M725T63			0.483805	0.213038	9.72395e-05	725.226	63.3365	1900.62	2328.26	1787.26	1967.61	1895.57	1796.59	783.947	548.927	601.054	941.301	543.36	1776.88	2345.25	2395.87	3132.7	2314.49	4626.44	5074.77	866.282	1392.3	633.186	851.375	1185.32	1161.95	6040.68	3243.91	3592.15	4213.84	3530.07	5639.78	5072.89	5528.69	2795.31	7417.71	4600.16	4583.02	1306.04	822.519	926.948	961.329	1663.78	710.04
M904T478			0.293311	2.88539	9.72757e-05	904.273	477.903	973.881	738.68	989.626	1143.34	992.714	1114.46	4628.28	5708.51	4774.08	3375.82	5089.19	4372.05	1554.47	2586.61	1672.53	1701.36	2914.82	3430.49	4908.42	3683.06	4380.3	2865.66	5136.42	4393.86	7738.53	10737.2	3298.55	1787.11	8043.57	2864.8	493.971	929.38	272.292	1060.74	672.892	420.008	1790.02	1760.33	2537.58	1468.75	1669.45	1880.56
M737T460			0.211927	0.438297	9.73623e-05	737.176	459.707	1103.52	997.566	1549.79	1557.79	1038.14	1302.49	1572.5	3206.46	2582.97	2063.49	2303	2524.91	2083.39	2594.06	2723.41	1823.45	2143.85	2038.16	2471.65	2810.12	2318.85	2191.11	2836.92	2019.28	1307.74	1892.27	1105	811.793	1925.09	702.728	1414.09	1407.62	1487.69	1795.73	1640.32	959.521	581.795	707.236	619.121	389.254	839.03	678.934
M329T52			0.48441	2.17297	0.000100019	328.792	52.176	5022.6	4126.51	3550.61	3427.6	3872.73	5875.2	4358.79	4584.27	4678.54	7061.75	6666.29	5244.73	4382.25	3668.59	3740.6	2830.71	5179.8	3706.4	3201.68	4745.98	2763.56	3802.53	4263.18	5814.5	3852.32	7118.37	4116	3475.87	5076.58	4820.42	1982.97	2617.5	3035.85	3518.63	2298.03	2870.2	5482.85	5524.26	7476.83	4446.41	5482.17	7057.24
M385T404_1			0.386474	0.422246	0.000104045	385.235	404.194	6381.3	6651.53	5167.36	6675.81	6914.36	6345.15	5349.33	5832.18	4794.25	6834.24	5663.41	6833.35	6677.71	6966.34	6680.84	7418.94	5907.32	7070.77	5926.96	5719.7	6511.03	5525.55	7066.6	6437.17	5278.52	4404.54	4863.75	5394.53	5465	5268.31	4503.19	4410.45	3947.11	4580.28	4313.25	5548.9	792.587	1467.39	1321.84	3116.5	2074.17	2756.17
M932T604			0.35743	0.180381	0.000104174	931.76	603.866	3524.74	2874.3	4131.55	4149.88	2816.15	3843.83	3353.93	3986.01	3894.31	3295.77	5552.68	4078.18	3577.15	2992.05	3885.65	3918.13	2393.68	3069.93	3206.05	2820.66	2980.03	2579.53	2969.29	2849.26	4611.13	3715.04	2727.59	3057.78	4472.9	4949.54	2202.67	3237.44	3670.95	2142.29	1501.32	2906.06	133.611	385.059	300.789	881.042	702.585	421.806
M687T392			0.384799	0.0996152	0.000104246	687.196	392.161	25391	25511.9	38683.6	40702	28197.6	35906.3	28301.2	28390.1	31240.6	26227.7	29905.8	28622	4863.38	6212.39	5286.41	5817.9	6506.03	5152.41	4451.42	3481.77	4813.27	6600.74	5158.77	3025.5	5184.76	6795.65	4423.93	3628.35	7064.51	4334.16	2478.21	1264.35	2405.78	3677.63	2672.79	3988.79	339.803	278.92	268.702	272.015	205.305	277.666
M389T351			0.163297	0.241136	0.000104794	389.145	351.155	3549.83	3258.86	2862.77	2601.31	4061.27	3365.6	2742.75	2282.72	3121.05	2556.74	2414.43	2498.35	1421.54	1620.13	1902.33	2485.01	2463.15	2430.39	1483.62	1293.36	1627.57	2357.2	1959.25	1595.14	744.005	782.211	392.32	1281.09	704.398	1318.89	455.11	634.122	400.35	786.314	536.363	849.411	169.12	144.476	119.155	98.6738	152.122	199.414
M288T489			0.877797	3.15106	0.000106229	288.077	488.932	6964.19	5923.46	6299.28	6158.23	4950.07	4454.48	13060.8	14179.5	21347.6	18386.3	13761.3	15576.4	5229.19	7919.35	6634.53	5742.81	6746.17	5647.25	5513.76	5627.37	8061.27	7874.03	6901.55	6019.47	19984.5	24758.8	16103.7	16349.2	22847.2	17664.2	6223.58	5558.03	3695.73	5024.08	5787.3	5118.39	10617.1	24071.8	17040.8	16884.4	15609	14742.7
M569T312			1.12662	2.21446	0.000108282	569.165	311.606	29221	23576.4	27929.4	21209.2	18864.2	21876.2	179716	183125	174642	149432	159110	150451	36895.3	45665	38990.5	40350.5	16602.8	16301.9	106561	90018.5	99358.1	85853.3	89029.9	85473.8	98119	86289.5	48234.5	75031.3	107600	82030.1	14328.9	17168.5	16915.2	10543.7	12158.3	16238.3	27104.2	26321.1	30510.3	43190.6	29633.8	36679.9
M1037T605			0.351577	0.279476	0.000108364	1036.71	604.917	3735.62	3932.41	4583.31	3935.49	3781.47	4714.42	4056.33	4688.82	3515.12	2959.67	4352.52	3073.58	4405.74	3275.62	3476.11	3848.87	2020.04	3257.39	3213.02	3221.75	3409.2	3042.46	3326.84	3276.74	3658.83	3647.71	3762.92	3728.51	3996.95	4346.37	2969.8	1931.7	3841.95	3163.4	2359.33	3376.04	99.5195	659.05	537.28	1366.21	1008.85	1259.67
M545T625			0.241689	0.187233	0.000108979	545.15	625.047	1966.81	1227.64	785.213	957.133	1213.24	1033.27	525.006	574.153	1222.96	858.159	981.142	1096.47	2544.84	3809.33	1809.66	2543.93	2346.18	1014.64	1118.3	491.78	1253.72	1429.34	1412.66	1705.64	3403.91	3485	2145.11	967.126	1203.83	1078.02	1674.11	1494.54	806.141	1357.66	1125.89	744.291	358.996	311.46	270.632	131.067	130.549	145.865
M194T770			0.25136	1.99327	0.000109822	194.031	770.49	1532.25	1934.96	1165.55	1122.55	1599.65	1254.14	1952.34	1998.04	3147.74	2842.59	2205.41	2336	1183.78	1613.02	1733.21	1721.15	977.629	997.704	1041.72	1377.1	1315.8	1578.17	1559.4	937.426	1165.63	1272.65	1035.37	861.113	1129.39	790.202	974.177	783.303	925.655	948.775	959.985	731.018	2031.79	2201.75	1428.05	1441.17	1548.51	1958.76
M369T387			0.266543	0.261248	0.000111149	369.219	386.68	8471.04	3838.5	3505.5	4798.65	3055.05	3847.32	6457.82	6823.6	6428.45	5128.55	4764.86	643.195	2760.24	2108.84	2982.74	3338.21	2762.73	3958.31	5923.09	5065.64	2666.18	5570.69	6017.23	4020.79	5569.28	3009.67	2380.22	2410.74	1176.27	2760.5	1812.02	1984.58	1382.86	1189.47	1177.67	2361.39	526.501	490.639	293.512	479.66	423.441	374.689
M477T334			0.40179	0.365101	0.000111491	477.087	333.719	1478.94	1806.97	1613.71	3015.48	5560.37	5326.84	3383.06	839.16	1417.36	3604.57	697.592	4420.6	5939.53	6838.4	6866.51	7047	9228.83	9147.87	7317.46	6602.39	8607.74	7401.03	6540.36	7444.64	2460.54	2247.74	3521.81	5505.73	10494.4	6955.92	5700.55	2987.96	4350.42	3734.03	4317.11	5612.13	1361.3	968.024	1931.66	1990.34	1863.62	1634.04
M102T137			0.760325	4.88254	0.00011182	102.029	137.072	1722.89	2186.82	1817.16	1183.6	1200.38	1854.18	2009.05	2227.89	2001.78	2603.94	2226.33	3306.61	685.168	2264.2	2703.12	1515.15	756.79	478.609	1356.49	1410.78	1554.66	1133.16	1325.41	1506.67	15205.8	14652.6	1764.48	8555.71	19215.1	13469.3	1578.1	1516.9	2061.32	351.173	1446.46	6044.39	9813.84	8225.72	6791.61	12523.2	13511.2	12599.3
M320T326			0.719361	0.231926	0.000111872	320.05	326.171	1199.75	1792.68	1078.05	1236.88	1090.16	974.528	642.892	1156.4	919.417	823.053	1430.96	825.018	20600.2	30750.7	28421.6	29492.8	12921.3	47659.5	25428.8	24348.7	26627.2	24033.2	24061.1	27687.1	10389.2	14259.2	5720.96	2329.78	10821.3	4085.38	13402.8	12512.1	5474.2	13051.4	15093.2	9757.09	2872.27	2603.95	2823	3079.04	3603.79	1088.27
M151T449			0.638694	0.465705	0.000112087	151.061	448.806	7915.02	8753.61	13116.8	21218.7	7945.37	11956.3	14792.8	17922.9	16522.4	21566.3	19382	16367	13085.9	11978.2	11167.2	13693.8	21113.5	15681.9	28109.3	20687.3	27757.1	18625.9	19162.5	23843.9	26057.7	25798.6	21716	22063.6	31673.4	21794.9	10967.2	14506.8	13546.6	16657.6	12768.8	14884.9	4435.3	3818.72	6275.84	10049.3	7469.6	6759.36
M137T687			0.289831	0.427389	0.00011256	137.024	686.668	1800.61	1745.74	4509.44	3424.91	2081.14	3546.47	3581.5	3325.43	3851.75	2868.37	3752.95	2754.66	2441.2	2754.84	3500.78	5423.66	3579.59	2407.97	2608.43	3028.13	2987.28	1826.02	2226.21	2380.06	2978.91	3811.04	2854.57	2070.71	5010.95	2458.97	1933.01	2847.57	2301.24	3561.31	2701.46	2631.91	1057.58	740.543	1354.95	946.145	1322.9	1406.06
M650T52			0.475094	0.301981	0.000112635	649.505	51.5765	5098.52	2012.13	11969.5	4426.11	3467.37	4086.8	11225.2	5852.23	7095	3415.1	5314.56	2345.48	935.077	1385.1	2911.73	1117.12	2361.34	3947.58	7072.54	5074.33	9511.27	8247.6	5351.79	3313.98	2971.1	2807.11	1328.01	857.895	315.057	1842.78	7609.72	6302.44	4126.4	5070.1	5342.33	4980.86	3318.58	721.062	1162.16	956.146	1722.11	2215.73
M361T248			0.64554	2.20939	0.000114683	361.115	248.227	10845.1	9669.47	10854.7	10778.7	9164.77	12435	13589.5	11074.5	13175.7	12440.5	18717.5	14637.9	5915.79	3899.63	7026.35	17034.4	15165	6010.28	15743.6	2517.11	10660.2	5780.58	20355.8	6494.92	9489.41	15701.2	13088.3	11695.8	29157.1	15520.7	7242.13	4210.61	2402.87	7167.64	3650.41	3558.17	12020.5	10457.5	9907.83	10099.4	10994.2	8895.73
M383T654			0.40785	0.0653693	0.000115348	383.12	653.681	1216.66	1142.63	4742.16	6398.44	1356.78	7513.02	6488.4	10005.1	9724.35	3693.16	10628.2	9242.65	5646.05	3075.68	3376.02	6442.4	11661.7	6346.18	8345.23	5990.87	8572.34	2401.79	4855.41	6741.18	2499.68	4095.49	3120.85	1340.16	4495.4	1372.18	1590.5	4092.94	1710.03	4091.37	3185.9	3489.26	179.159	223.11	65.2491	135.341	67.8062	516.442
M309T41_2			1.25086	0.526807	0.000115407	309.174	40.71	21254.3	31540.6	19199.8	42352.7	30329.7	25466.6	20856.7	24811.2	19897.4	25097	34592.9	29220.3	43730.4	50317.9	39432.8	28334.4	44399.9	37442.4	19989	33039.3	32398.9	33486.9	38506.1	28998.2	99014.6	76447.4	49926.3	46539.8	55769.9	61165.1	48501.2	57224.7	76216.2	55357.1	58448.7	64718.9	22444.9	30674.5	41816.3	31303.8	34365	29292.2
M527T831			0.332888	0.318209	0.000115758	527.137	830.554	3158.46	3103.37	2903.92	4085.42	2260.55	1780.51	2481.42	3382.51	3345	2444.97	3724.45	2177.26	3357.13	3230.06	2593.74	2872.8	3502.89	2813.94	2412.09	3834.39	3973.93	3802.23	3989.34	2581.31	3784.1	3849.13	2470.03	1830.96	6122.87	3134.31	3211.21	3867.11	2909.52	2587.11	2398.24	1653.77	955.028	798.136	898.701	885.593	753.674	999.713
M285T124			4.07486	0.682165	0.000117648	285.183	124.443	748696	722771	1.08434e+06	1.1326e+06	857986	925123	608179	283148	255963	550283	258668	545199	549752	781797	758452	566104	1.05706e+06	1.07824e+06	524264	631229	492180	1.07936e+06	877317	640655	763985	739998	1.02361e+06	569315	611801	713134	1.1296e+06	1.09471e+06	1.04843e+06	1.16115e+06	1.12301e+06	1.15204e+06	779548	601634	876092	652440	706087	960804
M221T378			0.507431	0.0115933	0.000119935	221.03	377.503	5241.2	5285.11	7033.71	9598.41	6684.01	4501.86	12826.3	14302.4	10989.9	8388.49	8298.3	18384.9	9879.61	4790.07	7938.58	4659.14	8919.64	15022.1	12704.5	12393.1	15778.4	10925.9	13462	6569.23	4290.32	5214.65	5091.02	4397.61	4366.45	4208.03	1856.02	3655.67	5047.14	3873.15	3665.49	6807.01	96.909	9.997	20.9477	18.2507	109.816	32.8044
M701T506			0.26763	0.254131	0.000120894	701.334	505.522	1645.68	983.745	986.177	1225.45	936.875	992.21	3405.65	2623.8	3154.28	2876.85	2553.06	2367.11	1307.24	1671.52	1374.04	1335.04	1255.72	1550.44	3142.23	2994.61	2885.92	3763.73	2586.52	3808.61	3282.12	3226.71	2694.04	2542.97	3238.77	2282.28	1538.25	1625.95	1271.17	1699.51	1464.08	1940.39	45.7151	18.6409	0	842.857	704.014	813.009
M256T673			0.285429	0.296967	0.00012151	256.131	673.018	1454.58	1493.64	1357.82	3405.39	2338.66	2174.92	4566.61	2909.12	4647.11	2631.08	2765.95	4835.51	1907.99	2118.48	2366.5	2551.07	2931.15	1904.72	3433.34	4104.72	5133.99	4499.38	2216.94	2434.06	4186.7	3830.41	2449.12	2201.72	4944.07	3368.58	1778.01	2165.09	2753.69	1497.23	2463.65	1380.2	667.69	563.91	398.453	540.54	533.806	870.445
M601T650			0.35058	0.280812	0.000122004	601.099	650.081	2124.94	2387.79	2993.57	8521.11	2484.38	2268.45	8699.46	5690.74	2682.56	5789.56	6473.58	3165.22	4972.39	7004.77	5506.69	5876.71	5768.09	5257.94	6809.76	6227.3	4734.52	5032.32	6194.68	6424.92	4344.83	4108.54	3648.39	2409.97	5093.87	3512.48	2486.82	3636.64	2914.33	2665.34	3113.89	2698.97	71.6872	292.884	345.782	1936.16	789.449	1482.73
M605T625			0.28494	0.068942	0.000125562	605.172	624.9	2207.09	1970.4	2610.44	2540.04	2125.98	967.025	1634.58	1791.49	3643.93	3034.82	1596.18	2770.28	2634.86	4753.09	3967.51	2833.33	2618.97	2317.92	3645.32	2490.41	3096.97	3688.79	3392.32	3041.19	5648.12	6630.29	2941.02	1370.55	3770.13	1222.32	1853.28	2284.68	822.608	1149.82	1291.72	1173.23	98.1394	49.7231	94.32	203.812	67.0673	78.1393
M411T57_2			4.78893	0.283238	0.000126003	411.276	57.2495	551305	478432	432396	486460	530462	574143	345946	330082	394069	385721	213699	486522	450625	566854	414892	568601	439967	545835	313332	221504	210334	228704	321724	223241	690461	502438	532668	720919	390163	896604	766961	441239	377648	452300	517876	616474	100349	99972.9	97603.5	219451	218536	162661
M533T547			0.642128	0.393543	0.000126088	533.132	546.568	5528.88	5608.85	6731.99	5763.1	5220.76	5220.49	7827.11	8771.42	8645.26	7700.24	8203.26	8557.47	16740.5	22772	17745.5	19626.7	20165.4	17998.5	33341	29254.8	31604.6	38587.2	23156.3	28172	21419.2	18045.7	17343.4	15025.7	25275.2	18921.1	9757.62	12903.9	13304.5	11322.7	12771.3	12869	827.293	4114.8	2971.1	7461.7	5682.11	7643.76
M199T76			0.59229	0.621759	0.000127198	199.17	76.3135	2531.08	3381.93	3403.09	13530.9	3390.65	4036.46	2081.55	3900.77	435.857	1132.18	789.591	4105.34	1917.78	2771.04	3223.26	3283.52	18320.2	24517.6	4040.99	3188.95	2559.46	210.5	3801.15	2137.16	11621.9	5584.5	12483.1	11391.3	5854.02	6136.15	21637.3	18570.2	18004.1	15509	17859.6	20414.4	12792.6	9358.74	11478.2	11195.5	14671.5	10137.2
M485T43			2.43688	0.325174	0.000128797	485.283	43.232	144442	169119	154202	128912	134472	128387	38166.4	51759.6	75205.6	143238	73595.1	104134	203915	233628	177490	167119	204023	122792	57521.8	104313	91261.7	132091	95244.1	148451	78746.7	95833.7	127620	66823.6	86457.2	90843.2	156806	122239	193965	173772	106284	171396	28641.3	31505.6	72013.7	36012.1	92328.5	40110.2
M548T831			0.270257	0.304286	0.000130308	548.184	831.023	2252.46	1965.79	2318.82	2127.92	1531.86	1176.79	3525.22	4047.98	5086.61	3286.54	4828.63	3453.33	2006.85	3428.1	2691.73	1913.59	1890.01	1879.06	2345.01	3261.29	3016.58	3610.67	2945.03	2470.65	1827.71	2042.87	1597.16	783.224	1246.36	1415.54	2656.94	1448.29	1740.42	1513.67	1906.94	1291.37	481.856	418.191	508.44	680.227	540.316	583.506
M369T33_1			0.660983	0.127971	0.000131717	368.513	32.8955	4886.05	1260.04	1285.21	833.186	928.012	1922.58	2964.66	2507.61	2265.28	4292.51	2046.3	3063.16	853.447	1260.33	2483.71	582.218	11381.2	6588.16	354.715	843.608	1219.84	711.328	419.675	213.609	9159.56	7168.16	9914.97	11497	4608.98	12466.4	4566.64	10619.9	5084.67	10212.5	10433.8	10967.5	1765.64	595.406	1891.07	321.338	1792.71	273.616
M422T921			0.214652	1.98428	0.000131883	422.08	920.969	319.226	396.014	255.717	722.635	491.319	389.423	6040.79	7626.29	6446.81	4899.52	5871.74	6767.65	693.38	682.438	687.121	693.972	555.719	478.928	4733.66	3884.11	4345.37	3956.51	2627.52	4110.6	1782.04	1540.97	1365.08	1753.94	2816.78	1437.33	454.887	691.657	426.179	905.01	661.213	695.431	1113.12	1545.1	1281.32	1391.19	1247.73	1030.01
M509T624			0.494115	0.102253	0.00013249	509.069	624.125	6402.22	5542.46	8131.94	9097.58	5258.89	5283.7	8732.98	15304.6	11281.9	8691.33	17940.8	10146.6	7616.34	6142.33	7821.74	7521.07	4796.07	5206.05	10832.2	8801.03	12969.1	7825.71	9679.04	8974.93	13031.4	13495.1	7758.97	5936.22	18399.1	8366.66	3423.73	7827.73	3621.86	3986.94	3771.63	4756.82	744.934	382.446	570.268	517.013	226.06	359.857
M691T58_1			1.18077	0.131266	0.000134885	691.423	58.213	21989	27394.2	15043.8	14195.2	16528.2	16148.3	4315.01	6871.01	3611.87	4586.47	2443.75	7316.12	27836.2	24270	16836.6	21620.2	17481	18508	6498.38	6734.45	5513.76	9259.99	7238.58	4088.21	13842.2	4760.38	9468.4	6812.8	4263.6	9877.17	30788.9	40862.1	17627.2	29187.9	17555.8	20870.2	2626.84	1873.92	1864.3	4802.51	4733.88	4693.16
M883T604_1			1.04075	0.41837	0.00013644	882.77	603.513	41381.5	44850.7	46281.6	45280.2	41694.9	42020.2	42069.7	57669.3	48770.8	45409.8	18460.6	45125.9	44224.4	40094.4	41774.9	41519.4	34605.1	35684.2	35226.7	36045.3	46766.7	33795.6	38020.9	36679.6	45696	50347.7	38608.5	43026.7	61010.8	51596.5	30973	39331.1	41432.2	30164.3	27961.5	32165.4	4699.68	18422.1	10103.4	21070.7	14155.9	16070.4
M271T76			3.56967	0.226628	0.000137915	271.228	75.825	6099.69	1920.9	10060.6	7525.36	2530.44	2251.91	10148.7	9405.48	13611	13692.2	9888.29	9726.19	5633.06	4960.99	5108.22	3736	70959	58804.7	9688.12	15804.8	14027.7	17340.3	5939.36	10546.8	92830.9	131832	139920	45710.6	46854.5	53821.8	354964	307100	165500	375735	197355	240613	59541.8	74496.5	57465.1	66639.4	75366.7	38447
M235T66			0.441883	0.239779	0.000139264	235.046	66.339	5261.28	3278.2	6318.77	8479.13	5207.93	5844.83	12885.5	15299.8	7754.88	7806.55	6577.48	15285.5	3716.33	2763.7	4290.68	5744.01	9771.07	18268.5	9916.91	18484.4	10341.6	5771.23	7221.33	10498.2	2625.58	2433.06	4911.71	3890.56	1706.63	4138.87	4088.18	3882.86	4771.11	4451.34	2660.1	6637.47	661.415	1254.58	492.393	923.66	1639.63	1380.32
M111T687			0.293828	0.305173	0.000139954	111.045	686.583	1262.88	1153.97	1961.5	2603.49	1270.6	2933.82	2181.18	2695.32	2646.9	1685.3	3193.21	2141.14	1964.21	1314.55	1643.79	2198.33	3197.32	2188.27	2094.82	1414.86	2600.93	1326.41	1654.96	1802.35	2357.35	3651.36	2167.35	1682.9	3361.45	1749.33	1655.25	2742.71	1613.01	3079.45	1839.62	2177.99	666.313	699.41	597.383	874.5	429.248	733.363
M881T604			0.299105	0.478764	0.00014041	880.79	603.512	4314.27	4122.35	4913.33	2279.18	2669.52	4926.52	4183.25	4446.34	4006.82	3846.11	4532.95	2987.83	4550.22	3698.33	3454.87	4527.02	3420.36	4025.72	3179.6	2158	3742.92	3478.33	2170.99	3047.49	1875.06	2562.65	2415.47	3455.4	4354.98	3633.89	3623.7	3051.98	3214.67	3328.07	2367.83	3262.56	634.968	1550.1	1764.05	1677.73	1227.53	2169.75
M259T78			1.14418	3.4156	0.000140487	258.522	77.604	0	0	0	140.589	54.6177	135.162	26.1023	23.0838	0	0	22.0976	0	3477.9	1507.41	991.583	3374.89	9389.56	36220.3	5995.22	5802.61	5467.92	6690.51	4871.52	3606.24	19275.5	14147.2	45143.1	2934.69	14454.5	3955.53	8123.16	12372.4	4726.89	10059.5	8482.85	2439.22	29553.5	34700.9	31460.2	19970.6	17497.3	24631.7
M430T701			0.598414	2.66854	0.000140862	430.157	701.254	2489.22	2140.09	4587.48	6240.17	3441.93	4806.19	22950.5	24062.4	28714.4	22672.9	28224.8	21096.3	6016.67	4062.35	4356.88	5582.25	4950.26	4259.85	11461.8	9459.32	11952.5	13429.9	8084.67	8838.19	13494	12835	9511.09	12314.1	20523.7	12911	1491.07	3343.95	3597.68	3603.18	1672.26	4498.8	6290.73	10132.7	8915.35	9770.36	6844.27	6632.5
M359T504_2			3.99677	0.354348	0.000142076	359.12	503.751	250961	181044	140113	373815	189634	197285	812455	1.36202e+06	881213	715028	1.1273e+06	1.22499e+06	310637	312786	247585	240577	371604	327709	1.18719e+06	1.04949e+06	1.37829e+06	1.13588e+06	816217	1.10595e+06	834220	653469	737897	555746	848196	568373	374483	420264	318883	522480	422195	523791	89613.5	113728	45629.9	244964	195916	225108
M867T396			0.178282	0.26799	0.000142688	867.263	395.663	2457.6	2016.69	1378.66	1265.66	1788.1	1651.91	2232.82	1810.15	2955.13	2756.49	2543.16	1757.91	1924.15	2703.85	2557.78	2307.97	1587.41	1747.67	1183.73	1284.1	1585.24	1836	909.148	1060.47	3170.81	2656.3	1724.36	1817.3	2011.63	2250.41	877.255	483.989	460.649	952.345	923.433	863.719	191.467	186.358	192.258	287.921	197.956	166.446
M689T604			0.99732	0.436562	0.000143017	688.813	604.133	37825.6	27338.4	44936.6	41912.2	39273.2	25545.3	43893.9	45079.6	40651.4	38271	52031.3	40085.2	37437.1	35659.2	40185.1	36340.9	31407.5	32134.4	34702.7	33278.3	38534.8	30561.7	34999.8	31463.6	37403.3	33392.6	33876.8	38889.7	44998.4	43518.3	28681.1	36676.7	39620.3	27718.3	26097.6	31765	9642.71	11555.7	8940.77	18358.9	13072.7	21620
M335T968			0.221863	2.09579	0.000144842	335.08	967.596	3402.7	4048.55	4039.26	3769.68	5203.47	5071.87	18615.5	20206.2	26457.6	14060	22894	12448.4	1542.82	1209.83	1921.55	1536.75	648.017	515.914	4271.32	1764.58	2216.99	3386.03	2853.16	2433.15	2824.98	1961.3	1264.85	1775.07	1600.27	1892.82	615.937	630.733	634.43	741.654	503.546	658.656	968.213	1383.34	1607.31	1646.74	1240.6	1086.26
M265T648			0.290574	1.83148	0.000148107	265.021	648.244	1027.72	1061.18	1267.03	1387.8	1285.62	1072.09	1969.12	2193.83	2255.13	2514.51	2262.64	1745.95	1176.28	974.611	1018.71	1043.62	825.642	657.921	490.818	1547.13	1782.02	1517.77	1144	1274.69	3822.02	4447.46	2708.2	3709.15	5973.69	4055.01	889.413	1678.54	1865.03	1105.83	966.342	1732.6	2454.1	2693.54	2243.25	2566.49	2745.44	2384.48
M322T474			0.97348	4.1832	0.00015001	322.061	474.166	6612.19	3562.57	5131.78	6699.65	4919.77	3967.77	11729.9	26149.3	21873.6	17414.1	21841	17414.1	4391.31	6390.18	4429.52	3667.42	6482	4976.65	10800.9	8054.77	12795.9	8884.35	8755.94	10096.3	20356.1	16575.6	13868.8	14356	26832.6	15295.5	4962.68	5370.27	3896.14	3543.49	4308.26	4429.84	15894.3	30207.4	17298.3	15641.2	15139.9	16718.3
M930T830			0.290753	0.163978	0.000151004	930.276	829.954	1676.5	1116.05	2531.58	2851.72	1041.56	830.731	1458.15	2610.97	2456.86	1891.17	3223.61	1704.73	1977.2	1696.54	1316.66	1082.59	1880.33	1375.73	2447.23	2712.53	2844.47	2446.85	1613.35	1693.02	1329.52	1654.15	1446.51	608.463	1823.25	896.464	1485.81	2749.14	1686.52	1364.98	1950.45	1045.35	271.747	257.049	202.919	390.186	259.676	304.486
M579T328			0.197307	0.562079	0.00015354	579.351	327.853	13832.6	15337	6558.62	8658.4	14179.7	10808.1	7006.74	5578.45	4492.27	4535.14	6275.68	7599.18	5266.71	4385.2	3916.71	5483.59	5175.39	5893.79	5956.22	4938.61	5446.07	2289.56	6853.32	7898.98	2253.88	3446.51	2623.02	3572.53	5825.38	3705.06	1680.23	1646.03	1873.49	1895.52	1350.59	1727.88	730.879	617.677	1024.31	1171.75	960.057	1213.77
M595T593			0.459161	0.280377	0.000155325	594.906	593.283	6894.48	3831.26	4726.44	13399.4	5431.56	11352.7	2846.22	3912.57	5159.18	4340.8	10150.3	5208.1	2343.23	8647.17	6799.58	6801.44	9374.43	8168.1	7283.4	6864.8	9569.14	7222.46	6144.18	7244.87	1692.47	3760.58	2494.48	3295.8	1556.17	4656.96	3717.16	6564.51	5748.41	4443.33	3366.95	6374.36	620.102	1247.93	1656.78	2458.79	1343.67	1144.22
M583T267			0.783709	0.19986	0.000155833	583.35	266.55	6598.24	4870.77	11858.9	11746.8	6639.48	8188.58	16693.6	13314.1	18023.7	11904.7	18142.9	11072.1	10717.2	12449.7	16445.7	12983.7	13544.6	13415.2	31728.4	28553.3	33092.9	33465.8	29709.3	22096.8	16553.9	15385	16666.8	19440.7	16022.2	28006.3	16607.1	9982.04	17544	8896.28	9640.5	15184.9	1162.3	1393.8	1035.59	4768.4	1972.61	5227.36
M403T57_2			0.518219	0.248151	0.00015589	403.305	57.103	1781.51	1248.24	1482.81	1482.6	1530.08	1813.93	2463.78	1416.03	2476.76	1646.32	1414.2	1253.49	1714.85	2642.72	2066.11	2672.15	2419.92	3147.99	2504.88	3197.46	2472.31	2951.87	2609.58	1740.1	4868.46	3271.84	4152.89	4462.36	1734.23	4930.44	7212.95	8372.16	4882.45	4132.91	4341.47	7802.41	1293.59	968.788	1490.44	2013.32	1557.95	1794.06
M521T437			0.331499	2.00772	0.000156135	521.226	437.098	34173.4	25130.7	20248.3	21515.2	25894.4	24630.9	34755.5	34680.1	41446.8	31036.1	33498	36508.6	2994.79	3395.79	1798.36	2060.58	2872.89	2160.59	4211.88	5451.43	4644.82	3436	10796.8	4469.28	6867.65	3589.26	4303.5	4878.08	4266.39	5891.3	1460.99	1628.25	1855.66	1012.68	1158.26	1994.43	2208.28	3278.06	3472.82	3586.21	2916.14	2829.33
M1099T381			0.682084	0.0262428	0.0001572	1099.3	380.618	8549.64	1697.48	8244.08	10261.1	7722.45	9866.47	12698.4	10542.8	12550.6	10441.3	12192.1	10645.5	18461.7	14400.4	11777	16302.5	18717.9	20249.4	16933.3	12976.1	15328	13455.9	11457.5	10468.2	12669.7	13045.2	11786.5	9933.27	1386.39	12222.9	7563.32	4744.51	4310.93	11729.2	12084.9	8709.33	54.4422	417.377	234.665	325.792	127.646	129.707
M839T113			3.01798	0.106714	0.000158401	839.497	112.965	222806	173931	296192	253973	163269	118878	120715	44850.9	57559.9	17088.8	36813.5	43295	210715	255343	327231	135743	250670	160769	98018.2	174309	298392	298786	285335	103583	64895.3	73825.9	95748.2	59272.7	32110.7	40755.9	108344	177710	279319	139541	174274	122970	36132.5	6690.09	16065.6	11718	18310.4	18027.2
M913T603			0.364961	0.284043	0.000159964	912.792	603.135	4621.55	5733.58	5810.56	5606.07	4469.21	4744.69	6523.03	8099.53	7171.27	5899.76	10481.1	5748.14	5908.39	4444.64	4702.62	6178.2	4497.7	3333.26	4132.87	3696.23	6582.43	3399.24	4008.05	3864.06	6914.72	7365.88	4913.3	6946.54	9461.62	8229.73	2635.12	4122.46	4079.92	2519.18	2644.86	3391.9	32.2763	713.125	741.284	1876.58	836.637	1308.67
M185T571			0.374135	1.77527	0.000162045	185.022	570.885	1287.16	1623.92	2711.87	3711.02	1990.56	1616.64	1204.24	2264.57	1269.96	1225.38	1574.68	2491.65	2280.28	2197.83	4086.93	2498.75	1570.28	2193.43	2254.65	2867.33	3326.11	1252.37	1682	2749.87	7040.04	6746.74	4043.76	5381.51	9020.3	5010.88	1178.79	2585.81	3039.43	1953.33	2150.43	3023.22	4360.78	4100.18	4262.97	4214.91	4126.48	3665.93
M829T707			1.61607	4.69206	0.000163861	829.299	707.394	5315.26	8667.92	9066.09	18339.8	12378.1	19431.5	301878	326394	294650	289294	346078	255995	15931	14980.2	16694	18077.1	10314.2	10486	237656	193140	216408	159122	206240	179084	85757.2	88213.8	52713.8	75117.4	104596	72338.4	5490.18	9553.18	6407.83	11583.3	14183.9	14639.4	34017.6	28033.6	48156.6	70777.2	54385.4	54870.6
M452T478_2			0.248796	2.73346	0.000166501	452.132	478.123	456.175	438.586	501.958	801.215	532.946	422.349	2315.85	2699.05	2524.93	2284.2	2869.25	2391.78	1062.51	1246.5	543.6	878.179	1409.54	1326.08	1970.03	2058.83	2704.53	2065.56	2297.4	3160.79	4386.72	5672.48	2098.62	848.487	4717.62	1838.19	358.337	640.989	372.622	698.885	519.006	408.768	1182.1	1591.78	1916.71	1100.67	1049.94	1355.36
M142T544			0.652945	6.92345	0.000167222	142.05	543.879	441.703	986.29	836.94	922.404	1154.85	958.831	1562.39	1377.96	1446.73	1652.63	1081.52	1044.23	1171.89	1275.78	898.153	808.554	766.589	537.791	1519.66	2420.52	1742.27	2121.92	1209.99	1334.2	6803.36	4117.21	8105.2	5314.06	3611.32	4782.99	771.12	578.596	964.932	1022.64	814.875	1949.98	10631	7509.82	9071.19	4069.36	5554.64	5411.92
M399T547_2			0.267314	1.33962	0.00016814	399.167	546.756	7926.5	8121.22	9584.96	9568.24	8034.85	9321	12145.9	12879.7	14103.5	12318.9	15038.4	13509.1	4900.96	4174.28	5711.52	4965.05	4796.49	4037.96	7584.04	6542.25	8774.48	7805.4	6509.16	7143.78	4026.35	3349.76	3609.96	4136.35	5486.27	3998.25	2480.36	2455.42	2229.57	2280.94	2536.5	2903.6	3544.95	3214.7	2943.61	3165.87	3642.16	3430.8
M657T261			1.22787	2.34859	0.000168408	657.243	260.746	12449.8	10209.5	10156.5	21820	10479	19154.6	22197.1	11078.6	46649.5	8132.95	10087.4	14218.6	10028.9	15030.7	9542.12	13489.8	10592.6	21915	19003.1	26142.6	10262.8	28953.6	13036.8	20372.9	38754.4	66510.9	32138.3	34633.9	35469.2	56085.6	13549	17485.1	9395.3	30285.7	10790.7	11309.1	39767.9	37342.1	30106	41357.4	34678.5	34732.3
M473T41			0.697131	0.358432	0.000171708	473.283	41.41	8597.14	7023.41	6180.87	8323.86	5999.02	6802.89	5486.53	5286.34	5809.48	6921.6	5707.26	8259.22	10929.9	11409.2	8510.58	8151.53	10740.7	8279.68	4768.8	8322.35	7665.72	7487.74	7301.49	7305.82	14786.9	21269.9	17389.1	8686.32	10723.1	11523.6	11998.1	14750.2	18472	14300.5	10748.3	9973.94	4369.37	4907.35	7256.66	2721.08	6469.06	3038.13
M341T350			0.423968	0.355543	0.000173355	341.198	349.735	5275.52	4790.09	4244.94	4978.5	5418.92	5902.49	19705.6	9153.51	19915.7	27470.1	9910.76	5709.3	9943.53	17759.1	6758.59	7558.23	3629.98	3901.93	12792.2	4456.73	14769.2	9946.81	9104.39	10406.9	4284.94	3159.06	2134.51	2194.32	3333.61	3441.84	5744.32	4386.93	3779.99	3906.16	5161.71	7004.79	2718.86	2120.61	1515.26	1652.7	1102.87	1550.26
M191T165			1.11131	2.93966	0.000173806	191.073	164.715	5844.21	6756.63	5285.81	4128.31	6826.66	4820.09	6035.92	5730.09	10400.3	8809.12	8206.74	6432.69	5470.69	8321.22	6960.63	5544.18	1970.55	1402.75	5061.24	3147.27	5406.44	8386.71	6466.87	5562.1	23503.2	24558.8	1949.46	19796.3	21599.2	20287	1321.96	10394	9405.48	1505.75	15055	17004.2	23387.5	29635.6	21902.9	29370.7	26384.6	30078
M286T64			0.60343	1.56178	0.000174012	286.13	64.237	5625.04	4075.3	4379.91	4517.55	4326.25	4983.19	4846.63	4044.55	5503.34	7654.83	4865.25	6118.52	7267.35	8847.91	6910.59	4440.53	3997.73	2783.63	4774.34	4943.6	6223.93	9252.81	5377.77	5865.09	25892.8	25441.7	22507.4	16271.9	26993.2	24955.6	11037.9	8061.2	8671.5	6006.83	6976.83	9373.39	14385.3	12795.9	13190.5	13006.7	11660.2	13249.7
M593T353			0.989929	0.209636	0.000175282	593.154	352.798	2432.45	2041.81	2222.34	2021.6	2693.06	2456.2	1891.15	2432.21	3032.09	2124.71	2181.79	2581.28	35153	47088.8	32859	35715.1	12244.2	21684.2	32893.7	33051	13364.7	28843.5	31999.5	16304.5	8893.14	11336.4	7408.18	7148.49	10163.6	7303.28	25906.7	19473.3	10213.8	23268.1	31982.4	20014	4808.8	4315.77	4958.49	4567.08	4407.23	4375.23
M325T44			2.86774	0.516848	0.0001803	325.184	44.0715	136757	375468	198169	257609	343000	191153	210048	148783	191022	192407	195261	236666	362597	460677	363718	224195	503371	321625	180755	246588	197697	294770	300584	171056	721666	404259	291288	264092	284860	317162	243102	351304	413684	295992	348118	293604	144442	145520	169201	175659	222688	148174
M294T590			1.13245	8.37183	0.000180753	294.12	590.112	2668.33	2284.4	2536.99	2400.54	3351.05	1608.55	14704	18153.7	15632.6	12429.8	16071.4	14239.2	2644.09	3763.1	2197.78	2179.15	2153.7	1676.58	8992.75	8033.49	9574.12	11509.9	6635.64	7582.62	28189.5	27610.6	17789.2	18771.7	29345.1	22748	2392.99	2534.14	1887	2646.11	1995.61	3542.39	33800	21424.7	25936.2	15312.8	15013.3	14075.9
M615T60			0.811841	0.167195	0.000181425	615.407	59.931	12936.6	16668.6	7143.36	9269.97	13115.8	8833.61	2467.72	2286.04	3227.35	4546.28	1289.37	5187.72	13974.9	11544.1	10242	10691.8	11524	15541.8	2901.31	4765.78	3985.54	5236.65	4318.59	3275.73	11828	4687.2	5962.66	4265.03	2948.74	6510.62	15596.4	20224.5	8425.99	13718.8	10241.6	9447.37	2289.08	1108.65	1234.83	2630.85	3604.06	2116.02
M236T342			0.149017	0.190393	0.000182078	236.057	342.11	1764.07	1723.78	2960.53	2077.9	1675.76	1897.82	1589.9	1472.64	2601.77	1888.74	2283.24	1892.64	5194.48	5495.94	10015.1	7555.39	20.949	678.808	3053.12	2950.23	6367.23	9362.08	6617.13	4313.56	69.3686	83.5361	51.8187	8.46327	91.7144	65.5169	649.711	485.845	430.171	220.675	480.462	513.101	37.0564	39.0101	32.9652	115.416	74.7664	230.072
M359T630			0.289595	0.314007	0.000183405	359.099	630.275	631.114	848.428	304.556	801.734	775.699	619.246	1141.32	942.61	1494.57	642.907	783.622	1372.91	1815.14	1561.64	2464.03	1528.39	1774.31	1025.86	1182.06	1364.58	1458.32	2044.25	1741.32	1697.95	3582.17	3577.52	3240.63	2591.14	3236.66	3958.66	2483.8	1797.85	1898.99	2412.71	2012.23	1309.12	346.371	466.905	193.483	1288.11	714.005	732.426
M389T513			0.331307	0.306685	0.000186051	389.131	512.807	3033.07	2521.5	2809.56	3972.95	2655.02	2510.47	7150.86	5750.2	5693.42	5009.13	6765.75	6329.36	3300.58	3602.69	2814.67	3153.59	4180.77	2899.52	6739.94	5672.38	8410.63	6510.15	4947.46	9730.66	6179.01	6187.7	5177.32	4049.24	5525.89	4991.36	2334.87	3530.98	1789.53	2719.29	3222.49	3061.68	448.677	370.685	445.045	1569.97	906.875	1367.77
M735T401			2.70326	0.174578	0.000186631	735.386	401.254	254995	278641	205496	231252	309894	314944	294644	245842	313514	274096	251304	293407	309146	520012	353660	423313	318181	324106	269135	207760	271463	239041	298084	218982	238736	228328	515591	404020	322235	604122	138558	105734	110267	152755	189125	228709	3067.26	3113.92	4913.69	60143.2	40506.8	49765.2
M474T353			0.903645	0.242425	0.000187241	474.264	352.641	37587.3	63142.8	33226.9	51690.5	72670.6	102556	62345.4	58517.2	52206	53617.3	45643.1	100031	23067.7	25598.9	41618	46521	43519.1	42315.3	47468.5	29108.9	26189.2	17496.6	57011.1	60730.1	13949.1	16464.6	14281.6	15603.4	15373.4	21530.2	12373.6	15668.1	14501.9	21546.3	23494.7	27241.5	1871.99	2844.37	3956.9	5708.16	7128.65	6326.66
M836T312			0.476025	2.52776	0.000190229	836.265	311.59	4496.18	3725.92	3939.44	3169.87	3167.89	3730.13	44499.7	49381.1	45324.3	36290.3	43525.4	37011.9	6082.04	8348.08	7799.94	7756.8	2417.35	2527.55	23311.8	20092	22435.9	18906.7	17634.2	21893.7	23095.5	18823.5	8715.14	16183.9	25862	21141.8	1620.28	2592.23	3182.97	1378.01	1645.77	2433.72	4622.44	4267.86	5708.91	7359.1	4411.87	6119.01
M372T825			0.303186	2.15744	0.000190845	372.073	824.931	2059.83	1304.19	3120.94	1704.53	1539.19	1808.98	5744.54	8293.41	6129.52	4446.28	6070.22	6552.28	1847.79	1815.89	1606.24	2379.62	1026.57	1078.32	6745.85	5346.42	5571.2	3469.02	6447.69	5092.03	4507.85	5368.19	3295.24	3837.94	5429.99	5051.19	783.412	948.101	1511.79	1209.59	713.054	1350.03	1915.55	2596.3	2726.88	2503.31	1688.71	2627.09
M307T761			0.561298	4.33364	0.000192378	307.115	761.105	2888.33	3214.58	4508.27	1487.35	2875.73	2361.46	15886.9	24585.2	13318.1	12298.6	14988.4	20293.8	3716.89	3089.87	2168.32	1774.53	1618.94	1150.26	24914.9	13653.1	12949.9	9976.16	18492.7	11624.4	16382	15017.5	13272.3	10037.7	13195.6	12722	894.341	974.346	883.851	1045.07	962.273	3229.99	7026.6	5221.19	8266.82	5717.07	4765.59	3627.95
M497T591_1			0.463277	0.330437	0.000193942	496.928	591.342	8227.07	4460.36	11335.4	11054.1	7850.3	9959.5	7928.04	4892.51	13759.5	9918.94	9754.42	5569.06	11189.7	11954.8	6917.87	8751.13	10513.7	5912.06	9214.26	6453.59	11661.6	7454.29	7063.35	6828.78	2541.5	2980.97	1984.07	5347.71	4343.94	4999.74	4135.17	5409.16	6847.54	3644.61	6198.05	7129.82	659.956	1915.15	2167.3	2813.44	1704.13	1764.86
M864T603_2			0.261816	0.317075	0.000194456	864.301	602.797	1848.39	3050.55	2836.18	2533.3	2896.39	2633	3405.02	3857.31	3815.33	3039.6	3565.73	2936.18	2524.57	2463.72	2962.39	2967.94	1728.84	2271.84	2062.04	2019.35	2791.24	2004.7	2012.95	2130.27	3490.76	4135.27	2936.15	3964.76	3626.27	1845.92	1768.19	1976.94	2303.33	1210.11	1482.23	1857.05	138.342	613.776	253.446	913.139	442.695	998.922
M147T348			0.305303	0.00932882	0.000194759	147.066	348.441	2742.08	3927.06	3052.72	3127.1	4485.32	4862.61	7333.94	5347.05	7928.39	5127.52	5243.04	5766.68	3929.04	4031.73	4032.16	4732.07	1837.88	901.652	9020.69	5902.03	4998.31	5089.72	6785.07	8020.7	35.0722	180.412	46.708	86.7675	99.8502	109.039	1449.6	983.883	694.573	2409.34	2065.36	2133.12	29.7015	16.7923	14.9507	7.22309	14.3077	7.84895
M556T297			0.947891	1.76421	0.000202534	556.168	296.741	3308.99	4240.47	2832.25	4077.56	2553.41	2644.32	2879.45	3140.98	3190.15	3459.18	2856.77	2493.63	27363.9	16434.5	13145.3	32946.6	32506.1	28585.6	20894.2	17629.9	15670.7	35173	18958.8	16854.8	22815.7	25254	21771.8	18847.8	39935.4	33683.5	14584	14768.4	15261.2	22389.7	16021.6	10176.6	23336.8	26085.8	25427	27364.6	29743.5	32469.1
M314T380			0.315851	0.0170271	0.00020493	314.109	380.333	3000.04	6477.34	4416.41	2909.62	4606.17	3299.71	4212.87	3623.02	7215.68	4368.76	2836.36	3453.43	3287.16	5724.63	6523.74	6242.86	6204.15	5302.78	4707.69	3682.02	3331.82	3201.12	8776.57	5174.88	1048.98	1816.52	1640.88	1886.6	735.459	992.456	2112.95	1061.22	754.11	2541.33	1506.44	2372.91	75.9148	0	0	9.3497	0	90.9487
M337T341			2.42967	0.0532651	0.000218112	337.094	340.84	7264.33	7073.93	1641.88	3064.6	6902.99	1874.27	5594.68	5408.61	5904.36	4922.09	4176.98	3908.57	32746.2	42739.5	51754.6	36544.5	189553	125197	216794	203068	344671	261740	204718	358359	28365.4	92933.6	17586.1	38816.1	47753.7	40250.1	37969.3	108450	86132.2	168781	107963	127826	2484.72	4609.7	15134.7	4809.68	3787.77	3109.76
M865T501			0.296182	0.0438196	0.000219125	865.43	500.759	939.832	660.876	1768.88	1647.73	628.086	738.991	3282.6	5249.24	2824.1	1841.46	4981.33	2846.38	999.547	864.757	746.183	702.074	1035.74	1021.14	3838.25	3650.69	4941.85	4050.5	2643.64	3526.5	1856.22	1173.22	1602.55	1358.53	2760.78	979.891	1113.07	2640.42	1216.82	1998.13	1039.94	1265.04	0	0	29.3416	217.782	114.202	45.0308
M311T607			1.76777	0.447023	0.000219279	310.935	606.53	128743	135611	84673.6	128861	84151.9	76037.8	123694	77439.2	114899	108996	81351.3	109611	130448	108528	110606	117452	113661	78957.9	108281	98844.1	110424	95338	113315	102946	106696	61304.2	101271	110675	116863	115751	97656.2	122392	131534	97240.8	89068.1	78695.2	44667.1	26633.6	31175.6	60029.4	54753.2	58369.5
M319T327			1.57157	0.296362	0.000220246	319.047	326.752	7386.43	8285.64	5845.03	6148.71	6165.24	6720.28	4800.03	4969.74	5442.74	5026.4	4983.54	5487.08	127149	181580	164465	164808	264210	297720	143796	135200	149348	127155	136007	158536	60597.4	83496.6	37743	39616.6	81849.3	27024.9	74864.4	75405.1	29754.1	70334.8	72806.9	51727.2	26613.4	20818.4	17772.6	11004.1	21178.6	13716.6
M331T103_2			0.365371	0.347538	0.000227097	331.188	103.109	3975.4	5107.28	5642.44	4127.79	4454.77	8728.56	1397.44	2041.36	3761.81	1485.86	1373.23	3093.74	7836.09	5579.11	4277.75	4134.15	2445.57	1312.78	2002.24	1202.86	1003.52	2168.68	4165.85	1252.95	392.46	2306.59	2655.55	2629.35	1809.32	2448.35	2552.63	4794.9	4633.86	3427.81	3725.61	2514.53	1186.52	1560.97	1551.6	825.847	1428.63	970.395
M757T831			0.209268	0.417125	0.00022829	757.266	831.053	830.427	636.683	1779.63	1750.67	700.258	1031.22	4936.68	6238.75	5927.46	4358.4	6386.84	5249.2	1033.05	1988.74	1611.3	1343.35	2161.6	1351.97	5651.72	5713.84	6554.43	5851.37	5470.5	5094.41	2530.68	2096.36	1837.41	1167.45	2556.55	1966.72	929.812	1684.96	1079.09	1537.79	1743.84	1466.16	583.734	410.814	459.901	795.195	604.883	666.695
M341T62			0.448251	0.450605	0.000232711	341.212	61.881	7650.34	8862.14	5916.21	7252.26	8882.78	7841.76	3126.04	5536.81	2549.06	5144.65	1968.95	3403.03	9027.33	5955.22	7491.13	7360.47	7108.62	7083.54	2818.83	2932.96	436.76	4568.49	5387.76	3796.66	5923.26	3633.07	4785.71	4308.24	3293.3	2724.26	7190.55	8558.39	4487.47	7292.21	5266.51	7081.25	3407.67	3239.59	1886.63	3368.41	2807.52	3258.68
M573T139			3.41539	0.0584711	0.000235607	573.33	138.742	11892.9	27284.9	82317.2	23949.2	31320.7	33458.8	7647.44	13589.5	6946.7	9320.96	7681.34	13275.3	23522.1	25533.7	25777.9	35921.8	128864	156228	7308.28	5517.5	7591.7	8886.98	14777.7	8794.23	10526.4	18831.6	181591	47565.6	23755.8	79451.4	300889	286469	240344	144182	161254	91680	12158	12290.7	2736.73	17547.7	13550.3	13333.1
M101T712			0.500518	0.430656	0.000236837	101.023	711.542	10832.9	10552.6	8909.85	11427.4	12317.8	15847.7	1427.36	1068.67	2391.9	1724.79	2333.54	1894.13	14454.8	15602.3	15135.2	16547	18244.2	15745.9	3949.87	3388.49	2973.31	4084.75	5919.85	3272.17	3811.87	3321.29	4440.17	8273.09	3795.7	7094.16	6557.9	4984.35	7807.42	9416.75	9135.79	9955.5	3919.89	2807.41	3821	3018.34	2958.6	4084.98
M423T345			0.223231	0.286946	0.000237901	423.13	344.938	4113.85	4703.11	3433.84	2579.87	4231.78	3742.79	2109.34	2204.05	4027.64	2127.48	1870.22	3598.55	3192.74	4504.81	4692.03	4518.67	1800.84	1292.2	2468.39	2839.77	2195.54	3139.8	2582.13	2749.7	2986.25	2911.57	2150.78	1995.47	2451.56	2079.67	1253.65	1162.1	966.403	1168.24	1346.26	1555.53	186.171	95.1305	144.452	861.788	147.327	703.506
M563T859			1.83471	1.66405	0.000238096	563.186	859.194	21554	19671.3	20965.4	25337.4	18864.3	27100.8	71824.5	71395	85663.1	60246.9	93926.2	98612.1	77115.3	62121.8	37824.6	49283.4	128778	94953.9	302006	273021	362915	326859	321012	312875	309269	322857	252146	214490	366585	259473	70047.5	69392.8	50167.6	75449.2	59617.5	69100.5	117545	99642.8	84228.1	117342	104007	132498
M137T340			0.47773	0.577327	0.00023822	137.024	339.679	14973.9	15737.5	17869.9	14154.8	15259.1	14657.4	44791	18724.1	26091.2	17342.3	23161	20748.3	8622.13	13284.4	11152.2	7235.69	11158.2	11089.2	23540.7	12031.1	15264.3	28268.1	12992.3	13881.9	18083.3	20956	20322.5	13725.7	18439.8	17376	9563.15	9815.03	10526	13204.4	13968.9	10141.4	8069.28	6031.92	5736.42	6888.77	5961.07	6119.78
M357T351			0.554781	0.0478758	0.000243513	357.192	350.528	3007.87	3689.49	3009.33	3055.65	3910.74	4276.5	7685	8794.14	7683.05	6569.42	7087.79	5991.26	27599.6	29074	23521.4	38255.7	12835.8	11147.7	26882.2	21347.5	18319.3	20882.6	18978.3	17829.3	8784.14	5006.98	5514.43	5012.6	6195.97	4444.69	5141.8	4946.85	3481.91	4601.98	10346.6	5658.63	419.167	273.958	193.807	305.354	218.339	225.663
M621T567			0.165597	0.500219	0.000243618	621.148	567.135	1550.78	1726.25	2967.09	3062.4	2176.88	2063.87	1594.42	2376.02	1486.02	1329.55	1175.04	1407.13	1431.76	1020.47	1333.91	1532.49	1188.82	1419.84	2128.09	1692.97	2213.88	1320.56	1474.78	1357.9	1579.92	836.873	902.847	662.769	1284.99	755.752	1075.04	852.498	1082.87	1020.67	1363.03	975.827	282.439	648.92	396.837	543.278	702.118	612.775
M473T500			0.458854	0.283454	0.00024461	473.272	500.027	4901.85	3188.78	5471.14	4652.3	3869.33	3514	35295.3	32377.5	36930.1	21302.4	38163.2	37171	3680.19	4879.06	4572.48	3767.43	5181.31	5602.16	16694.9	15078.3	13733.5	18989.3	13672.5	11940.3	13791.4	13816.8	13928.6	17190.5	31623.5	18820.6	4667.26	6095.92	3952.37	6037.8	3500.94	6247.9	260.184	916.234	777.598	1205.74	2492.39	2993.81
M929T830			0.423884	0.163011	0.000247016	929.273	830.081	3141.74	3132.76	6999.08	7723.86	2008.31	1839.85	3283.35	6557.93	5088.86	3416.24	5991.02	3587.79	3620.11	4229.51	2837.71	2628.4	4642.13	3682.72	4211.59	5396.45	7316.46	5387.31	4128.63	2709.18	3514.13	3161.16	2947.16	1381.47	4652.28	2330.6	3124.59	6281.95	3826.54	2735.18	3411.59	2638.59	528.627	647.508	442.409	760.955	534.592	675.157
M561T564			0.129426	0.638304	0.000251339	561.127	563.504	867.596	1258.1	2555.31	2381.36	1335.34	4329.55	1761.13	5495.12	1584.2	1607.68	2472.13	6183.55	2192.8	1739.79	2018.25	2602.47	2754.06	3450.63	4543.98	3290	4285.55	3065.21	3039.06	2858.24	2763.55	2016.04	1529.17	1591.68	2987.57	1574.27	912.61	971.04	821.408	1037.54	851.82	939.918	426.698	537.72	589.47	756.448	711.204	511.051
M329T67			6.26222	0.364167	0.000252262	329.067	67.2855	572261	473570	549821	549992	590561	521359	384187	367087	332296	289140	227227	364757	417042	494847	444482	548400	2.10059e+06	2.48983e+06	568062	486997	375394	362446	417460	340194	526628	445900	722294	262196	238083	420145	1.10212e+06	1.25296e+06	734528	1.37302e+06	1.26697e+06	750801	353344	462680	281442	386445	613137	262901
M315T479			0.799853	2.38999	0.000252488	315.073	478.917	25763.7	24169.1	51516.7	63542.8	46174.9	81041.1	66293.2	66390.7	52926.9	38050.6	87370.8	80457.2	9200.36	9379.28	12159.3	33898.9	38942.7	8517.14	25802.7	18841.3	26403	10551.2	24500.9	13494.5	23298.8	21279.4	21152.1	31986.5	55567.3	36470.4	5601.91	7001.35	2143.26	3898.6	6728.75	13282.2	15888.6	14581.8	14000	17007.2	15953.5	14956.3
M966T55			0.611683	0.161003	0.000253907	965.533	55.1865	22678.6	7445.21	22290.4	21625	12217.8	11816.1	26662	11959.1	10164.3	7291.2	8287.78	9315.09	5026.67	6439.91	9493.32	7143.03	10986.4	11716.2	11786.1	15943.1	18260.3	18043	10585.3	7045.11	7085.85	2792.77	3331.82	2270.35	210.175	3556.09	7659.07	6678.63	4511.29	7970.62	12578.7	8802.62	3903.57	191.173	1421.16	647.97	563.357	1033.25
M787T78			0.851346	0.156312	0.000257121	787.47	78.128	5050.16	2343.94	2538.68	11057.9	5017.23	2606.75	2383.06	3016.06	402.381	2087.09	2639.34	1962.03	4134.46	4130.15	3412.09	3105.69	23900.4	14115.3	3089.94	4987.4	5888.16	6619.39	4635.63	3867.78	3887.68	7239.77	8672.03	2602.37	3835.38	2753.88	14886.4	14897.9	12375.1	24471.1	10449.8	10041.9	2389.82	2438.76	1133.44	827.852	4306.52	2521.85
M278T571			0.773396	2.14822	0.000262034	278.044	571.192	4790.5	3446.64	1830.42	10715.8	6350.89	4844.17	22195.7	21686.3	24522.2	15882.6	19996.2	32317.1	4532.46	7103.75	6848.01	11324.9	12984.3	7284.93	20157.9	16195.6	15149.9	14855.3	13370	15864.7	17989.8	17348.4	16366.9	12146.9	23218.6	13829.9	6780.67	6867.08	6028.87	8370.91	8637.23	7637.48	10964	11945.1	19527.9	19313.4	16516.4	16947.2
M222T502			0.377478	0.269293	0.000262709	222.063	501.812	3001.31	2695.86	2545.6	3394.71	2496.97	1513.51	2240.97	3320.21	5849.02	2740.72	7302.17	5022.93	1219.93	1620.94	1370.97	1700.71	1990.01	2418.34	5688.41	4555.53	3790.39	6103.37	2962.41	2733.3	6215.64	3460.01	4320.41	108005	3753.29	2657.53	3082.08	3003.52	2798.86	4801.49	2470.67	4600.13	977.832	528.96	706.813	1064.9	1911.73	399.422
M808T708			0.442279	2.17604	0.000262734	808.273	707.961	156.371	362.642	1376.92	2973.59	725.679	1027.86	404.554	3633.37	1785.61	2071.7	3643.2	1393.8	804.793	1653.05	1227.16	1661.12	2180.53	1220.14	1520.17	1304.08	4516.34	2699.92	2875.58	2954.31	2452.3	2299.74	2446.98	3487.01	5124.24	3532.34	1832.04	3142.78	1785.19	2491.64	1331.05	3302.95	4152.36	5748.49	4056.75	5050.53	4801.82	6405.72
M579T429			0.179426	1.89655	0.000266096	579.268	429.377	3019.06	2936.91	1457.75	1523.17	2680.47	1589.68	2455.93	2180.15	2459.39	2355.6	1925.14	2747.73	330.137	624.429	403.456	382.766	644.631	420.49	797.12	750.565	820.3	772.84	886.64	918.114	791.701	825.248	729.601	1798.47	1148.12	1839.4	581.394	499.911	532.069	326.12	468.979	618.508	696.009	1104.32	1162.61	945.75	1003.82	828.305
M279T679			0.117428	0.683486	0.000267008	279.109	678.831	1486.79	1612.36	2020.92	2125.14	1683.83	2627.97	2323.11	2732.54	2525.43	2203.8	2544.27	2888.13	2000.69	1931.22	2386.73	2425.17	2014.96	1821.53	2941.98	4426.79	3826	3434.45	3491.03	2938.13	1808.59	2081.38	1328.02	1905.24	2502.06	1950.39	1096.24	949.568	953.327	808.514	951.178	1071.47	708.83	676.142	673.78	796.618	591.439	538.113
M243T345			0.914557	0.484723	0.000268803	243.172	345.39	53546.2	58629.6	41268.9	37187.6	50376.2	48852.6	54017.4	40313.6	50168.5	49048.1	34226.2	44877.3	34579.2	39274.7	46956.7	37694.8	53037.6	45060.5	34445.6	29660.1	20485.1	31744.7	24808.3	24754.4	37701.5	38170.7	30594.8	14245	24113.1	17892.6	31196.5	39013.9	21767.4	34132.4	26656.1	23239.3	13221	13200.2	14954.4	14212.2	16082.6	13643.4
M1065T259			0.692437	0.429005	0.000268951	1064.6	259.492	24223.1	18356	20816.1	9888.56	17821.4	17525.9	6375.53	10499.8	32096.2	13068.6	18082	10387.1	17162.4	26443.2	30383.6	16096.2	15275.2	17882.6	16363.3	19372.2	20276.8	10678.1	19694.9	17021.5	10281.3	9173.89	12216.3	11133.1	6573.45	9753.12	14389	11968.1	12640	17222.8	18159.2	16332.9	3790.65	5163.28	2848.97	8504.11	8817.03	9791.91
M615T601			0.250476	0.147085	0.000270838	614.857	601.071	3758.1	3539.97	5519.1	5136.96	4769.2	3965.47	4198.34	4504.55	4926.07	4192.9	5191.32	4903.78	1216.14	2204.02	1153.3	1314.73	1864.16	1193.08	3063.79	2569.68	3193.11	2054.81	2433.51	2311.22	3002.55	1974.04	2417.78	2840.32	3093.4	2587.43	832.685	1702.25	1318.55	1109.39	811.163	1831.29	38.7087	40.824	62.3656	581.422	90.5155	304.797
M412T46			0.333916	0.0836443	0.000272078	411.584	45.669	2202.91	2229.33	1283.14	1612.07	1813.15	1478.7	868.64	724.334	353.873	984.091	648.6	1824.48	2102.73	2393.54	2218	1690.83	2800.52	4048.69	377.478	367.695	674.322	641.056	723.793	696.503	1940.3	1837.2	1257.71	959.733	1963.42	1417.87	2197.28	2738.81	601.161	2903.43	2065.98	1748.19	37.8548	32.4904	201.701	210.994	403.12	138.89
M619T842			0.271971	0.307924	0.000274332	619.176	841.722	3217.23	6163.85	3107.28	935.261	5545.91	7281.42	17433.3	2859.23	2529.98	5162.56	3601.26	15510	4343.82	2936.61	1106.25	2673.42	5776.93	6552.74	22914.8	11308.7	1755.3	5193.21	5942.72	8502.24	3038.93	2337.22	1722.79	1272.04	1450.97	2323.43	1915.51	2322.85	1146.67	2486.66	1668.48	1738.17	443.049	53.6717	848.841	983.335	574.3	569.671
M578T617_1			0.199923	0.230934	0.000275777	577.952	616.693	851.431	844.757	933.362	1106.42	743.129	817.8	2792.86	4036.22	4274.01	2255.35	4802.62	3663.55	775.045	883.093	1186.41	1174.56	486.248	644.107	2330.92	1618.5	2506.28	2053.83	1681.91	2073.47	2271.84	1851.31	1070.75	1607.61	3214.93	2423.67	617.402	665.169	1407.4	831.531	797.429	980.505	127.98	149.353	156.613	395.248	154.453	240.175
M383T59_1			0.220353	0.601638	0.000276931	383.077	59.3035	2288.57	1923.13	3863.9	4954.15	3180.29	4967.71	2982.91	2163.67	4489.03	3971.9	2689.27	3312.69	3739.56	2031.02	2061.86	3432.78	3993	5878.33	1526.54	2273.06	2160.18	2275.86	2997.5	2227.29	2696.12	2055.04	1932.86	3013.45	2708.53	3312.32	2333.3	2762.57	2419.31	2742.67	2361.15	2464.92	2007.99	816.942	1370.55	1704.95	1464.56	1710.06
M165T676			1.11993	0.518433	0.000280114	165.041	675.942	64155	66672.7	63737.5	68856.8	72175.3	59480.7	64596.6	77224.7	84442.6	65186.5	82945.6	77160.1	88627.9	94317.4	87192	104813	82996.4	72850.5	87590.1	81660.2	95477.9	82553.5	79585.4	86185.6	140438	146973	109819	106822	168727	106924	42335.1	52939.2	39368.6	56571.9	45432.1	66478.2	30258.4	26289.3	21168.2	30904.4	21853.3	26676.4
M507T625			0.415731	0.042577	0.000280253	507.194	625.058	4851.27	1678.08	2311.22	2662.66	3210.58	1495.68	1839.39	2033.22	3901.58	2122.98	1785.23	1782.55	3313.16	8503.22	6707.41	5354.1	5159.04	4390.94	5932.9	4651.05	2385.4	6140.25	5630.29	4333.44	7506.73	7954.88	4173.11	2024.71	3825.22	1706.45	4702.72	4031.08	1219.53	2818.69	2478.78	2312.47	18.7149	62.7697	67.1027	293.679	118.915	186.61
M476T352_1			0.193503	0.555751	0.000280375	476.129	352.362	17523.1	68098.9	13735.2	28562.8	58322.3	24855.2	11661.5	15973.4	21852.9	22788.2	17848.4	50795.9	5932.14	7702.88	11005.9	8664.24	5956.56	5769.94	10312.3	8293.69	9036.45	10894.7	7588.75	6610.76	4117.03	3338.83	3137.18	1232.4	2940.58	1914.93	1439	1864.79	1422.44	2141.25	1947.34	1414.53	960.476	973.139	1026.17	777.857	846.344	1100.99
M394T57			1.40958	0.230791	0.000283233	394.26	57.103	42209.2	34314.2	27939.1	34159	40828.7	41011.3	27990.4	20145.5	26403	26013.6	13613.8	38550.3	35319.5	43517.5	32763.3	41826	34868	45090.2	21272.4	16912.5	14390.9	18888.3	22656.6	17295.2	55214.5	43171	39007.2	51952.8	26420.3	69197.3	68596.4	31300	28967.3	40975.1	39538.4	48419.4	7335.76	5229.07	7105.7	13499.3	13786.8	12540.5
M489T353			0.244483	0.44578	0.000283721	489.141	352.736	5818.92	5105.37	5638.27	4245.43	6027.47	7020.12	3820.56	4199.53	4458.14	3694.02	3156.01	5266.03	2369.52	5662	3390.29	3364.64	1840.12	2512.35	3229.08	4768.69	2174.9	3453.96	2804.31	2812.88	4841.43	2484.34	2197.11	2682.05	2131.55	3696.85	1829.02	1381.01	1724.97	2229.34	2531.44	2360.35	1224.05	702.061	1162.47	892.732	634.523	758.548
M527T165			0.875983	1.95187	0.000287466	527.162	164.558	5126.87	4523.63	4355.45	8637.38	4984.48	5061.38	11343.1	12198.1	10228.6	17182.1	10731.8	11029.6	18567.9	8357.8	4709.41	11698	37447.2	19872.4	18782.1	19673.7	25073.4	25944.3	38138.2	15598.5	37527.7	5726.51	4281.78	2680.32	40349.1	4818.06	7522.21	12120	11430	10766.6	10041.1	15272.8	19847.7	28065.2	18440.1	25758.1	18475.5	20486.4
M309T513_1			0.268575	0.287732	0.000288268	309.019	512.921	2047.72	2175.21	3830.54	4176.29	2709.6	4840.33	2229.13	2158.3	1858.37	1985.6	2007.81	3567.1	1388.96	2289.33	1698.34	1859.65	4040.1	4613.27	2220.55	3204.88	2442.63	1986.41	2500.93	2867.37	1713.5	1857.5	1226.81	2009.68	2263.54	2116.36	1530.36	1674	1251.57	2148.99	2087.31	1802.57	119.879	99.9747	173.231	1197.09	641.338	788.178
M265T771			0.252135	1.78412	0.000292885	265.069	770.982	2464.51	3046.93	2374.93	2053.01	2968.8	2556.51	19952.7	19123.5	28020.7	24174.1	19864.4	21382.7	2850.25	3927.96	4085.59	3225.55	1151.56	1349.41	4757.62	5229.57	5449.45	7561.4	5886	4248.84	3537.21	3071.1	1858.45	1658.27	2628.61	1879.15	1413.72	802.291	1309.18	1018.61	1313.8	917.869	1881.08	1819.44	1899.16	2073.44	1793.9	2621.24
M831T81			0.936888	0.368077	0.000297736	831.497	81.207	8856.17	2759.29	7766.84	11234	8333.59	13978.4	14336.1	10258	31512	15277.4	23889.3	6569.25	21076.7	16034.6	10013.8	3782.49	29495.9	17019	13568.6	12319.9	26946.8	25237.6	25270	10106.2	12923.6	13795.7	21883.3	3919.43	8590.4	4907.35	23062.9	30719.5	23815.4	32005.2	26228.1	18995.1	10763.8	15550.6	6070.01	13777.5	394.164	10431.9
M259T875			0.423766	1.17574	0.000298105	259.023	874.721	10040.9	9700.45	9586.48	8145.36	10531.6	7673.34	58420.1	63677.7	53803.8	44399	58831.8	57077.3	9718.62	8402.97	12422	11183.3	7713.45	6675.88	48670.1	46991.4	37656.9	33014.2	29466.8	41894.6	19262.4	14256.3	12548.1	12898.8	20657.6	13506.8	9549.95	11135.4	9450.3	9572.71	10278.2	9915.18	11611.1	11060.3	12049.3	12200.8	12148.5	11359
M369T114_1			0.47325	5.99146	0.000299097	368.991	113.736	1891.94	6924.91	1333.38	868.579	3945.6	3115.11	9051.11	12879.2	4800.34	5498.69	4073.67	2631.36	8526.08	4284.68	7296.77	12965.6	1240.14	636.905	4662.78	7072.37	5136.89	5146.27	6213.45	3788.45	15512.6	20540.1	1757.24	17054.3	16075.5	13341.2	699.901	445.645	780.976	553.445	902.131	736.927	5128.1	2872.99	3555.1	2354.62	4217.99	6550.15
M323T764			0.281046	2.27748	0.000302968	323.099	764.33	1836.13	842.208	1193.14	1189.62	981.201	958.771	2278.03	2025.78	2476.18	1465.51	1975.79	1418.84	1615.67	1928.67	1068.82	1036.42	1115.89	1173.49	2018.41	2700.16	3509.94	2122.03	1309.01	2466.2	1745.7	1598.77	1653	2891.46	2841.88	1739.57	986.932	926.279	722.707	910.391	776.973	1019.91	1837.45	3004.7	2094.88	1705.59	1876.37	1650.03
M447T364			0.331903	0.275292	0.000303237	447.13	363.868	8193.52	9549.1	9069.47	9792.61	10005	8850.34	9483.34	9661.81	12407.5	11487	11905.8	11498.4	4248.25	4301.84	6771.38	6897.88	7164.76	5500.22	6000.96	5568.6	6960.44	4874.19	6097.29	5605.59	1507.95	2105.15	1934.05	1755.27	3224.12	1760.93	2523.62	2582.91	1281.26	3077.11	3870.01	3333.23	570.152	578.306	542.965	979.118	961.465	956.599
M651T44			0.321522	0.563494	0.000305989	651.379	44.341	1979.53	5685.92	2719.39	3931.58	6683.39	2900.2	3789.19	2267.14	3595.17	2817.23	2679.03	4046.59	3646.32	5814.87	5242.23	4060.43	8519.64	5712.22	3217.1	2727.33	3087.79	3483.17	4471.74	1759.54	10738	6413.11	3933.12	3539.38	3730.26	5190	4050.49	5413.31	5156.36	3805.32	5170.02	4940.91	2711.79	2035.66	1914.37	3627.97	3254.71	2535.61
M565T489			0.280778	2.36761	0.000306008	565.178	488.673	843.67	939.519	1989.19	1840.67	838.562	958.453	2831.2	4197.68	1466.02	1709.64	4160.98	3444.7	1139.01	755.256	744.097	627.3	503.708	699.663	1845.29	1496.73	2377.34	1798.82	1648.1	1711.09	1537.73	1272.68	1017.55	1560.62	2387.83	1761.39	865.25	531.914	1614.58	826.142	550.845	645.171	1684.1	2051.93	2591.22	2015.82	1811.86	1763.4
M185T55			0.32989	2.54196	0.000310328	185.112	55.1145	1205.64	1069.45	971.021	1224	1470.83	1520.99	1180.93	1021.64	1525.07	1432.6	579.233	1611.62	1214.23	1237.89	1737.45	1707.88	714.183	1354.12	1062.98	779.433	694.398	887.624	1263.31	1078.31	1385.12	1443.86	1196.82	1128.27	618.122	1314.26	933.5	1074.69	744.2	969.76	1102.09	1055.36	1986.35	2132.77	1650.98	3294.5	2675.01	3206.11
M314T395			0.317353	0.442781	0.000310458	314.031	394.517	679.743	722.167	891.737	724.094	642.463	653.974	769.478	771.077	838.165	794.922	666.364	863.332	7284.53	10134.2	8456.86	9461.48	12852.7	14103.9	10123.3	8506.04	11158.3	9472.49	9299.17	11038.9	5917.28	8391.37	4310.72	2318.67	7047.42	2609.01	3546.88	3453.21	2074.74	4272.06	3166.8	2785.04	1118.55	1013.18	1516.01	1454.18	1486.84	1956.34
M579T390			0.191727	0.109775	0.000313552	579.282	390.086	826.769	628.791	763.853	910.691	725.735	516.104	894.514	1002.24	1361.64	958.731	1032.64	971.566	1816.61	1838.06	1993.87	2620.44	1814.5	1924.78	2056.73	2150.08	1396.73	2184.84	1798.49	1973.41	640.463	1236.32	796.634	644.513	1452.32	661.934	1156.75	628.999	395.088	534.757	796.778	535.199	34.2106	33.7716	44.303	103.458	107.062	121.516
M565T385			0.292551	0.223763	0.000313624	565.157	384.998	2836.53	2217.3	2829.65	3628.49	3202.1	2486.19	4333.98	2596.7	3222.84	4114.66	3164.33	3230.81	1883.42	2661.45	3065.72	2418.51	3345.84	3300.45	2921.65	2917.25	1911.19	3096.93	1833.96	2493.04	4869.66	3794.86	3275.4	3770.68	3091.8	3957.1	1062.69	1665.47	1445.16	2656.7	2440.3	2583.28	366.332	368.072	311.77	425.388	353.588	827.251
M357T718			0.427079	2.41289	0.000315204	357.041	718.37	1086.38	1262.61	923.618	671.624	1736	1134.1	3039.79	2395.63	8921.14	3489.41	2912.64	5288.76	1699.39	2439.35	1221.39	1085.68	2037.86	2531.51	3397.09	2755.27	1886.51	4116.34	2434.9	1917.11	5532.89	8576.84	3805.98	9343.21	3607.65	5614.93	3002.67	1742.32	1672.11	1223.8	1648.4	1870.68	4498.54	2581.25	4809.63	5578.96	4318.59	5140.86
M311T45			1.93004	0.565613	0.000315679	311.169	44.747	90045.7	306592	118909	161132	229144	131557	135517	110095	124971	131016	154606	179307	214740	273944	212086	144940	313187	183718	128479	185071	126270	196132	213386	124885	523004	227568	173467	151358	180085	171851	136337	183221	188387	159409	227161	166736	87460.6	85111.7	107044	110652	125027	84961.2
M651T52			0.345006	0.284356	0.000315805	650.509	51.603	2916.13	974.523	6617.22	2217.85	1100.55	1860.98	5683.64	3720.69	2519.33	2696.59	2479.63	1471.81	807.528	720.053	1634.25	808.721	1313.97	1331.82	2775.79	2997.82	5026	3424.11	2477.32	1643.19	1316.05	1024.66	736.862	622.82	83.2998	1666.58	3645.96	3041.54	2247	2428.94	3938.46	3041.02	2221.75	144.474	1212	496.169	469.124	672.4
M768T700			0.608392	2.85223	0.000321877	768.215	700.201	1623.48	2774.53	2015.74	2433.18	2302.05	2094.44	976.592	988.988	969.42	1046.71	1429.49	1204.61	1507.23	1615.13	2295.93	1812.32	1714.46	1996.33	904.878	481.798	1032.91	1226.62	630.3	460.118	1919.27	2282.7	2227.07	1715.23	1902.52	1691.7	2869.16	4447.7	3661.82	3523.14	1263.51	2079.45	7580.82	12984	7989.55	7097.5	8049.15	7196.51
M555T296			1.65034	1.70654	0.000323216	555.166	296.24	12073.8	10572.2	7547.56	15343.1	7937.26	12540.4	6531.82	5350.87	9190.41	5811.22	6600.91	11519.8	55567.3	48496.6	75341.1	66165	99328.9	99559.9	60115.1	52774.2	57442.6	69956.3	62084.4	56458.5	96982.1	122344	63174.5	50264	94848.3	102517	50169.2	43932.4	65712.8	69574.1	55780.9	32194.5	79435.3	86457.3	81572.2	90388.5	98740.2	105000
M451T739			0.130894	0.76166	0.000326831	451.136	738.978	401.216	371.383	338.524	435.314	361.439	392.361	1236.38	956.353	936.518	559.823	856.081	1154.65	529.66	618.116	347.899	514.665	827.34	561.246	1111.9	970.993	1476.19	883.394	779.131	630.335	4202.15	4186.99	3189.44	3085.72	5269.11	4313.57	1527.81	1573.77	1728.14	1443.74	1639.38	1606.74	1170.07	1184.1	1437.5	1087.83	1057.34	1313.83
M523T503			0.352118	0.288067	0.000327136	523.245	503.118	2312.96	2591.07	3012.76	3618.78	2133.74	2311.07	5859.4	6140.88	6033.58	3663.52	6495.12	5326.66	3068.42	2586.3	1879.15	2116.24	3378.51	2855.15	6734.21	5377.9	7683.12	6830.82	5178.96	5445.44	4933.08	3074.87	3745.28	3877.68	4950.09	3998.55	2830.27	2433.31	2000.57	3739.11	3558.02	3719.66	145.666	370.66	349.773	1749.65	1293.8	1356.57
M465T57			0.742861	0.514694	0.000328585	465.247	57.1005	24332.8	21500.5	24593.8	22061.6	21485	20710.6	19160.3	14369.9	16489.5	14970.3	11455.6	18429.9	29247.5	29256	20890.2	22777.7	24428.4	19890.8	10685.6	8770.54	13400.2	10329.6	12327.5	10029.2	31427.5	35555.3	23744.1	36943.9	31440.9	44870.8	24196.3	18894.8	24436.9	18162.2	18886.7	21298.8	7559.39	7845.22	8278.02	12862.5	17130.6	11111.8
M302T66			0.778793	0.144903	0.000331062	302.22	66.125	5181.33	8118.83	3688.55	5973.75	8299.4	6786.53	1332.62	1417.21	1351.45	1359.28	838.157	1607.79	2149.15	2562.46	2574.82	3773.5	6606.13	9251.55	2490.04	1468.1	1326.19	1704.89	2883.52	1365.13	2780.74	2023.98	3055.43	1840.45	830.82	5860.3	13696.1	15227.7	8614.65	19095	6902.13	9268.84	2750.69	606.273	2447.1	1103.6	2785.04	856.861
M184T763			0.236219	1.80626	0.000332	184.002	763.327	2492.56	2162.38	2172.39	2339.12	2377.47	2220.79	2496	2748.04	2548.12	1636.04	2381.14	2216.22	2333.19	1914.37	2316.5	2076.55	1459.05	1646.01	1627.65	1662.18	2079.08	1733.38	1896.82	1539.66	1617.16	1931.25	1423.98	2161.52	1785.58	2333.79	830.501	1030.43	954.924	1056.36	743.028	1016.04	1627.63	1502	1265.02	2034.92	1624.46	2117.55
M720T965			0.0771514	0.768122	0.00033226	720.224	965.206	563.999	597.844	659.308	618.335	593.436	699.192	1007.55	914.356	860.615	868.744	961.502	766.033	651.121	639.018	542.675	586.134	690.24	485.607	804.397	672.95	842.052	803.175	817.174	779.115	986.882	1247.41	850.614	910.64	1280.67	947.069	737.339	708.837	754.969	627.084	713.764	650.98	521.634	509.658	452.5	606.657	545.645	584.621
M342T337			0.452099	0.229227	0.000334199	342.24	337.205	6315.05	8639.92	2919.16	2099.79	4671.26	4229.55	2863.62	3597.83	4435.75	4009.86	3580.73	3905.25	3432.75	3105.99	3790.58	3231.72	5586.33	5334.89	3663.64	2954.22	3159.27	3142.53	2740.75	3350.82	2437.68	1643.34	4007.25	2086.21	1503.26	2605.08	4138.64	7867.81	3205.81	4387.04	3905.76	4594.03	965.548	1089.76	1206.06	1506.88	589.319	1083.51
M266T164			0.336324	2.4793	0.000337889	266.148	163.565	880.165	2062.49	654.411	1351.04	720.49	712.049	2551.06	2860.06	5827.77	3180.77	3384.02	3135.85	2658.24	1950.67	550.317	818.757	1645.33	1323.22	2543.04	3599.29	2544.83	3620.16	2458.26	1557.07	8750.96	6534.29	6257.17	6436.26	5840.27	5497.82	1036.37	881.213	1149.1	1109.97	954.973	1347.15	3513.3	3661.23	2424.41	2265.5	2129.24	2069.15
M81T93			2.44026	2.58988	0.000340327	80.9158	92.7515	1925.17	1886.63	19535	31459.8	2244.8	5619.4	3069.99	3003.64	2963.89	2706.67	2866.73	3125.88	4714.12	4010.08	3889.3	2348.7	60130.6	28865.7	12590.1	16163.8	26035.9	29090	20995.4	22623.1	71308	139132	85846.8	84995.9	140751	62028.7	37655.4	46117.5	80984.9	71262	41634.3	41781.9	155361	155166	180032	91950.2	144589	100202
M659T267			3.37792	0.305291	0.000341041	659.477	266.82	118522	130506	225806	104331	101314	102759	250017	201027	313393	157752	255705	236457	147962	123713	196490	145047	133843	164867	324626	279550	283468	260836	287364	220288	403203	318311	203424	327318	341291	467929	382969	281168	399369	288670	169423	235704	85934.9	146338	51217.4	96572.1	57478.8	98946.3
M317T386			0.5214	0.123679	0.00034116	317.17	386.329	1648.08	1354.7	1200.49	1830.4	1465.07	1103.15	1707.16	1126.51	1930.88	1965.36	1441.32	1950.02	7507.14	8193.94	770.681	8357.61	7681.26	1839.39	5257.94	10525.6	6307.59	10057.4	6544.99	7094.33	15921.7	12460.9	7546.49	8395.62	14437.7	18078.3	6555.71	4627.29	2593.08	3961.49	7408.69	7402.62	32.2772	22.1645	55.0042	254.846	1719.57	1941.75
M683T351			0.436276	0.232902	0.000341593	683.185	351.11	1753.43	1772.37	1480.2	1819.17	1989.55	2253.72	2509.22	2897.18	1457.95	2451.79	1999.83	3292.34	7832.73	9847.54	8892.9	9955.25	2588.66	4392.39	8099.96	9043.69	2564.53	6807.53	8238.48	4537.23	2128.18	3139.9	1843.43	2254.16	2325.59	2490.64	5968.76	3091.62	2084.62	4712.19	5912.22	4559.35	1075.29	889.105	877.594	1259.71	962.124	1068.19
M461T379			1.32129	0.410004	0.000341968	461.11	379.23	158390	162247	244821	209847	170387	187302	161729	193373	185772	167813	193184	187135	65680.1	72999.4	82537.9	117475	80514.4	67988.3	143457	64900.1	60775.1	64275.1	47501.9	60773.7	61029.6	64556	54366.6	60951.8	77260.8	96177.1	51640.7	38976.2	54769.2	52654.3	73024.2	60549.1	32194	17028.3	30710.8	7860.02	30845.8	17323.9
M293T40			2.17722	0.4003	0.000343209	293.179	40.138	38868.8	60190.4	38465.4	63493.8	55550	43343.9	33811.5	41921.4	29152.9	37830.1	40829	44906.5	89285.5	77127.4	82227.4	58532	96625.3	75775	34809.8	48199.3	48129.5	60616.1	64194	48248.1	197547	175696	107004	105051	107203	99936.3	123146	146953	204723	114751	103680	138750	49748	55479.4	78534	44712.1	62075	42502.3
M448T359			0.19975	0.39978	0.00034475	448.097	359.267	2365.86	2199.41	3460.74	3401.07	3082.56	3978.41	3305.59	3950.39	4255.05	2390.69	4014.3	4112.02	2676.56	2909.21	3090.09	3708.78	6183.32	4338.57	3674.15	2442.16	4066.05	2547.44	4112.89	2965.27	779.567	1923.95	1197.1	817.084	1851.97	1217.54	1152.86	1412.5	724.829	1718.66	1234.85	1253.96	568.164	315.233	648.467	468.204	554.17	443.184
M431T393			1.01962	0.281516	0.000345115	431.099	393.381	119520	141851	90390.9	127759	87502.2	100797	96226.7	109136	113919	88482.3	108062	118525	60512.7	35119	38264.8	34892.8	40185.2	32259.2	36567.6	51460.4	27532.9	47027.6	19423	22788.7	23908.9	60475.1	36761.2	29115.1	48936	55629.7	31674.5	11998.5	22204	34803.7	29468.7	26244.4	10095.6	6393.51	10783.3	2797.33	7435.79	6521.72
M375T57_2			0.678071	0.345369	0.000346732	375.275	57.29	3946.16	3746.45	2932.88	3675.99	3152.92	4159.57	4685.06	3815.89	5295.17	4119.29	2391.2	4543.57	4436.39	6074.94	4368.53	5933.43	4140.06	6565.35	4745.3	4726.28	3612.4	4840.31	4094.07	2610.14	11845.1	7630.49	9572.67	8981.11	5558.82	13519.4	18316.6	14196.2	10155.2	8809.16	10101.8	10703.8	4366.92	3703.28	3477.47	5051.38	4986.86	3378.32
M167T318			0.491707	0.502133	0.000347483	167.035	318.33	8241.73	20233.8	13948.8	10474.2	16120.8	9648.3	26637.3	10171.8	13321.3	21106.6	27528.5	29806.3	5777.8	3128.47	8397.41	6481.92	5897.92	5050.32	7530.49	5619.13	5600.71	9236.86	9343.64	7651.48	12002.3	23786.8	11758.7	10289.6	25233.8	20293.9	10011.9	10616.8	10003.3	10389.1	6125.89	8086.59	2557.35	5901.95	4516.16	4191.01	5138.23	5429.89
M1110T603_1			0.26296	0.243029	0.00034762	1109.74	603.491	2938.04	2696.72	3230.76	2690.28	2519.76	2570.61	3445.72	4974.4	4054.02	3603.53	5097.55	2991.24	2760.18	2737.23	2956.34	2912.85	2099.73	2727.52	2718.19	1679.26	3971.43	1566.37	2646.08	1598.2	3597.31	4778.54	2978.73	4054.97	4634.68	4643.18	1266.68	1774.16	2240.6	1090.8	1010.72	2007.16	131.33	398.154	549.93	603.406	418.62	180.636
M274T565			0.487235	3.51958	0.000351215	274.061	565.138	1289.43	746.531	2571.55	2284.49	1195.5	1077.22	5228.07	8496.65	6624.49	5863.42	8230.51	6196.13	1188.11	1123.51	1009.41	1106.53	1194.05	1368.8	2920.96	3046.22	4877.44	2767.39	3131.52	3434.62	5659.16	6060.75	4273.9	3595.62	9820.15	5306.33	1502.7	1925.04	1467.22	1030.59	987.307	1602.92	3749.89	8003.1	5060.43	5330.83	3862.67	3965.05
M414T56_2			0.254979	0.290902	0.000351435	414.02	55.891	2525.8	2621.31	618.022	677.312	2746.07	1962.22	537.317	531.31	519.451	637.369	589.434	708.334	1576.26	2827.97	2322.47	2637.43	2815.62	1984.75	1523.68	1359.78	965.477	1345.05	1438.9	1230.89	1835.57	1267.15	1094.4	1485.33	1131.38	2776.63	2049.91	1373.11	776.537	2003.49	1501.43	1793.42	550.76	273.812	263.718	309.324	738.024	627.322
M349T410			0.182965	0.407272	0.00035176	349.07	410.166	779.374	976.092	338.01	1119.74	537.249	546.934	769.254	1499.7	795.872	1053.18	1266.8	1162.7	1065.1	712.328	767.086	605.872	686.22	598.662	833.634	619.798	641.846	1134.36	478.217	329.281	3389.32	3839.68	2048.59	2285.99	3685.81	2579.51	864.263	1381.52	778.531	978.731	888.205	1380.04	317.163	309.724	375.179	520.894	521.469	509.694
M347T334			0.323334	0.337364	0.000354431	347.172	334.188	4163.1	5460	3475.47	4241.94	5379.14	3981.45	3204.39	3263.64	2950.35	2789.15	3049.85	3057.28	4377.41	6198.64	4940.28	4625.38	3882.1	3973.69	4138.88	3992.02	4282.46	4268.91	4922.25	5515.13	1954.1	3112.15	3674.97	3423.24	3339.9	4195.43	1651.29	3312.02	2808.41	2592.65	2076.88	3883.12	954.681	727.584	1055.59	1096.35	607.88	1065.17
M691T345_2			0.978989	0.0957596	0.000354746	691.439	344.517	36342.2	23830.2	31793.1	26556.1	29340.9	23384.9	53047	23288.9	25803	10151.1	19624	22638	10219.6	11506.1	16920.9	11301	5529.24	6683.75	26755.1	32386	36103.9	33675.7	33023.5	22906.8	4322	2033.99	7968.53	3741.4	2207.04	4147.43	9357.26	14450.4	31037	16175.6	18424.7	15262	1654.64	1306.55	1875.8	1807.02	1085.45	2297.25
M497T647			0.120755	0.373895	0.000356457	497.139	647.479	681.131	728.205	619.8	926.852	756.861	806.582	2521.3	3001.55	3588.81	3167.42	2769.43	1675.88	777.583	883.9	859.369	686.8	671.575	401.208	1409.42	1304.55	1700.23	1786.61	1400.87	1121.83	1896.34	1928.2	1283.65	1461.95	2417.69	1578.54	332.677	383.073	376.667	462.146	459.012	571.903	114.53	155.069	201.007	323.639	73.827	98.6243
M85T50			0.396133	1.94847	0.000356478	84.9893	49.7855	3542.03	2938.21	1217.92	2342.21	1970.92	2731.57	3583.97	1344.71	2414.91	2610.62	1816.11	3008.92	4194.44	3102.01	2084.75	2839.48	1737.5	1717.03	1710.56	1785.86	3214.98	3036.79	2493.49	2477.29	3297.19	3440.85	4360.77	3423.8	4897.94	1385.76	2804.05	2585.18	2364.08	2540.04	1554.12	1896.51	3941.34	3500.16	4986.28	5057.17	5663.6	3631.19
M644T59			0.394476	0.233449	0.000362327	644.429	58.8665	5508.31	2727.98	3340.98	4463.37	6052.81	5728.17	3774.22	1956.92	1915.2	2857.06	1145.79	2000.98	2577.73	2965.88	4162.85	5662.1	5949.51	6345.06	2099.77	4845.14	3412.84	2537.96	3391.93	2278.37	3140.67	2205.37	2863.13	2574.38	876.44	2237.63	4529.95	3670.74	1682.77	3934.35	4932.65	2443.36	1039.08	565.065	683.337	797.221	1021.25	841.723
M316T740			0.986105	5.93968	0.000365713	316.117	739.757	851.622	565.512	473.717	748.949	530.841	621.72	1388.09	1171.5	1378.13	1727.52	1208.14	1350.26	2906.22	5433.29	14683.3	4566.01	2312.13	3922.96	5232.03	3682.31	3022.16	3781.88	2765.48	4741.51	23688.7	19701.4	8376.41	12224.6	16765.9	7314.05	1930.65	2167.42	1757.36	3018.88	6460.4	2962.16	19662.9	26204	13964.6	15148.8	25010	8687.15
M323T81			1.01069	0.29398	0.00036626	323.223	81.335	995.864	575.922	5320.11	3938.29	1048.5	2946.5	1481.85	4642.77	910.876	3652.78	2908.7	4581.71	4967.41	2575.24	2281.38	6550.82	14171.1	19487	20263.9	14636	19326.1	30562.6	70975.4	9162.04	17049.1	18361.5	23605.9	5711.89	7871.23	11371.2	38762.5	25596.3	21511.9	23051.9	20023.8	16505	8985.99	5231.21	5441.73	9646.9	7578.56	5875.45
M127T45_2			0.651735	0.179423	0.000367897	127.003	45.192	10639.6	12133.8	13595.8	7495.87	4319.64	7926.4	4279.15	2296.1	4584.96	2937.36	5798.04	2898.05	16646.4	5901.38	9029.8	7870.72	5147.05	4076.66	10359.6	5196.05	5924.62	10207.9	6027.85	10783	11822.3	4322.37	8506.49	8388.85	8358.52	10685.9	9724.68	3881.68	12828.7	8317.24	6649.5	11787.6	457.728	1113.08	2268.02	1751.14	2122.18	1831.25
M950T304			0.440383	0.294599	0.00037075	949.571	304.174	6559.54	1740.41	12454.7	4993.46	2807.29	4396.93	13245.4	2691.22	5107.59	1236.84	4176.38	859.737	1187.89	2877.69	5325.62	3386.75	2457.11	2508.8	8189.05	7889.88	19154.6	7147.52	11074.6	6891.41	4203.29	3522.82	1027.99	1355.05	871.523	1874.42	6434.48	3405.82	6774.87	4504.35	4517.4	3531.97	2396.69	714.085	1721.52	1097.82	680.948	1982.05
M411T46			0.444766	0.177824	0.00037198	411.083	45.626	3944.3	4186.11	2599.9	3333.56	3762.63	4451.9	1933.25	1318.93	1217.75	1288.2	1662.73	4124.91	4558.25	4618.97	4989.81	3908.35	6696.15	8294.12	949.048	830.822	1467.81	1376.42	1893.03	1454.7	3811.57	3196.8	3824.74	1809.81	3143.51	2401.27	4241.19	4579.59	1759.55	6740.91	3698.78	4394.67	782.222	290.466	1021.77	917.996	884.04	622.844
M441T45			0.523721	0.569526	0.000374021	441.252	44.638	5444.08	8139.73	5617.6	9618.82	7685.55	5239.26	6553.09	4851.19	5375.39	7136.73	10457.8	8259.23	10567.2	14938	11353.7	6351.92	12906.4	9995.54	3912.8	8085.6	6976.53	7823.09	9271.29	6239.77	31661	27149.1	11137.1	10999.2	12164.8	15137.2	10125.5	11634.2	14534.4	10261.4	10865.8	14085.5	5068.93	7048.48	9205.66	6217.14	7184.56	6000.22
M402T57_2			0.467874	0.207926	0.000379968	402.291	56.64	2738.42	2377.29	1918.36	1995.31	1916.25	2068.35	1594.14	659.357	736.182	1194.66	713.528	1009.96	2414.31	2050.64	2063.21	2750.02	2895.47	4129.33	1637.8	1344.16	951.548	1118.25	1156.28	829.223	3751.86	2522.43	2578.09	2364.89	763.275	3987.22	7694.83	4553.53	2707.61	4388.35	3768.27	5693.08	1583.93	871.749	673.8	1493.89	519.649	846.437
M1019T372			0.524913	2.48549	0.000380029	1019.23	372.456	5614.15	5198.53	6919.19	10300.9	5252.19	4803.44	6691.68	8227.26	5539.28	4160.4	8250.25	3851.67	3662.73	3536.26	3638.62	2670.59	5192.38	4676.74	3292.55	2541.3	4126.76	2731.18	1756.05	2205	15191.4	24580.9	7491.02	13305.8	23486.4	22967.9	2381.3	2096.18	2226.86	3299.57	2644.07	3714.19	7291.2	5321.53	8535.88	5556.23	9081.41	4881.86
M281T56			0.423768	0.406663	0.000381087	281.248	55.847	2475.8	2957.56	2857.26	3856.5	3355.46	4189.64	1889.67	1173.08	1283.52	1589.44	2271.63	2042.72	3011.29	3428.85	2227.27	2995.98	4226.08	5215	2063.57	2061.5	1609.64	2388.36	2935.51	1865.69	3796.79	3812.49	5021.87	4052.88	1220.51	5021.98	7267.24	5427.34	6334.63	5761.78	4865.03	4424.72	4548.18	1437.43	1513.49	2403.37	2497.03	1459.89
M864T603_1			0.388045	0.230069	0.000381941	863.803	603.367	4761.01	5377.6	5408.75	5361.88	3016.84	4804.61	6732.83	7974.47	7239.28	6332.6	7972.51	6029.13	5634.2	4785.9	5176.22	5362.24	3735.43	3886.75	4021.85	3674.66	5056.02	3930.79	4876.15	3794.36	7143.52	6287.7	5333.1	6727.69	9476.48	7946.58	2729.24	4381.99	4890.29	2741.66	2180.23	3745.33	99.6901	724.345	343.43	1943.08	706.058	938.628
M581T393			0.324359	0.163589	0.000382804	581.299	393.212	3105.33	2934.6	2758.89	2507.79	2844.04	2483.59	3323.9	3042.19	4044.11	3103.31	2856.04	3530.94	4048.12	3842.21	3597.59	6408.65	6130.65	5099.23	4091.16	5471.32	3307.89	4715.95	4081.7	5340.62	4197.73	3361.57	4530.49	3612.06	4490.5	3981.57	3461.35	1850.82	1509.36	1488.68	2189.1	1944.88	33.7884	79.833	154.564	964.153	263.401	539.989
M341T109			0.9867	3.79053	0.000383743	341.208	109.488	7202.77	6538.5	15108	2657.08	9763.63	11828.6	6499.16	7386.25	5726.35	3808.93	4221.01	10225.4	16803.3	16217.4	22177.7	19252.3	6675.7	5638.09	10257.7	7983.82	10787.2	9865.42	13616.6	11325.7	31986.7	30571.2	21772.2	19183.7	25338.3	22702.2	7239.14	3600.25	6285.86	4641.68	3200.51	5193.08	20934.5	23396.6	28558	11760.9	15891.7	13782.6
M154T41_3			1.72527	1.66694	0.000384161	154.022	40.81	170179	200975	211990	223094	192342	221281	219842	194210	218316	219530	268506	288445	167652	164790	179865	160764	242869	167169	176897	176237	189666	151738	187635	163078	130913	169876	153405	85835.7	219250	113055	42220.6	64717.6	34071.5	75556.5	66620.9	69596	99316.6	96600.1	95475.4	102108	109085	85482.1
M287T171			1.31099	0.171156	0.000385624	287.223	171.023	1488.13	778.734	959.804	1282.66	750.285	1044.63	1671.62	2217.86	3706.88	3635.18	1824.27	1545.82	1768.43	1465.38	2108.16	1422.53	2497.88	2391.66	1741.43	2066.28	1695.11	3357.92	1688.08	2077.83	49169.6	24786.5	35614.1	19060	12130.2	33183.3	57455.3	19476	36646.1	27357.2	44439	29008.8	3742.12	6560.08	6452.98	4786.79	4207.57	10943.2
M591T77			0.849185	0.196291	0.000389343	591.263	77.209	4058.55	3335.47	7316.02	15765.3	4027.72	4735.12	1330.8	2422.76	2161.73	1084.73	1904.64	1908.89	4846.01	9411.24	6903.01	8812.07	16567.6	14856.7	10854	4605.93	5964.87	8875.73	6569.73	8759.29	16664.1	6554.7	10927.1	9770.16	7894.41	11412.5	18123.7	20132.1	6657.79	17978.7	15611.1	10381.7	607.591	960.123	3769.27	4371.27	5622.27	2116.77
M399T591			0.434182	0.372827	0.000389422	398.95	590.639	6508.64	6570.91	10713.5	13634.5	7146.04	9791.3	8409.75	7961.97	9879.33	9047.7	13519.1	10686.3	11947.9	11003.9	9892.22	12532.7	8745.65	5554.1	10611.5	7835.41	12691.4	5417.69	13129.2	10510.1	4379.71	4759.43	2809	4598.27	3156.94	3544.98	4754.25	5643.39	4753.53	6621.46	3595.91	7953.61	1298.59	1937.86	2153.79	2903.85	1969.24	2160.06
M1079T603			0.71793	0.430968	0.000389789	1078.72	602.648	22077.6	22572.3	24432.4	24058.2	20040.6	22708.8	26166.4	29434	27338.2	25728.9	33609.6	24712.2	22627.9	20899.7	23128.4	22344.8	16839.8	17417	20048	19831.1	25927.1	17236.2	21380.7	20040.5	27290.7	27733.8	21487.8	27340	33652.8	29842.3	15419	18949.9	22534.3	13743.6	12929.9	17873.1	3455.57	6447.38	5725.76	9968.95	10762.6	7361.42
M543T173			0.835567	2.45802	0.000392092	543.152	172.689	1452.4	2004.51	1245.92	2059.52	1749.29	1079.8	2268.92	2419.33	2501.4	3277.5	1722.68	2693.04	13777.7	14263.6	9517.31	10473.3	6422.64	1420.44	21052.3	27662.2	27248.7	32104.4	24666.2	14511.3	17159.6	29261.1	6692.66	18100.4	18742.8	13962.3	6420.18	8764.2	5406.7	6036.86	7493.87	7757.08	12782.5	12672.8	24126.1	18700.3	14481.7	20176
M105T586			0.926552	0.152095	0.00039746	105.019	585.807	14391.3	23480.9	27513.7	34548	22033.5	32398.8	29567.2	52692.7	47342.6	31668.8	65740.1	44688.2	31113.2	29797.6	33163.7	25465.9	33353.7	27733.9	40125.7	36371.6	55228	35986.9	41642	41349.2	17856.5	15088.2	9056.81	9039.63	21474.3	18775.2	12461.8	17726.4	11432	23947.7	14400	28482.1	267.241	1433.48	1106.69	5652.63	2339.15	5695.52
M398T57_2			0.961824	0.132192	0.000398	398.29	56.61	10441.6	7575.06	5937.27	7570.75	7091.5	10187.5	2494.68	4477.77	3087.58	1864.53	1948.09	6435.83	9453.82	8599.19	7548.68	10291.5	10510	13202.1	2894.26	4091.24	1739.34	4682.42	6814.55	3511.13	9661.01	7577.43	9296.4	10941.2	4232.73	13239.1	31330.2	14585.1	11333.4	17440.5	15416.4	14463	1863.88	1831.23	1738.26	3324.58	2595.35	2469.82
M242T142			0.51674	2.96932	0.000402644	242.087	141.993	2367.47	2853.4	1051.14	2368.26	2737.43	1961.9	6569.59	2890.8	9981.82	9185.63	4243.27	3401.72	4575.39	3017.96	4851.96	2597.39	1252.17	1005.41	4650.1	3897.56	6102.25	6761.28	4746.59	3289.35	7401.03	2745.91	1397.45	4956.58	6484.13	12332	435.163	823.742	1173.5	3254.08	2968.69	3390.13	6360.61	6622.69	4194.95	7722.49	6147.31	4718.36
M525T859			0.382952	1.50725	0.000410892	525.145	859.303	2067.31	698.761	1275.96	1750.66	1177.67	1222.01	4344.86	4725.01	3929.8	3597.64	3726.61	2571.23	2965.33	3653.51	1509.23	2035.18	3794.27	3260.24	5561.14	5196.32	6476.02	5742.64	4969.28	5468.2	6512.22	6542.27	4880.21	5827.24	11039.8	5054.26	4178.07	3840.23	2990.8	4002.46	3300.89	3669.72	5813.61	5437.31	6883.22	5024.52	4767.99	5205.99
M505T41			0.810204	0.167167	0.000412209	505.298	40.908	463.872	938.91	830.667	1326.19	1249.63	466.848	1205.83	1053.27	1193.36	570.688	1394.98	1475.93	6964.3	9750.68	6839.49	2826.25	13833.9	8209.62	2142.45	3913.21	3767.94	3646.14	4106.88	2811.59	6466.05	9521.6	9083.88	4011.88	7181.58	5360.28	16812.8	17707.9	11064.3	16498.6	8357.39	6523.86	1166.22	1689.72	1119.07	1803.49	5168.29	1919.22
M265T162			0.811249	2.62741	0.00041538	265.145	161.675	6145.19	5244.61	4227.09	4564.17	5565.18	4189.38	12380.4	15385.6	846.771	23012.3	18512.4	15647	13724.8	10856.7	5661.17	4803.83	5585.71	4995.75	12903	10781.2	8171.89	15396.4	11373	8224.16	47814.3	3814.82	2413.35	30334.4	31178.6	31659.5	4096.35	4492.02	6403.85	4277.19	5967.02	8493.89	20163.9	19347.7	12705.5	12131.2	10689.3	13585.6
M686T72			0.734471	3.53236	0.000417016	686.203	71.974	661.297	558.237	769.253	2259.69	1675.02	2506.85	2801.61	2657.47	2431.04	3295.65	2482.44	3342.06	1298.14	684.887	596.826	570.056	12076.7	12365.5	2346.05	3519.71	2108.9	1452.82	5153.87	3009.6	2079.25	1341.2	3209.03	999.382	1642.04	1347.39	2892.91	2544.5	1514.7	5449.42	3579.74	3375.95	8461.21	15913.6	12480	13268.9	12459.2	5793.69
M607T79			0.832826	0.221813	0.00041978	607.258	78.883	1798.58	234.526	5009.11	4463.15	270.512	1788.46	248.823	259.218	153.235	1167.16	1142.06	689.672	618.074	575.245	544.691	1025.78	3187.41	3358.14	1634.71	6181.32	2701.62	3375.31	1289.11	1691.01	3368.83	2800.69	5007.92	3393.32	1969.29	4539.65	16107.7	9080.08	20836.6	8074.28	17273.6	20827.2	2655.33	3058.77	3257.63	2483.94	4473.07	4522.34
M416T129			0.243494	1.60383	0.000422677	416.196	129.355	1532.95	1312.67	973.415	1614.08	1611.81	2174.76	1443.87	1211.78	1610.43	1247.42	1388.45	740.153	1618.45	1901.15	2964.91	1985.53	2328.35	1695.15	2822.86	1389.04	2707.41	2917.06	2747.37	1624.12	2520.04	2240.62	1299.81	585.087	1117.32	2350.8	1294.45	1535.49	1750.47	1037.14	1575.66	980.068	2277.41	1750.82	2155.49	2334.62	2425.32	2164.89
M165T53			0.875805	1.40772	0.000424279	164.89	52.511	27976.2	31147.5	27607.9	27586.8	22342.3	30339.1	27314.3	26190.5	24489.5	34164.3	29713.8	25973.3	34494	27802.3	29343	21264.1	32510.5	26858	20038.5	27510.2	26866.5	25829	26513.5	24714.6	26729.4	36473.1	28896.7	25091.7	30135.9	35379.5	20355.1	20400.5	25841.3	26643.1	23486.2	24667.7	30338.7	30012.8	39734.5	30892.4	33968.9	34096.1
M242T740			0.619981	5.58774	0.000431027	242.08	739.569	284.301	301.952	257.116	311.355	224.776	311.746	366.469	715.28	619.746	1085.67	475.315	983.842	1341.24	2231.29	6071	1959.72	1140.04	1966.17	2307.56	1746.28	1358.07	1975.19	1293.04	1913.5	9176.49	7943.62	3357.44	4498.11	7041.65	2984.34	817.16	865.419	795.164	1334.77	2671.27	1343.27	7798.04	10915	5552.65	6137.22	9782.24	3550.33
M503T268			0.759489	0.244654	0.000431109	503.246	268.447	62662.9	88085.9	42704.9	159654	78281.9	86384.3	42315.9	49476.3	72012.9	79597.3	39130.7	84841.3	42992.8	62726.5	81878.4	56890.8	20418.9	18434.8	22839.3	5656.07	17734.3	9420.31	19760.8	33151.1	11092.2	11987.3	9012.47	12887.4	20628.6	11381.7	10655.3	21630	13495	12980.4	13786.8	7914.83	2374.32	1669.3	2215.85	5444.12	3759.81	4222.06
M147T117			2.92616	4.38669	0.000432012	147.03	116.847	187038	177234	27762	47355.7	142287	143262	357357	354583	207067	224627	177609	318316	269020	236995	297635	317167	55969.7	57165.2	210840	464716	312440	66671.4	176444	195487	480593	398245	84677.4	344396	363366	361598	39579.6	23043.5	44688.2	40079.3	30879.5	55873.6	253509	212244	93839.6	206704	137220	123601
M391T332			0.339016	0.083736	0.000432555	391.162	331.672	3198.68	3705.1	2992.91	3399.04	4000.57	3450.92	3456.73	2861.61	2980	2301.59	2465.69	2851.38	3389.86	5100.63	3999.39	3997.36	3328.24	3706.86	4899.79	4196.87	3374.3	3673.84	4216.73	4880.51	4350.08	1215.26	2941.96	3484.21	1441.38	4224.68	1057.9	2714.4	2172.94	2340.69	1107.05	3452.21	161.368	78.0937	273.417	137.655	233.338	191.732
M318T781			0.364667	3.0865	0.000433132	318.131	780.588	1215.61	1355.65	1066.98	1273.43	1039.26	1177.02	3240.69	3303.66	3379.62	2282	3146.76	3244.9	1465.42	1070.22	1445.36	1043.33	352.094	924.208	2620.58	1915.85	1568.92	1534.37	1713.04	1647.95	3895.32	3172.51	2332.39	2967.57	2992.37	2407.5	727.235	1196.06	983.523	880.799	539.352	1030.7	3499.61	2474.34	4128.17	2071.22	2267.46	2095.64
M453T362			0.645252	0.309944	0.000433455	453.283	361.714	8104.92	5830.7	5957.79	8405.84	5987.52	4875.03	20847.4	12566.6	18000.7	12607.1	13338	17610.5	7352.91	5768.89	5232.06	5485.68	9942.85	8578.05	19270.3	19126.6	19483.6	12791.8	21573.5	23668	7002.99	8412.06	4825.6	8190.96	8025.45	9929.08	5311.93	9557.94	10108.2	13331.4	13732.7	14420.2	1991.83	3202.28	2285.56	4572.95	3943.94	4603.05
M156T72			0.511914	2.06681	0.000437353	156.066	72.358	2449.4	3169.49	2682.5	5086.03	4404.3	4305.74	4809.37	4554.63	3722.17	3912.34	3012.3	4488.69	2134.86	2464.83	2143.05	2709.2	7610.08	7287.85	3261.5	2209.18	1927.63	3778.79	1478.74	2511.07	4117.94	4551.63	2459.91	1619.29	1900.14	2875.07	1095.63	4367.6	4047.88	3939.76	2926.39	4246.61	8307.23	6776.55	6469.69	8728.3	6893.65	5450.22
M213T165			1.41869	2.17221	0.000438054	213.017	164.551	21451.1	34180.1	15275.7	17801.1	19823.8	14712.1	23760.8	25122	25414.6	44837.8	20906.3	20219.7	16849.1	12892.4	35029.6	9476.33	11843.5	7719.04	22354.1	10328	18507.1	25195.5	32385.8	28551.2	44069	20789.9	23359.8	64078.3	41499.9	35518.2	13590.2	15530.8	37111.9	21171.1	28037.7	30071.2	68719.8	49575.8	52410.1	42555.9	59546.5	43275.7
M272T324			0.305653	0.0789049	0.000439172	272.028	324.255	4463.83	4108.06	4178.56	3156.32	3729.56	4188.77	3212.77	3621.71	3166.64	3111.2	3900.25	3491.82	12216.7	17518.1	14254	21222.4	9660.01	33103.6	23455.5	16795.1	22397.5	13905.8	8728.29	20211.9	429.705	1047.98	312.871	99.8916	1267.58	534.872	2389.43	1526.31	492.347	2243.53	2532.52	1428.36	160.176	232.802	145.2	69.3775	73.67	156.153
M439T702			0.48673	0.584445	0.000439463	439.086	701.947	6708.87	9424.2	12823	13834.6	10927.9	8886.84	6597.19	7703.37	7979.42	7900.81	9908.32	7308.36	12292.8	10311.4	10664.8	11195.5	12865.1	11325.8	5576.08	4746.45	6679.66	6258.88	6756.62	7111.8	14611.5	10757.2	11299.1	8897.08	8213.99	8086.78	8023.86	13496.9	12355.2	13302.6	9726.53	11733.4	5412.92	7243.65	6416.23	6784.5	6968.21	7289.89
M823T46			0.353683	0.195026	0.000440268	823.177	46.088	3327.19	2821.93	1980.69	1974.72	1720.67	2427.31	1116.94	1118.93	942.872	963.02	1465.77	3092.49	3717.85	3873.92	4231.2	2322.61	5382.61	5551.36	437.147	1238.54	1014.6	786.908	1002.41	1134.66	3164.8	3353.51	2820.6	1505.49	2675.45	1357.32	2488.19	3091.46	1485.62	4525.93	2424.81	2356.99	432.171	88.5623	734.262	636.65	703.885	597.637
M243T116_1			0.894034	3.08199	0.00044218	243.087	115.974	6327.29	6050.25	13278.5	7070.39	4554.59	10003.6	11323.1	10236.7	13565.8	14861.4	11595.9	12919.8	16928.9	11242.9	9072.85	5957.97	7547.62	20163.4	14612.2	20511.5	26773.1	14743.5	23566.2	17772.8	12720.7	25701.2	12451.4	8940.58	31916	18154.3	3516.53	7110.17	4466.94	9373.91	5486	4585.65	9401.79	14821.8	24766.1	18313.2	17834.6	21312.1
M299T94			1.43615	0.15237	0.000447593	299.056	93.753	26495.8	25602.3	46639.8	52327.2	11605.9	30937.2	5996.58	21180.7	7424.2	1067.42	1504.71	13453.6	59592.7	26535.5	23879.2	47725	136356	145738	30994.2	25866.5	45300.9	42324.5	57610.6	50398.2	26834.7	32889.5	27885.6	11874.5	22690.4	36837.6	36529.6	64175.9	26683	63197.2	41301.4	26046	6158.35	7777.72	7986.96	5682.98	534.033	11161.1
M328T57_3			0.259917	0.477643	0.000448652	328.257	56.666	1838.74	1262.84	2389.11	1771.42	1895.26	2409.84	852.052	1261.38	1433.99	1362.02	1003.74	1440.52	2085.11	2727.93	1943.03	1838.6	2577.38	2280.52	1202.95	1329.79	958.562	1440.11	2029.47	1212.04	3189.37	2415.21	2465.91	1538.51	0	1821.13	2826.41	2919.79	1413.71	2445.71	2431.06	2499.32	1408.68	916.766	861.002	1578.05	1069.37	1109.15
M159T38			0.303805	3.54061	0.000451906	158.911	38.305	672.503	698.07	457.834	585.743	767.55	936.673	452.79	473.673	673.623	862.633	732.866	514.919	657.285	375.36	590.472	783.433	880.358	313.542	349.424	1391.4	1017.56	544.18	428.941	1375.61	1256.77	1400.39	1417.19	583.846	2260.19	437.836	375.365	416.314	624.641	594.848	717.726	629.446	3034.72	1426.26	1436.8	2547.4	1892.37	1553.01
M303T68			0.847143	0.102442	0.000452845	303.232	68.401	696.454	3079.57	1392.23	1685.32	2481.92	1469.68	918.981	693.769	641.63	733.286	281.777	412.04	441.64	1605.94	1309.08	1360.36	4853.44	3726.19	548.042	921.232	523.164	1202.07	1190.67	557.865	4721.85	3868.6	4015.02	3431.09	1569.88	6017.92	17563.6	19038.3	5155.76	18265.5	10126.1	10007.6	709.722	2022.32	877.18	1869.15	1823.94	909.095
M739T394			0.819425	0.0595427	0.000454221	739.414	394.039	13883.6	10138.7	6967.02	9114.29	19074.6	9442.64	12239.4	4871.52	6511.07	6038.55	5811.79	5202.68	10878.7	13096.6	18059.9	17430.3	19532.2	13730.4	7454.79	8366.04	7494.31	7372.25	8308.64	4617.21	17358.2	25556.4	20603.1	15649.3	8940.07	22529.1	16543.7	6676.42	11409.4	5370.53	14891.5	19291.3	334.551	598.792	355.404	1483.54	560.555	1084.2
M509T604			0.822065	0.473978	0.000454791	508.888	604.213	28733.8	26079.6	34961.2	33455.7	30274.6	30866.7	33046.1	11502	32463.9	23241.8	39661.5	29984.7	32522.8	28328.1	27793.2	29344.2	23459.1	29511.1	27039.8	25861.4	30466.7	23800.8	27952.2	26204	29396.4	23504.2	18897.4	20302.7	36099.9	32789.2	25405.5	18187.8	32264.1	25127.5	22104.5	26239.5	5041.45	14787.4	9066.64	16481.7	13651.3	11750
M351T310			1.10798	0.214694	0.000456313	351.072	310.024	10529.2	9326.46	6060.61	4806.82	6868.09	8025.27	3456.39	4182.45	5881.82	4782.22	7484.86	8118.61	64039.4	52880.4	133574	61955	65692.1	89802.5	114728	86613.8	91510.8	52739.7	59477.9	97270.1	20626.9	18991	31467.4	9274.2	19266.6	11010.3	21032.6	38516.9	13680.5	36874.6	37918	23070.7	6963.26	7594.33	3270.7	5638.42	6684.78	6581.21
M728T500			0.335445	0.0173199	0.000458492	728.443	499.562	2421.42	3236.44	3506.92	3715.79	2731.18	2328.76	2588.08	4285.82	2702.28	3125.03	5326.53	3033.88	1831.19	1644.27	2067.01	2688.17	1916.37	1441.68	4490.06	3959.12	4857.98	3415.92	3406.47	3366.19	772.494	1152.86	1099.03	1001.71	1754.22	1368.04	941.409	3179.13	2896.98	1446.48	1901.74	1256.19	0	27.8996	13.0991	83.2819	51.0792	25.9305
M135T41			0.928273	1.61186	0.00046269	135.008	40.937	54467.1	64808.8	70287.9	70958.6	61106.9	71006	63792.1	58211.1	69115.5	71856.2	84206.3	89854.4	53742.1	53712.1	56219.4	49640.7	73677.6	54259	54498	53857.6	57601.8	48913.2	60411.6	49895	38064.1	55084.6	46187.8	27797.5	67011.7	34579.2	12836.4	20793.8	11277.1	24579.6	20281.6	20291.6	29683	28511.1	31378.8	29695.5	31008.5	27124.3
M219T819			0.280101	2.10536	0.000464767	218.905	819.427	1214.42	1169.2	1239.19	1288.53	857.365	1403.16	953.917	794.411	1040.46	1217.92	824.478	962.311	1168.07	651.681	688.85	864.97	1200.69	940.726	1069.67	784.113	1029.49	827.446	1001.82	905.725	948.188	1087.2	1658.54	1178.51	1008.37	791.843	924.531	1347.31	831.195	1211.89	870.639	768.325	2341.49	2648.42	2495.74	1778.72	1820.48	1450.25
M227T679			0.272266	0.218129	0.000466051	227.041	678.514	2160.72	1802.15	3268.75	2586.89	3715.5	2214.96	1594.17	1931.85	2149.52	1813.35	1515.92	2354.89	4078.49	4302.37	4185.45	3718.91	3357.52	2659.27	3091.75	2849.92	2938.93	4516.97	2785.51	2812.31	3062.64	3005.2	2064.86	1796.98	3951.79	1629.77	1390.75	1062.31	1447.11	2233.57	1416.87	2554.19	171.032	188.109	880.435	281.635	327.743	355.198
M491T609			0.823385	0.453019	0.000466624	490.858	609.16	26769.8	30375.3	32979.7	30857.2	30624.9	33096	28190.4	25732.3	22928.3	25050.6	8175.82	26088.9	28075.6	18809.5	25932.8	28064.5	25505.8	26908.2	25217.1	17722.8	14958.3	17085.8	25702.3	24522.3	15176.8	20730.8	25063	17241	25278.9	17593.9	20982.2	19997.4	31756.6	25475.4	19144.5	25148.8	3426.53	12694.9	9080.25	14873.5	11432	13050.3
M979T261			0.905697	0.398117	0.000466778	978.584	261.42	34224.8	30864.9	20027.9	28258.9	25771.1	11556.5	36380.1	15115.9	32091.8	16838.6	20073.7	7258.71	22187	16072.5	32438.8	22298.6	23451.6	27849.1	31404.6	32788.4	20926.2	31896.5	42268.1	26821.1	10755.9	13826.1	21568	18890.1	12407.6	21265.8	26250.8	16066.5	25051.2	29719.1	23673.6	27339.4	5866.44	8596.51	2435.8	13190.9	11347.5	17524.2
M437T400_1			0.172704	0.468853	0.000469108	437.167	400.047	1744.51	2243.62	944.441	1383.59	3153.44	1534.42	1380.72	1381.09	1407.08	1839	992.813	1890.98	1926.07	2357.47	2009.53	2254.01	1752.08	1633.36	3230.64	1904.84	3323.66	2057.33	1454.24	2268.03	3404.3	2784.45	2303.25	2616.69	2114.1	3054.9	968.606	1139.59	917.15	1047.18	920.336	1120.84	200.856	218.515	386.289	712.308	619.395	729.068
M447T327_1			0.164517	0.384906	0.000471199	447.076	326.797	2719.54	2970.43	2593.52	2496.48	2884.2	3458.65	2856.91	3142.85	3341.61	2383.08	2740.79	3231.95	2923.59	2913.63	2526.07	3955.41	1654.57	2145.78	4214.39	2739.44	4135.72	2629.68	3167.15	2302.48	1018.23	766.943	1287	1122.27	795.957	1275.61	604.828	582.34	920.854	1226.72	824.536	747.713	337.021	249.387	292.043	294.612	364.237	351.43
M831T141			0.592442	0.279321	0.00047212	831.496	141.357	4478.11	6145.44	8226.93	5942.43	6197.42	1966.86	14106.9	10961.4	28289	20869.7	24370.3	14969.7	22700.2	22599.4	12725.8	2705.73	8640.48	6161.47	6146.74	8907.31	43854.6	37719.8	31735.7	4534.12	3174.09	6059.86	10210.9	3213.86	3950.25	4464.22	8455.03	6522.89	13112.8	11038.8	7871.65	5196.06	3666.18	2696.8	1838.44	2414.32	1486.18	2477.86
M273T657_1			0.696185	1.68705	0.000474419	273.06	657.265	2445.16	2303.11	3498.78	3621.99	2009.93	3979.49	6692.02	8069.97	9817.21	5838.66	8344.89	6188.15	3244.38	3032.72	2773.91	2495.5	7831.69	4907.57	4301.36	3718.32	4557.4	2602.82	3480.11	3564.94	11603.7	19797.5	10602.2	9713.97	20849.6	13207.9	6703.3	10143	7532.53	11868.3	9478.93	11252.5	16730.4	12494.4	16342.3	19361.8	17020.2	14176.3
M671T968			0.186654	1.70314	0.000479056	671.169	967.609	3784.79	4379.38	3953.28	3787.14	5190.92	5217.81	18250	19311.7	25375.5	13577.8	21759.1	12034.2	1560.39	1253.42	1998.57	1466.73	672.538	483.536	4290.42	1781.13	2265.07	3182.92	2700.27	2434.76	2470.89	2085.96	1124.7	754.406	1609.95	1966.88	641.362	721.707	715.818	734.256	453.906	785.954	901.894	1223.17	1462.64	1211.17	1102.79	1001.19
M369T339			0.446316	0.163057	0.000482173	369.109	338.711	1139.31	571.481	689.949	562.804	868.55	1032.74	1621.13	1467.29	1672.44	999.892	1759.18	2930.88	951.478	624.84	5240.19	2270.2	3003.81	2932.01	8290.82	7866.68	22078.4	20929.5	6647.08	10734.3	5592.13	9790.6	5508.41	4742.48	5701.07	4023.77	2559.71	4125.98	2538.75	4360.05	5430.01	6904.83	371.464	383.261	532.45	1563.81	572.321	803.019
M95T175			0.441029	0.588625	0.000485397	94.9798	174.577	10431.5	22005.6	9587.33	5010.36	7890.21	6000.23	15847	17060	26081.2	34095.1	25671.3	10905.3	5584.43	11326.9	12601.7	6650.63	12885.4	3992.19	4652.12	8291.44	8694.8	12404.4	6645.1	6764.53	8998.36	18559	7353.99	10554	9240.23	7418.8	10121.4	10092.3	10979.4	7869.19	9340.92	10521	4630.31	7480.61	4186.48	5054.53	5222.45	8109.93
M343T828			0.233177	2.06052	0.000489982	343.021	828.006	499.464	464.346	700.236	565.302	657.362	657.64	785.045	968.26	723.821	805.833	422.75	1124.83	587.902	870.565	1556.86	938.405	317.368	385.847	698.612	883.52	452.877	716.086	518.683	647.249	4886.47	2554.54	1862.8	2223.63	2908.93	1891.26	655.406	639.216	936.36	567.457	725.442	820.68	1987.77	1496.44	1588.69	1392.41	1567.92	918.837
M547T624			0.31847	0.256739	0.000490102	547.025	624.389	2572.74	2725.54	4998.54	5528.14	3457.23	3287.57	4811.23	8500.49	6603.47	5103.52	10672.1	5290.03	4509.02	2838.03	4011.22	3577.29	2071.32	2697.14	5233.08	4563.85	7460.2	4560.93	5609.82	4991.91	6241.86	7040.37	3066.33	3530.22	10835.7	4823.26	2091.39	3856.06	2427.08	1765.94	1609.78	2554.72	1031.21	797.077	661.604	399.522	224.541	558.689
M148T529			0.6547	1.67933	0.0004953	148.043	529.185	10286.7	10549.9	7927.36	12168.6	7980.32	9057.4	14382.4	13641.6	11454.2	11524.6	11035.5	14694.9	6422.05	7852.3	10615.4	8837.29	11138.8	11151.1	7981.67	6290.85	7966.23	7667.08	7837.3	7563.1	34709.4	40674.4	23137.7	24097.7	26398.8	29245.6	5492.16	10518.6	8290.66	10661.1	7294.53	8627.15	12199.8	11532.5	16795.3	14948.3	15076.5	14898.8
M311T69			0.421116	0.367327	0.000500301	311.041	69.3225	2302.7	2480.5	8268.21	12260.9	3712.67	10234	8022.52	8658.48	68.3879	5746.02	4821.71	7874.36	5808.19	4614.34	4211.69	8330.62	24778.2	23272.2	7068.61	16222.2	12420.1	4925.78	5725.56	5718.88	2609.64	3622.78	4155	1104.67	3420.05	1654.84	4383.96	4741.58	5846.74	6422.34	4108.21	5582.73	1703.49	1445.3	1096.07	1617.49	4511.29	1044.93
M401T57_2			0.792551	0.177904	0.000500364	401.289	56.613	5936.81	4712.78	5369.21	6314	6364.67	7026.68	3656.19	2548.09	3265.14	3023.07	2088.58	2436.28	5124.89	5769.3	5864.33	7109.41	7583.22	9725.47	3116.91	3263.59	2079.81	3244.21	3240.77	2316.18	9881.23	6602.01	7903.05	6176.95	4402.98	12351.7	22953	12379.1	10065.6	12157.4	8557.85	11586	1499.86	2124.49	3556.16	1599.6	2316.91	2725.93
M1039T604_1			0.297728	0.340466	0.000504687	1038.71	604.255	3692.63	3620.77	3949.78	3963.74	3418.95	3973.87	3427.53	3904.84	3612.25	3299.63	4342.27	3443.12	3774.84	2827.77	3621.98	3185.12	1502.93	2646.53	2672.71	2512.63	3290.39	2893.81	2755.06	2801.87	3129.97	1699.32	3138.68	3365.32	3397.64	3722.06	2366.23	2899.44	2834.47	2352.66	1272.27	2971	189	650.105	604.161	1175.07	894.375	1490.8
M645T280			0.441266	2.64512	0.000505105	645.387	280.43	2400.33	2119.35	3472.49	3832.72	759.018	4234.27	13938.9	17827.9	11395.2	8450.1	17258.9	9397.27	2246.54	3383.28	4976.49	3799.08	2975.3	3662.06	9579.39	5262.2	10476.2	5697.65	8450.64	6351.45	1367.22	4416.03	1797.77	1894.44	6875.65	3050.64	1494.13	2870.36	0	2214.44	1970.79	1544.9	2776.29	5528.97	4250.64	4507.34	4599.01	5039.2
M593T312			0.31624	2.08049	0.00050783	593.208	311.685	2053.71	2216.52	2222.56	1854.95	1374.1	1943.06	14793.1	16981.7	16907.4	11894.6	15659.5	13510.7	3181.06	3799.44	2980.62	3610.22	1728.91	1453.08	8320.44	6545.49	9706.41	7212.34	6573.19	6478.26	6386.56	6111.98	4505.65	5726.73	8309.46	7100.66	1202.72	964.924	1637.22	1096.94	1406.5	1692.68	2578.11	2147.82	2850.92	3470.77	2059.34	3539.04
M289T905			0.232598	2.07814	0.000513724	289.116	905.058	645.845	820.224	2198.22	924.969	824.634	716.98	15285.4	16716.8	17865.9	12964.5	17145	12841.6	1010.47	969.043	1488.02	1531.78	1122.71	989.94	2630.85	2267.18	2463.51	1668.86	2259.41	2338.21	2130.37	2052.26	1585.89	1990.7	1875.08	3086.46	488.347	969.962	540.491	505.397	842.246	837.986	1285.35	1578.05	1706.93	1820.94	1039.19	1265.34
M499T395			0.230959	0.359291	0.000519013	499.241	395.199	1173.54	1432.38	1409.88	1176.08	1227.21	1291.5	1909.76	1634.69	1628.4	1723.04	2219.57	2137.12	1762.13	2631.17	1227.36	1656.33	1666.94	1274.3	1592.1	2616.03	2827.23	1754.12	1831.98	1862.03	3970.59	2269.34	2473.26	2677.59	3133.59	4753.36	1889.94	1819.52	951.028	1129.06	1474.87	2151.71	781.457	545.546	452.206	715.385	460.907	427.628
M193T272			2.21586	2.1756	0.000521881	193.05	271.709	33678.7	33932.8	37901.3	58253.4	23782	41016.4	180377	208041	183775	164264	158524	224544	61355.3	53968.7	76067.4	50346.5	82706.4	77440.5	207380	144540	153467	132359	210196	143379	105345	117876	89192.4	64892.7	133626	81585.3	59835.3	68362.3	16374.7	103197	61297.6	32531.5	106960	109388	134378	136201	128243	128014
M443T380			0.404109	0.0446533	0.000528788	443.142	380.316	2675.58	5457.17	6924.46	7257.58	6571.36	6062.61	7248.91	7808.37	9863.97	4161.54	5199.6	4927.92	5925.63	7424.41	7323.15	11928.9	7709.6	6777.73	8650.46	6688.94	5895.65	5954.62	10953.3	10902.2	3447.33	6550.19	1414.43	3217.05	552.26	1885.16	2861.89	1950.05	1565.28	4155.85	2437.72	5296.95	165.09	150.375	184.104	164.437	54.4096	97.2998
M425T140			0.62755	2.63398	0.000530322	425.182	139.511	2750.8	4441.54	2042.5	2610.66	3085.03	3314.42	5014.94	3058.84	2852.87	3031.48	4419.92	3528.52	2814.44	6210.8	3123.76	2963.49	3589.8	3187.94	5835.82	6640.07	6602.31	5355.53	5007.22	6908.88	20043.5	23481.7	16348.6	6889.93	16300.5	19292.9	4430.22	4082.83	2711.45	2102.69	2660.15	5475.8	12238.6	6938.06	6168.4	9255.61	9739.27	12193.6
M440T616			0.424931	0.253394	0.000543977	439.967	616.102	1912.95	1775.99	1789.87	1321.17	1349.3	1072.09	10851.7	11534.4	10294.2	8183.71	10177.6	12765.3	2526.3	2273.3	3491.22	2674.12	1454.81	1549.64	8301.08	7298.18	9254.97	7276.69	6376.44	7323.97	8306.95	7995.42	6114.61	7730.12	10648.5	8139.23	3971.23	4369.57	6450.78	3405.22	3438.03	4381.2	132.67	144.834	127.797	2754.26	1562.74	1869.99
M144T656			0.345138	3.83003	0.000550287	144.006	655.729	1720.86	1852.78	2263.72	2852.95	2250.26	2441.71	3674.65	5419.44	4281.8	3053.46	6546.9	4656.77	2677.28	2336.08	2540.63	2726.93	570.413	1559.37	3270.15	2911.56	3852.22	2695.39	2924.72	2909.05	1067.73	1676.92	1576.65	1372.78	1468.37	797.27	466.348	797.621	607.207	615.078	598.304	833.379	3023.78	3299.53	773.46	2412.21	2702.85	2793.97
M485T394			0.233425	0.344733	0.000563152	485.188	394.43	1540.21	2602.27	2244.65	3339.76	1681.29	3938.84	8209.23	7955.2	8751.64	7008.82	8815.66	8155.04	3446.57	4527.5	3730.59	4142.93	4246.5	3235.67	6316.74	6171.66	6632.71	7707.56	7146.55	9297.3	2210.78	2428.92	1507.92	2230.64	2220.74	2275.57	1815.43	1222.27	1191	1486.63	1355.35	1902.32	357.945	173.536	280.497	1229.85	477.173	574.282
M439T58			0.31768	0.373668	0.000565787	439.306	58.2	2452.71	1274.46	3102.92	2518.6	2945.33	2493.24	2074.25	2105.44	2322.17	1426.87	923.425	3423.86	977.881	2821.66	1775.72	2832.54	2028.78	2321.78	2225.68	1543.25	969.855	1643.83	2001	1309.85	2211.04	1543.55	2422.45	2518.44	844.859	3786.57	3277.16	3590.07	2544	1547	3116.69	3975.73	974.998	1014.49	757.309	1565.05	876.616	1556.5
M229T842			0.355111	2.167	0.000567429	229.012	841.678	960.981	1534.1	1048.77	912.04	1372.85	1399.22	3427.8	4058.28	3323.46	3798.33	4406.86	4369.42	1467.99	1858.32	2467.35	1518.87	1141.73	1076.14	2166.02	2538.95	2826.84	3542.03	2246.34	3150.65	3664.87	2402.44	1808.56	2205.58	3252.83	1411.69	1507.52	1674.26	1327.11	1276.43	1754.93	1659.64	3492.99	2632.12	4044.84	2550.3	2628.48	4587.45
M866T592_1			0.304875	1.40566	0.000570075	865.898	592.355	2751.68	2088.79	2533.75	2211.41	2271.84	1975.51	3379.89	3271.6	4696.84	2938.16	3115.74	1708.49	2859.5	2382.87	1896.46	3434.11	2910.8	2870.77	3422.31	3189.56	3704.88	3235.47	2340.64	3088.04	2496.32	5464.09	2219.8	2333.08	4445.67	3607.71	2874.12	2987.57	2291.86	2545.48	2901.61	3379.89	3287.35	4061.49	4236.63	3664.12	4180.97	4438.34
M393T611			0.900047	0.515225	0.000574316	392.881	610.864	25080.3	39060.9	26149.9	37492.8	40150.6	31341.1	34620.1	29803.3	29325.7	21580.4	19376.4	19934.3	36382.3	34479	33341.9	38321.1	22795.8	27778	22342.4	23009.9	17782.4	27832.1	20359.2	22514	27718.9	17181	29244.1	19577	26246.3	17925.3	33421.6	35731.6	27046	28396.5	28152.1	25639.7	5027.03	14405.6	13319.5	17735.2	19924.7	21497.9
M307T105			0.62621	4.28537	0.00057815	307.085	104.719	1328.84	1941.98	1289.67	3012.29	1495.47	1784.01	2676.48	2681.42	2696.65	1976.34	1242.49	2289.75	2362.77	2765.15	1643.94	1668.26	1491.62	1024.1	769.191	7317.72	2779.86	1521.94	745.598	1366.73	4583.56	5279.52	3443.49	3625.71	9314.17	3854.84	1489.04	1516.94	2558.04	2476	1146.31	1340.03	7465.93	10610.7	10938.7	3935.3	6622.53	5536.25
M403T380			0.356692	3.53041	0.000582922	403.128	379.738	1119.6	3449.28	2093.61	1770.66	2168.35	1801.56	1577.87	1372.39	3627.9	954.318	1189.32	2454.22	1817.2	3090.05	2813.79	4412.38	3029.01	2761.99	3250.64	2850.65	1573.54	1156.81	4203.32	2429.21	746.022	2058.48	651.113	932.035	1136.95	605.319	1172.68	445.646	428.424	411.928	754.154	1361.82	2149.33	2376.36	4315.39	1934.14	2911.59	2463.55
M977T601			0.261446	0.501547	0.000584202	976.778	601.361	2198.02	3308.07	3560.96	2393.79	1839.09	3331.87	1593.92	1831.95	4068.29	3515.03	4113.8	1553.19	2669.34	1837.72	3650.38	2528.3	3173.51	2471.05	2966.61	1149.69	3678.68	2608.88	2698.68	3048.59	2501.87	3861.24	2645.78	3315.79	3686.51	3483.09	2286.03	3155.29	3406.98	2276.93	2623.42	2307.49	881.836	1284.15	794.778	1595.05	1923.36	1573.74
M101T137			0.508903	0.648813	0.000584969	101.024	136.65	14105.4	14176.1	26051.6	33161.2	8069.85	9038.12	17465.3	13620.5	20474	16170.6	10348.8	14666.4	13186.8	9827.84	15423.3	8652.26	20391.2	17895.1	10809.6	10543	21802.1	40594.7	38342.3	8399.64	14853.3	23728.6	21568.9	19622.4	19814.3	15491.9	13191	14279.2	15065.6	15818.1	12375.4	17539.2	10400.5	7930.97	10939.6	10913.9	6765.87	10318.9
M1121T591			0.397908	1.62382	0.000585119	1120.88	591.062	4411.63	3148.63	2580.48	3173.97	2737.66	3585.1	4413.51	6522.22	7299.85	6333.77	6132.63	6441.77	4755.39	5334.68	3558.85	4015.64	3925.27	3907.62	5170.92	4952.96	6253.6	4895.08	4953.78	4886.64	7115.9	8551.92	6434.23	6638.35	5943.1	5468.62	2403.97	3298.03	3056.88	3998.83	3958.36	4048.28	5896	6058.26	3928.44	5709.88	6117.7	6007.2
M134T312			1.38931	1.23257	0.000587756	134.047	311.688	90227.8	86316.1	96958.9	84557.9	78141.5	78889.2	210651	223624	207487	185185	211702	181760	101246	100707	94404.9	95050	69751.6	71037.5	149970	141165	172634	142806	138132	129699	171640	175338	126597	157705	195800	164885	90308.4	100759	84753.9	77567.3	78063.1	92046.2	107950	107414	106318	113274	99620	110671
M508T603			0.529499	0.444936	0.000591836	507.893	603.33	10592.5	11912	11974.8	12446.1	11260	13255.2	11285.2	12852.6	10635.5	10581.1	2125.77	11463.2	9333.27	10642.9	8828.96	10133.3	8711.32	9370.13	9596.66	8515.54	11331.4	8916.21	9223.48	9105.34	8345.28	11639.2	6902.2	11126.5	13191.3	11924.1	8926.22	9544.78	11643.1	8809.23	9116.22	9453.66	1552.5	3734.95	2488.73	8464.34	5210.97	4129.28
M252T46			0.113239	0.644576	0.000595503	251.997	45.7895	1500.38	1390.55	1644.71	1389.86	667.5	825.126	1836.27	2103.93	1748.02	2612.13	696.737	3431.71	859.18	915.354	538.153	861.894	1969.5	1124.72	523.277	2386.36	1403.05	953.568	569.894	522.096	585.519	1391.21	1376.5	448.097	737.205	800.505	974.392	710.033	899.533	837.937	774.36	709.423	679.454	545.087	510.613	423.18	577.646	426.103
M407T759			0.167408	1.32756	0.000602554	407.193	759.067	922.896	965.183	921.758	1204.45	857.624	991.271	1412.55	1634.92	1531.81	1097.79	1893.73	1369.88	1325.45	1548.27	1384.69	1225.15	1765.26	1178.45	2420.26	2202.5	2294.41	2117.64	2282.88	2128.13	2530.09	1951.64	1528.63	1697.9	2169.26	1784.15	1048.16	1156.18	1086.26	883.366	928.34	1009.43	1192.01	1312.93	1536.97	1280.58	1304.25	1486.97
M614T601_1			0.164312	0.146547	0.000611286	613.861	601.256	1941.23	1924.31	2402.57	2347.94	2073.59	2229.13	2079.79	1985.14	2353.46	2235.49	2731.38	2215.81	784.407	1043.28	455.275	452.373	911.655	539.408	1301.82	888.554	1455.88	1028.19	852.93	748.766	1301.52	1255.67	1267.31	1156.48	1310.18	974.827	364.276	641.148	660.873	217.299	535.196	829.313	16.3622	21.9564	84.9203	145.777	36.8748	170.11
M409T57_2			0.620021	0.264104	0.000612823	409.26	57.339	21114.1	18663.7	19718.7	19223.6	18143.3	21335.7	10551.4	10848	12231.7	12699.6	6839.59	14662.2	15128.7	14016.3	9246.54	13900.4	9872.12	14341.8	6683.28	3260.18	5185.14	4273.71	7644.26	4035.7	11604.5	8660.8	8064.54	6900.2	5334.62	9946.3	15046	8627.91	5801.69	8668.98	6865.25	8217.12	2004.16	1829.62	2714.6	2541.69	2878.04	2089.32
M393T382			0.197401	0.237959	0.000617766	393.176	381.872	1885.52	1951.68	1015.53	1217.95	1089.29	1556.87	3369.41	3267.77	4258.81	3451.3	3996.87	3963.83	1505.36	2146.5	3448.99	4249.96	1475.37	1488.81	4237.47	1242.72	3695.3	2690.88	2367.51	1859.92	1807.73	3570.14	1739.74	1477.88	1602.83	1488.91	1216.58	1186.31	800.64	942.159	632.985	508.023	407.47	207.714	31.9121	169.692	411.367	29.8589
M520T265			0.788576	0.142778	0.000621204	520.277	264.8	7543.79	9090.1	19053.5	23270.1	9606.92	11572.3	12263.7	10225.1	10465.7	7121.4	11727.7	6546.52	6826.49	7186.28	11304.6	9173.6	17586.8	17452.8	9452.47	5243.39	14747.6	8653.68	7534.7	7903.78	9558.26	5643.26	5154.59	4315.65	13164.4	8337.76	9146.92	23175.4	13002.8	12482	9615.22	9127.31	1473.78	1506.53	405.138	2610.01	1801.24	3132.93
M300T64			0.342707	1.90972	0.000634624	300.108	64.173	1264.63	741.056	1145.22	874.782	547.82	473.287	1379.66	817.494	13484.1	1765.15	2123	2013.74	1941.37	2191.04	1716.71	1870.72	2932.52	2064.4	23422.9	2387.41	2628.59	3512.28	2181.28	2295.97	6176.36	5221.52	3976.22	6630.07	7453.65	6078.64	2219.84	2149.22	1555.74	1567.32	1516.13	1455.85	3332.09	2174.4	2955.8	4234.41	3842.04	3444.73
M659T709			0.3838	0.519077	0.000637912	659.174	709.359	2170.02	3540.29	5112.85	7495.31	4338.22	5873.42	5965.63	9419.78	10196.7	8787.52	12906.7	6427.34	5591.04	5960.55	3827.78	5672.39	6851.98	6016.95	5616.83	5730.4	5456.27	7766.71	6300.29	4865.16	6563.71	6573.7	5727.97	6669.31	10241.1	6390.39	4787.8	7751.05	4911.41	5857.16	5410.94	7819.78	2760.38	3801.25	2879.86	3865.2	2642.64	3016.76
M535T751			0.166059	0.643647	0.000641252	535.153	750.933	1158.1	1047.38	1102.2	1357.88	1162.17	1193.12	2332.23	3345	3769.23	3067.3	3648.75	2878.34	1205.33	1028.16	1209.5	845.19	1302.57	867.166	2424.38	2867.85	3105.69	2666.9	2150.55	2531.24	4882.44	4798.19	3183.03	3724.59	5419.66	4348.13	1734.03	1928.94	1287.49	1761.98	1577.34	1693.04	1051.82	948.265	1015.48	1413.67	822.976	1173.2
M506T593			0.93623	3.68374	0.000642473	505.965	592.927	4707.8	6373.54	6851.55	6109.83	5896.87	3927.41	12133.4	16914.1	17047.8	14926.8	17239	14223.4	7009.94	7071.16	5820.62	5923.54	5000.45	4609.77	9698.7	7993.05	11457.5	11853.2	8323.3	6725.49	24941.1	29372.5	22463.8	27712.9	32947.5	26866.4	3463.48	5375.31	4944.25	3632.45	4670.53	8022.28	6810.83	18839.3	20147.4	27118.8	18421.9	19572.9
M605T80			0.387348	0.329914	0.000642977	605.243	80.289	489.537	144.933	1016.86	3191.27	829.483	795.7	379.826	208.212	462.015	147.736	306.1	580.988	1077.79	1449.3	610.238	1209.64	3796.64	3608.62	3120.15	1830.13	2508.18	1926.13	1442.75	1672.4	4652.41	1862.27	3381.18	1916.03	3544.21	2212.29	5786.41	3976.74	2803.56	3752.79	3554.49	3080.98	716.262	1145.11	1569.75	615.491	2603.13	923.419
M679T394			0.296717	0.0816922	0.000655939	679.393	393.584	2921.54	2936.98	2345.16	1693.99	627.053	1671.42	1129.77	752.058	1324.71	759.547	654.005	821.952	3009.36	2599.36	4595.15	2125.36	1579.59	1755.37	1092.96	973.025	971.585	1204.56	1100.35	1602.22	2564.75	2766.35	2218.58	2722.39	1459.78	3751.99	1959.13	999.611	1022.79	1539.98	1643.24	3153.69	99.7642	148.74	109.781	179.828	151.751	153.071
M443T56			0.369105	0.407837	0.00066899	443.336	55.8935	1682.18	1256.6	1159.54	1602.79	2375.47	2090.74	1175.01	3419.2	1046.52	897.303	620.6	2791.92	1293.92	1755.87	2877.89	1931.51	1811.71	2286.8	1720.1	2663.76	640.668	1876.68	1708.72	1163.19	1718.52	1435.36	1603.49	2165.65	820.137	2267.33	6118.54	4412.68	3322.13	4183.98	3283.54	3776.44	1880.22	1441.45	1308.69	2500.71	725.972	2378.59
M291T60			1.00291	0.28821	0.000670051	291.197	60.493	28837.2	12630.2	22558.7	10689.6	12787.2	20417.4	30058.4	26514.2	14203.8	27958	15443.2	40492.6	13370.8	12189.3	15970.6	8570.83	16893.6	14735.1	5192.66	3897.19	4126.11	10592.1	7309.3	8262	31949.1	44956.3	40534.5	40851.9	17087.8	78109	40049.2	18592.6	20313.9	25043	16203.6	28671	6177.87	7032.78	5242.14	10689.4	6577.87	7186.74
M145T711			0.920839	0.456264	0.000675604	145.014	711.162	17894.1	17299	25635	39627.5	25210.9	44039.5	7195.13	9731.96	8969.26	13164.9	16464.3	5733.29	39146.5	52791.3	28525.5	47783.8	67564.7	58874.6	15774	15452.7	15629.5	20155.2	23457.2	16071.1	14982.7	15169.8	16664.9	27772.1	13258.3	27355.8	23132.8	24010.9	23924.4	34338.5	37632.1	41881.7	13788.1	10289.7	14087.6	14287.8	14719.7	17199.6
M446T313			0.391447	1.51398	0.0006788	446.047	312.904	5887.85	4835.66	4586.34	4094.02	4779.9	5274.31	5565.41	5962.69	6247.51	6582.94	6467.32	6515.44	5662.12	6403.13	6025.88	5786.28	4442.18	4717.21	6380.08	6518.45	6751.24	6901.17	7149.11	6672.35	5468.67	6608.37	5746.92	7414.26	5802.44	6135	4019.5	3949.66	3310.55	3536.32	3615.25	4768.92	5370.45	4887.1	7200.47	6473.22	5258.03	5935.45
M389T376			0.595612	0.0583987	0.000684903	389.164	376.484	6528.44	2731.35	2676.89	1255.45	3314.78	3082.04	3940.15	2858.74	4167.82	5279.45	3437.51	5692.65	3918.36	3701.96	3212.73	2180.11	2193.62	1641.32	2259.58	2009.92	957.659	1501.6	1300.79	1963.88	2018.68	2279.35	1994.42	6323.26	1844.47	4993.92	11287.1	3101.14	6583.92	3451.99	6156.65	8473.67	132.657	214.864	70.9189	740.676	646.254	475.359
M546T311			0.22732	1.90629	0.000687356	546.135	310.927	1391.03	1487.91	2070.58	1765.15	1124.14	752.079	6167.23	7562.66	6255.37	5553.6	8713.77	3969.93	2141.71	2168.76	1491.33	2183.87	1170.53	559.953	2682.22	3314.56	3797.19	3960.08	2980.81	3188.79	4415.88	3367.13	1709.03	4267.25	6605.58	4339.6	731.82	1107.64	1234.35	591.072	440.154	862.573	1385.2	1698.73	1610.54	1359.46	1960.98	1454.79
M243T696			0.528597	3.44566	0.000692143	243.018	696.442	2907.1	2457.69	2063.29	2549.37	2449.24	2081.06	2913.52	1881.12	3271.63	4569.26	1697.96	2341.72	1716.15	2386.64	2040.41	1802.07	2002	1451.54	1213.74	566.786	998.527	921.989	819.681	510.766	6887.5	5079.68	3960.19	4338.33	5031.55	5247.18	1883.32	1682.71	1292.22	1337.43	1449.96	2189.16	6114.94	8508.05	7318.8	4520.41	3483.39	3941.84
M129T409			0.564614	0.419868	0.000696238	129.055	409.051	5967.9	6895.99	6683.18	8563.26	8538.16	9310.39	6858.12	11654.6	16780.1	10890.5	9105.99	13709.8	10908.6	16971.5	21257.4	21960.9	12930.2	9367.19	11403.4	22157.2	29284.1	28737.8	26953.3	34137.5	22031.4	13572	12336.4	10610.5	10025.4	9540.39	8024.09	6685.47	12188.6	11850.4	14639.3	10692.4	3697.76	2794.02	4001.1	5196.48	6043.66	5172.25
M339T44_2			3.00608	0.430199	0.000708418	339.2	43.5605	98841.1	206521	163366	189634	247103	135277	150842	107739	134001	136582	129124	155829	306229	377897	326199	171884	384465	280878	131415	150330	142625	203392	204281	118517	551085	365571	247016	233200	229869	281120	233862	315365	459128	271810	269182	259273	107340	105045	124564	131078	189993	120046
M448T313			0.285581	1.54962	0.000717872	448.043	312.874	2756.73	1769.61	2557.43	2473.31	2392.95	1584.36	868.2	1695.68	1729.25	3417.47	2632.97	3205.62	3444.65	1316.36	1975.34	3172.25	1770.57	2204.74	3234.98	4072.77	3343.43	2066.98	3249.11	2603.87	3243.25	3049.19	2589.84	3296.74	1945.26	2778.83	2160.17	1962.04	1574.62	1953.34	1922.7	2238.3	2868.13	2950.65	3889.43	3336.1	2816.79	2441.75
M361T327			0.315483	0.379102	0.000721085	361.179	326.848	6335.39	5354.35	4599.4	2069.57	4335.57	5254.47	5962.11	4952.07	5684.52	4322.74	4952.59	5908.13	7408.66	7129.71	6254.92	5694.06	1473.1	1282.81	6597.13	4014.62	4390.13	4242.04	6478.69	7163.3	3816.38	3519.26	2933.54	2249.32	941.226	2221	2966.01	2746.16	4596.96	2615.46	2002.02	2527.73	1377.45	1327.45	911.924	888.286	834.574	1277.29
M453T620_2			0.220715	0.360493	0.000725509	453.008	619.708	1107.16	957.302	1321.21	1711.41	1698.81	1165.71	2037.98	1632.78	2042.14	1431.74	3152.12	2382.33	868.827	874.301	1178.04	1146.94	962.528	1165.52	1283.54	1862.82	2817.72	1653.22	1020.3	1785.02	1792.71	1568.36	1055.27	1472.3	2207.66	1660.17	2069.69	1238.05	1259.6	844.885	1855.54	1368.67	575.742	626.074	427.48	714.736	335.28	434.068
M511T58			0.530605	0.418264	0.000734105	511.306	58.37	5399.84	7335.77	4500.85	3453.93	6414.83	4425.03	1426.07	1026.93	1983.48	2320.9	1415.7	3616.47	4515.4	3459.78	4293.76	5004.68	4890.91	5030.39	1973.63	3150.04	2211.54	1514.7	2158.18	2586.58	6360.18	1580.75	3538.75	2927.88	2181.94	4513.06	9398.13	9897.02	5309.01	8178.58	7278.88	8477.98	1974.14	2319.4	1206.09	4449.84	5149.44	5203.44
M438T295			0.343647	1.43184	0.0007425	438.049	294.681	3081.48	3607.98	3618.22	3145.91	2789.67	2965.1	4357.75	3187.58	4250.02	3819.97	2841.4	2655.56	2285.5	3758.37	3933.07	2817.98	3649.1	2908.51	4539.76	3932.66	2556.81	4057.09	5498.88	2189.56	4689.65	4127.45	4647.42	3739.58	4119.61	3563.89	3171.1	3779.25	3745.31	3668.85	2745.09	3131.15	5699.72	4886.13	4855.63	4929.03	3767.81	4843.19
M361T551			0.159484	1.60558	0.000749088	361.078	550.806	652.451	689.206	575.431	1155.4	677.003	830.762	2033.06	1534.02	1678.44	1397.41	1504.05	1875.36	708.475	763.056	695.005	852.314	1015.27	880.256	982.885	731.957	1242.53	1052.64	1004.14	1096.52	3850.62	672.747	757.627	671.359	949.352	743.655	510.633	569.457	373.241	508.129	619.521	745.594	998.693	1033.61	806.454	737.32	821.437	943.559
M381T495			0.387128	0.495334	0.000755017	381.188	494.923	3840.35	3449.3	5864.85	5231.13	3484.53	3254.56	10915.3	8685.24	9521.97	9175.89	9448.86	8169.97	4596.79	3879.85	3702.09	3521.69	6233.06	6069.18	7646.04	6526.87	8546.5	8223.81	5344.18	6055.38	15721.1	14880.8	10604.4	7234.89	13080.3	8920.08	5137.56	8420.36	4959.17	5380.96	4733.67	6094.34	2185.06	2576.71	2949.55	3952.03	2572.44	2965.2
M711T401			0.322854	0.116455	0.000759529	711.383	401.46	2156.9	2763.19	1260.46	2961.21	3034.69	3760.86	2241.02	1972.12	3128.03	1858.63	1837.21	1407.17	2464.03	3228.4	2607.2	5017.71	3504.71	3808.92	2383.92	1825.57	2415.06	2020	1985.51	1692.08	4810.75	5233.82	4781.25	8356.36	4296.29	16673.8	1919.66	849.648	1318.75	2544.83	2952.47	3338.2	119.453	104.396	187.57	538.397	221.321	333.875
M342T108			0.489419	5.82272	0.000765435	342.211	108.166	2707.7	588.76	2047.16	1004.85	1924.1	3795.33	1747.29	1670.79	1100.92	1201.58	1020.61	2787.21	3931.6	2416.63	3943.94	4456.52	312.299	309.157	1736.35	997.411	1552.26	1255.05	3406.84	3327.37	8644.36	6372.46	5387.26	4487.09	5448.1	6131.62	1042.28	414.354	405.026	1745.38	228.923	607.485	5439.05	4461.22	7107.26	3547.82	2899.07	2418.51
M455T353			0.194198	0.297262	0.000765892	455.157	353.401	3507.9	3322.04	2960.16	3192.87	4372.1	3963.13	3395.64	2973.67	3671.12	3228.76	3291.26	4639.43	1744.86	2797.91	1889.47	1898.34	1469.54	1377.26	2445.66	2780.25	1440.78	2700.24	1726.52	2511.78	1445.28	1553.31	1267.55	1216.77	1665.94	1534.88	1032.09	603.231	1037.43	727.88	1237.22	1397.65	209.882	324.848	158.974	183.557	703.909	212.956
M155T41_1			0.615293	1.47575	0.000771556	155.024	41.041	25095.2	29358	34868.2	30681.8	28017.5	37214	30831.1	30382.2	32173.9	34505.5	38609	42577.2	27566	25336.5	26099.9	23924.1	37013.1	21489.8	25245.8	27518.4	27212.6	23617	28735.9	25661	20862.9	24654	20651.5	13727.3	34505.7	18945.4	6509.08	12424	8303.95	12057.4	10411.1	10616.1	15050.3	14146.3	14865.6	16445.3	14902.2	13609.8
M371T697			0.138649	0.673603	0.000790963	371.219	696.624	1612.52	1836.89	1793.08	1765.81	1463.06	1435.2	2142.41	1787.97	2358.36	2290.65	2122.08	2343.9	2092.8	2090.04	2010.28	2018.36	1077.6	1902.01	1795.89	2279.65	1559.35	1573.35	2000.15	1600.39	1545.95	1715.66	1293.7	1419.45	1625.48	1657.17	1373.92	1353.96	1381.73	1256.51	1200.73	1388.3	779.883	1013.12	569.718	916.982	1188.06	890.844
M697T68			0.409777	0.369362	0.000792363	697.417	67.702	5149.84	5072.04	3345.36	4627.92	4698.39	3242.32	3583.99	4986.28	5293.05	2274.95	1214.34	7001.29	10232	5635.49	5203.29	7446.61	2950.9	2187.13	4568.08	3714.89	2548.7	3968.73	2415.87	4404.51	4737.78	3967.18	2520.49	3079.96	1401.29	3236.9	5673.01	4880.35	7498.52	4841.62	3197.51	4012.18	1921.73	2032.96	1213.37	2466.18	2626.65	858.088
M559T270			1.3576	2.1948	0.000796843	559.169	269.956	7196.83	18244.3	23988.6	29219.4	15362.3	19274.7	50390.7	37870.1	39160.7	43787.9	58758.8	42239.5	11521.7	17891.5	15664.2	10110.9	55234.3	47848	51679	68437.1	55358.3	44709.9	43777.8	55879.8	13293.9	21884.7	12741.4	15535.8	18416.8	16104.2	16182.6	28946.3	12091.7	24565.6	32354.6	20963.8	42219.9	42054	71646.3	41010.5	51109.9	48486.8
M619T272			0.857582	2.71352	0.000799013	619.19	271.985	2067.01	4708.31	3780.81	6897.37	4498.36	4414.41	20093.4	15292.1	15774.1	17806.3	17616.3	16746.4	3601.55	5532.24	2281.02	1644.22	8172.92	6037.95	17724.1	21810.7	19866.8	13423.9	13520	18505.3	1964.99	8121.75	7889.11	3088.88	4269.83	3278.98	4675.85	11807.6	2008.2	4928.42	9756.33	4956.28	15020.6	14522.5	25488.8	14334	15856.3	18251.5
M712T70			0.950592	0.154397	0.000800067	712.41	70.085	46543.7	56055.5	17926.9	12557.3	21005.9	9900.91	3056.99	3152.22	3095.44	4227.54	3382.51	3700.85	77680.4	55227.7	28141.4	29372.7	2928.59	931.174	6881.75	7242.43	4257.89	6958.99	8648.61	6547.14	15549.5	6344.63	12463.7	6525.41	5680.62	14187.8	29792	16307.6	23228.3	10439.3	9782.31	23434.4	2017.04	993.551	1359.65	2923.2	3677.33	6473.65
M151T400			0.602621	0.279014	0.000805058	151.026	400.047	2551.67	1901.08	1739.85	2191.43	1250.65	2289.36	7765.46	7108.79	9551.98	10117.9	7827.44	7800.02	3395.95	4428.22	4172.8	3281.44	3145.43	2681.69	5315.95	4187.93	3687.82	3356.54	3973.59	5517.7	16752.4	17371.8	12829.4	25354.5	12120.6	27936.6	11792.3	7078.63	8598.6	5271.54	7928.3	14580.9	2572.45	3005.69	2030.57	3055.32	1765.63	2985.95
M393T471			0.36769	2.76346	0.000809807	393.177	470.678	1103.38	979.304	1016.14	857.929	825.58	884.317	1957.71	2547.11	3417.69	2465.44	3806.62	2400.33	2367.03	3577.99	2289.12	2206	1575.36	1131.4	2677.52	2678.19	2804.19	3089.07	2899.33	3547.8	6667.78	4716.06	4359.05	4882.15	3486.94	8157.86	662.091	1249.92	2031.14	1119.95	739.45	1204.85	2901.99	1757.7	4359.51	3688.88	2727.07	3929.55
M719T399			0.22568	0.252066	0.000811549	719.373	399.327	3198.77	4230.28	2358.3	1943.69	3050.93	3283.86	2660.2	1533.73	2329.69	3404.44	2075.17	2773.83	2206.24	3523.33	3183.2	4896.21	2309.27	2316.76	2169.38	2788.05	1878.23	2446.92	2212.87	1354.39	3003.01	3377.55	2163.95	3180.92	1886.8	6176.26	979.223	832.835	1069.3	1233.04	1320.69	2125.9	93.6433	298.343	183.174	517.375	311.792	501.537
M89T778			0.286773	0.68649	0.000816787	89.0237	777.597	2898.7	4665.23	5770.95	6993.29	4630.87	5992.94	8013.7	8760.33	8790.23	7844.8	9773.46	8694.94	6652.21	4970.1	5482.65	6887.27	7588.61	5507.88	8710.76	7850.83	10732.7	5432.55	8418.49	9791.19	10710.7	9404.67	6830.05	11232.3	9152.21	7951.97	5825.42	5907.68	5327.38	7554.28	6850.84	6895.15	4436.29	4526.47	4999.85	3194.27	4642.85	4534.52
M685T73			1.2056	3.66879	0.000817224	685.2	73.1735	2078.83	3000.7	3241.25	5255.26	3073.28	4134.2	6915.39	7211.34	6083.24	6736.19	3569.42	8906.74	1705.51	1728.03	1609.62	2948.97	33547	29744.2	7742.05	1564.33	5518.45	4022.86	12887.1	7696.14	5455.55	6080.23	10554.9	2459.64	3925.84	5278.56	5782.82	8073.35	6959.11	15280.8	6173.29	8724.27	20854.3	45874.1	32035.4	40602.7	31354.3	16364.5
M605T604			0.681575	0.498383	0.000828988	604.868	603.607	22684.2	25065	26772	25595.4	25075.3	14866.9	15888	20967.4	27230.6	23411	32697.4	24465.4	23795	16135.8	25527.6	22889.1	21648.2	21092.3	20538.9	20722.6	24429.1	19224.3	20875.9	20356.2	21017.7	23672.5	20681.3	20777.9	29768.4	26933.2	19545.6	22393.7	14375.8	16038.6	17578.4	18605.8	4041.87	6764.45	10579.9	15214.3	7922.75	9570.18
M111T808			0.776937	1.41055	0.00083288	110.985	807.615	16857.2	15657.3	13333.4	10895.9	12405.3	10739.8	30232.8	25804.6	34282.6	30325.9	29653.4	18293.9	15028	19120.9	22648.2	16109.6	19974.1	16967.2	18122.7	21098.4	21821.7	32595.7	23260.2	19344.7	52326	48109.4	28009.7	35486	58641.5	34329.3	20167.6	22236	14123.2	20276.4	15754	14162.8	26232.7	22757.1	25605.3	26266.3	24020.3	25652
M71T117			0.375202	2.33681	0.000833448	71.013	116.503	7663.05	7697.99	1927.57	2001.44	5893.69	6257.82	4182.84	7995.7	8263.82	6786.16	7835.21	7922.33	8245.63	3938.58	5067.56	3935.82	2788.62	2059.55	10216	6409.92	9663.34	9816.53	7907.06	10557.3	5877.05	6984.6	1798.78	5794.83	8321.93	6635.19	1467.39	1671.8	2044.03	1401.15	1424.81	1643.56	3233.43	2588.64	5131.92	3247.47	5134.12	3221.06
M215T657			0.0988514	0.263074	0.000836515	215.044	656.562	909.51	1043.46	1751.66	2067.46	1299.31	1484.29	12170.1	16516.4	14789.8	11620.8	19376.3	12403.6	2256.14	2121.46	1949.84	2396.43	678.136	629.029	3497.86	3103.28	4385.96	3426.82	3785.15	3412.98	2837.74	2250.76	1648.82	1437.25	2688.95	1628.63	220.523	273.911	217.873	258.348	148.912	369.635	0	140.339	58.7602	129.31	0	63.3609
M221T113			0.986975	5.59912	0.000838638	220.954	112.812	20222.3	31281.2	19115.3	4080.6	18964.6	2500.63	23085.5	45062.1	25029.8	27670.9	20774.3	40394.1	35444.1	56722.2	67561.1	14977.1	6209.06	4053.7	13005.8	14257.7	25019.2	38059.6	29117.5	14394.3	41888	41378.8	6882.54	31591.8	38185	31195.3	3133.39	2679.05	3491.28	3699.82	3504.69	3114.91	20401.8	12690.3	30156.3	23846.3	12718.2	10059.5
M269T827			0.40323	1.73186	0.000838793	268.975	826.98	2558.79	2481.97	3900.65	3059.64	2249.63	2357.74	3311.49	4743.28	3373.41	3085.86	3812.42	3941.78	2371.08	2477.94	3610.62	2323.26	2004.83	2534.98	3495.68	2975.28	2694.57	2435.56	2141.04	2669.9	7453.1	6352.76	4909.31	5562.59	7155.34	3926.22	2326.17	2896	3283.42	2920.84	3288.63	2641.55	5607.49	6171.78	5996.48	4441.15	4000.54	3841.79
M855T80			0.494843	0.566859	0.000840094	855.492	80.102	3982.89	2420.32	3918.27	5107.91	2785.8	6593.85	3988.16	8807.94	5928.1	3035.41	9459.14	5293.79	2592.86	6433.83	4140.68	3177.81	11459.1	9660.67	4531.76	5739.62	8193.01	6993.32	9380.88	4519.14	8083.42	8817.54	8884.98	3234.67	5127.52	4021.58	10302.7	14558.8	11179.8	15010.3	10940.7	10155.6	6365.61	9539.61	4994.1	6547.55	7752.8	5698.03
M119T378			0.617975	0.124645	0.000840972	119.034	378.301	12391.1	15053.2	21507.5	11826	10085.2	23140.6	31512.4	19392.6	12964.8	18911.3	11259.9	8327.15	41515.2	21465.8	13042.3	16856.7	9927.92	9848.16	18770.8	21749.3	21859.9	13110	12576.7	35288.9	14782.8	8369.02	8037.68	17445.9	14037.6	9763.55	10327	11788.7	7124.93	1866.17	6242.2	9277.75	919.809	1403.92	956.662	884.488	717.175	929.754
M353T56			0.53325	0.486476	0.000844515	353.27	56.346	5856.01	6747.16	6348.74	6377.05	5961.92	7669.23	4715.31	4188.94	4598.18	3833.54	4359.83	5027.83	8734.18	6585.98	6044.4	7201.74	10691.1	4067.52	4785.2	4954.22	5040.11	4708.02	5906.24	5023.65	8568.44	8687.69	6498.16	8039.44	6719.49	8567.62	12002.8	8019.88	9347.99	10640.6	8521.42	7699.84	3302.8	2562.98	3196.21	6366.6	7183.58	4743.6
M151T380			0.324466	0.0220421	0.000851854	151.006	380.206	2321.12	2741.86	1285.06	1495.06	1120.16	2549.57	1772.04	1757.58	2191.8	2025.37	2521.48	2810.9	2627.62	4254.25	3433.1	2588.81	2303.59	1265.31	2306.59	2869.84	2618.61	3040.48	3199.91	1912.75	745.475	2909.72	2457.44	3064.27	1895.05	2505.46	3279.34	2478.55	2096.95	1107.04	979.527	1083.47	0	62.2124	60.7938	18.6674	20.8996	80.4383
M236T70			1.01167	0.286359	0.000853622	236.005	69.7	28949.3	22596.7	55177.6	87773.1	30812.1	55799.9	28787.8	30324.5	16694.5	23749.9	19660.8	33241.1	58353.8	54608.4	44639.8	56985.2	15338.8	16906.2	38117.2	76199	54021.9	31610.3	42481.1	41691.4	8720.16	15712.9	17975.7	10712.9	12438.3	9995.33	18595.2	22663.2	41853.3	19263	23672	30394.9	4182.84	5475.16	5406.49	6591.72	15524.1	7618.19
M507T605			1.26577	0.492094	0.000857628	506.89	604.503	67267.3	79064.4	84834.3	82319.6	77566.6	81498.4	82543.9	81972.5	76827.6	68842.1	96592.5	73286.4	73522.5	69619.8	51657.5	77450.2	59959.4	64255.5	71649.6	60758.2	75064.1	54955.7	66087.1	63746.1	69629.9	71868.7	61945.8	72503	86857.5	80502.8	52121.1	72190.9	76923.8	58245.2	52612.4	63070.3	11061.1	33881.8	18956.3	35514.2	40256.8	44945.5
M729T198			0.645049	1.74303	0.000875045	729.208	198.471	8155.34	12654.9	11932.8	13050.7	10825.7	9546.51	9280.71	10902.1	11673.3	9762.74	9410.04	11658.6	13002.3	17765.6	17011.7	15091.3	15030.2	15606.4	17797.4	15141.1	17400.2	8400.04	18379.5	16175.7	30644.4	29714.5	16789.6	10596.7	21872.9	6753.08	9337.37	8775.62	5321.97	10288	7412.16	5491.27	15394.1	14977.2	15730.6	10126.6	11961.4	13081.1
M296T146			0.902831	2.0693	0.00088833	296.083	145.617	6820.54	6834.78	5214.51	7808.77	9563.8	3885.78	38782.2	36521.5	11046.4	20903.2	12631.9	35510.7	909.457	4340.94	7561.77	4515.18	9433.91	9352.5	4846.54	9174.23	17338.2	13617.4	8526.01	5265.37	20421.3	30304.9	46035.1	23066.1	13471.5	14558.2	7502.4	6879.67	14115.5	8125.85	12462	15949.7	18691	28307.1	26741.6	22720.1	22348.7	15768.6
M288T545			0.35448	0.53129	0.00089056	288.157	544.748	3824.9	3446.32	3954.32	3218.58	4114.54	3505.48	9037.47	4422.14	7463.17	5791.04	7527.12	5083.41	4038.07	3920.8	3893.81	3616.78	5402.88	5562.17	4086.03	4223.16	4169.5	4358.44	3782.86	3719.82	8607.12	6591.37	6812.5	4837.91	10190.7	6435.84	4674.79	6228.6	4316.84	4450.98	7442.98	6853.19	2576.35	2793.55	2927.06	3012.27	3204.28	3533.02
M329T368			0.451349	0.205198	0.000895727	329.067	368.253	20744.6	18918.6	14596.5	15125	18925.1	29865.2	17777.7	14139.1	17622.2	26373.2	12741.5	19673	19053.4	10264.4	12874.2	5180.83	11727.3	15832.1	23822.5	15121.1	17571.1	9289.91	21283.2	18425	5831.39	2893.31	6477.3	4279.88	2098.6	2890.95	3738.72	7442.06	3013.14	3010.94	6731.4	4749.41	1023.35	346.015	590.997	1748.04	561.263	1616.57
M748T100			0.652776	2.53094	0.000899954	748.258	99.993	1950.99	1414.79	2377.97	2358.74	4735.24	2958.66	935.617	1377.15	968.093	1086.51	756.807	2477.01	11935.9	4181.91	3198.9	4438.35	6007.09	6474.8	10650.2	6679.89	6588.51	5202.4	6950.61	5126.89	17906.9	14604.4	6792.91	9587.47	16075.8	15968.5	7989.67	4799.49	1708.22	2467.2	4131.53	2005.97	8495.89	8611.1	8552.79	8198.52	11921.6	12690.2
M193T746			0.161013	0.731027	0.000903776	193.035	745.981	1362.78	1235.78	1641.35	2188.9	1242.18	1525	3311.29	4381.14	5274.78	4235.17	4435.63	4148.48	2146.29	2088.01	1362.57	1464.26	2785.78	3047.23	2701.43	2650.8	2829.73	2799.83	2699.42	3237.93	2978.34	3346.48	2561.67	2274.71	3784.36	2983.49	2497.91	2494.01	2107.19	2428.33	2108.83	2467.97	2188.08	1628.23	1845.4	1685.17	1391.69	1572.01
M457T721			0.267774	0.400506	0.000904201	457.121	721.332	486.814	503.064	1325.17	2111.78	625.225	1681.68	24474.2	38940.6	26598.8	17856.4	35691.7	37786.1	1773.63	1095.84	1176.94	2188.97	1315.93	968.026	26860.1	19001.1	25826.2	9997.17	20185.8	29742.9	3511.13	5052.27	2877.59	5714.43	7746.53	7432.85	1786.31	2059.25	1853.69	2114.97	2315.29	3685.19	797.428	819.414	882.075	1284.03	913.07	836.851
M387T57_2			1.3122	0.306105	0.000905994	387.275	56.9535	31569.8	25136.4	28974.2	29133.6	26709.1	28629.9	18809.7	16968.5	20553.9	21920.5	12493.3	18305.4	28828.3	33238.6	24979.3	31446.4	28978.9	34693.8	23109.4	17428.4	18623	21770.1	20012.9	14902.1	46175.1	38511.1	35706.3	31270	20962.8	38643.4	69865.7	54467.1	25417	36879.2	35447.8	39892.1	14741.8	13798.4	10899.7	13952.4	13060.4	13737.3
M380T312			0.244892	1.62631	0.000909	380.082	311.69	1910.76	2365.46	2600.43	1968.61	1387.67	1704.35	9315.56	11035.5	9418.83	9261.89	9558.94	7703.58	2214.52	2549.59	3181.08	2517.93	857.233	1621.71	5485.78	4879.07	6095.24	4186.52	5176.25	4447.75	5682.94	3799.11	3456.83	3723.81	6085.14	5213.06	1533.06	1444.45	1610.69	1088.84	1238.53	1228.14	1688.17	2479.62	2222.94	2771.49	2240.76	1841.2
M772T701			0.38322	2.15143	0.00090977	772.276	701.403	384.545	595.547	1960.15	2980.43	1181.11	2775.4	22719.2	21811.1	25301.8	19856.6	21515.6	18879.9	2590.8	1851.85	1925.67	2968.65	1590.12	1789.17	7922.24	9362.59	10501.8	10721.4	6650.62	7095.37	7852.1	7110.02	6027.06	6746.88	11778.5	7025.71	1447.32	1684.42	985.32	2280.12	1918.07	2662.12	2494.68	4257.6	3574.25	5347.46	4158.79	3784.24
M399T57			1.35415	0.211081	0.000911685	399.275	56.74	28553	26757.1	18345.8	25302.1	30555	25159.7	20346.6	11363.2	13199.4	13005.5	7244.63	14600.8	24918.6	20446	20469.5	29196.4	27564.5	42042.5	19448.3	15030.5	10198.2	15121.4	18545.4	13622.4	33972.5	21120.2	25375.1	36522.1	14376.8	45440.9	69352	28593.4	24959.2	40871.4	34211.2	35219.7	6892.48	6556.79	4396.73	11937.4	10511.1	8930.97
M159T64			0.478165	0.169328	0.000914617	159.029	63.7175	2845.35	1469.98	2520.56	5795.5	2658.36	1449.62	3962.86	5533.69	1302.02	3124.07	899.297	5923.79	1403.09	843.492	1175.1	1454.37	10981.4	7030.85	4724.62	12595.7	4786.35	2553.98	2502.88	5380.23	1621.95	1314.43	1074.08	886.368	529.763	877.144	2294.8	4084.19	3464.76	7145.84	7977.66	6047.04	396.498	1020.63	514.457	851.76	1438.43	1029.82
M229T69			0.563453	2.75725	0.000915746	229.108	69.478	1442.51	1800.59	2831.22	2188	2358.95	666.809	4912.04	6960.26	6741.88	5990.5	6221.61	5719.76	1686.43	3149.85	2010.3	1026.8	5203.51	5676.52	4562.6	2966.19	4436.01	3666.98	3601.65	1836.66	8261.83	3162.14	3183.44	2011.78	3821.98	3579.72	2159.36	3358.03	2742.98	3745.19	2339.05	2380.92	12293	6086.62	6542.02	7740.51	8216.01	5238.33
M153T41_1			0.443227	1.93662	0.000917077	152.538	41.021	7929.15	8462.72	14235	6239.53	8800.42	10939.8	10225.9	8948.94	11852.7	14137.6	15557.9	13014.3	11877.3	6905.29	11229.3	6900.79	14622.1	10143.8	9089.4	12932.5	9028.25	7400.4	9877.8	6710.79	6409.55	11338.8	8498.38	3407.07	10592.4	2829.97	3358.72	3243.24	2522.21	3856.08	3032.86	2416.82	7693.43	6537.22	4224.73	5686.8	7109.89	4439.69
M550T395			0.13371	0.516768	0.000948557	550.279	395.032	2638.89	2778.2	4039.18	2929.66	3645.49	3707.91	2698.63	2178.69	1676.62	1748.09	1924.15	2406.72	1555.4	1158.12	1740.75	1946	1703.67	1457.49	2078.01	1052	1171.58	845.651	1793.17	1978.37	1535.74	1347.38	1111.72	1209.12	1207.69	1560.33	981.324	665.747	573.761	664.597	638.57	990.431	421.091	388.486	392.922	285.521	458.142	386.75
M243T293			3.86283	1.31367	0.000951095	243.063	292.738	575490	507834	590408	502933	459607	438345	1.00479e+06	1.00661e+06	1.04445e+06	972522	1.04473e+06	795010	614675	573374	575339	536163	429850	475735	811288	765270	870429	725838	790039	709101	1.05464e+06	1.01817e+06	785298	945313	1.20172e+06	1.10466e+06	525996	611780	591545	459572	466926	580839	729948	760729	733511	736671	589719	701318
M382T58			0.438016	0.338433	0.000953934	382.296	58.424	900.382	753.064	844.747	1057.46	724.128	894.524	882.291	1099	1403.16	1035.38	528.285	686.452	1016.41	1318.65	1302.71	1108.98	1332.25	1815.78	597.819	837.129	771.291	1006.67	802.392	360.988	5325.33	3458.6	3931.56	5332.71	3233.46	9553.69	4665.92	5376.45	2640.76	8147.7	5886.99	6814.26	1704.28	1679.68	1381.04	2963.57	1848.6	1771.19
M383T785			0.228728	0.535201	0.000957962	383.071	785.327	1774.2	1111.31	2773.2	2874.27	1583.61	2147.12	1572.8	2290.62	1398.11	1301.86	1763.26	1355.15	2049.03	1400.64	1776.76	1997.04	1080.41	1671.98	3256.98	2753.17	3411.98	2498.68	3075.13	3551.15	1656.76	1086.49	1249.19	1373.44	1239.59	1876.37	2646.76	1790.85	3157.99	2095.44	1721.75	2174.14	1349.23	1081.43	1122.15	1142.68	1285.72	1290.53
M488T55			0.647502	0.446142	0.00096085	488.238	55.147	14847.4	9829.44	14645.9	15249.1	11844.4	12207.2	10388.2	11242.9	5608.43	8798.65	6603.37	10483.7	15795.1	11994	10013.7	12145.3	10901.2	9072.78	6557.89	9300.7	8232	5683.42	7871.86	6129.91	10123.6	10955.3	9331.25	11340.5	9883.69	13435.3	12915.7	16491.7	21418.4	11969.3	9797	14791.8	6065.89	5226.32	5547.21	8348.09	7984	5814.19
M281T346			0.224536	0.466621	0.000961639	281.145	345.522	1422.29	967.786	1203.36	1838.63	719.347	1184.78	898.476	1696.84	2287.24	1708.44	1652.73	1667.55	1194.08	1220.79	1205.02	846.245	3663.94	3006.02	969.938	1006.46	1004.61	1971	1191.42	1186.01	3061.13	588.093	2012.28	1236.25	511.871	1202.48	2116.78	2087.66	1184.26	1966.73	1790.75	1798.3	890.01	99.5142	1121.36	837.931	1127.13	1030.98
M480T617			0.26378	0.27966	0.000969255	479.974	616.891	1654.32	1686.75	1795.15	1572.44	1641.58	1777.48	4509.57	5866.95	7402.4	4067.15	5794.94	6242.25	2013.01	1970.26	2326.88	2573.37	1085.83	1408.35	3853.48	3090.01	5222.78	3713.95	3894.2	3853.72	3922.75	3511.08	2214.49	2851.3	4608.68	3670.76	1542	1570.45	2673.92	1307.4	1601.74	2054.53	107.396	118.638	53.8301	1185.48	700.096	840.916
M421T313			0.456515	1.52335	0.000974832	421.164	312.808	7256.7	8226.24	8415.92	9378.15	7778.91	9593.89	11435.9	11644.1	11648.3	10068.8	11994	13447.3	8051.78	9673.47	8186.52	11115.3	10225.8	10841.4	11467.2	8584.92	10880.5	8758.75	9986.38	10903.4	9817.16	12187.9	8241.67	16113	10574	13920.6	6901.5	4278.13	5005.97	4736.76	4472.05	6111.31	7075.26	6435.15	8382.39	9066.28	8181.72	8853.57
M221T59			0.712137	2.19065	0.000976982	221.118	59.076	2827.09	2834.86	2931.9	4598.08	3752.03	3615.75	7470.77	7838.19	9511.59	10965.1	7093.09	8138.1	6594.45	6700.71	6799.47	8428.98	14834.2	12532.6	11145.4	7139.4	8270.15	11495.4	7957.95	7405.98	17693.7	13355.1	12443.3	14956.7	16928.8	17745.7	7616.94	5723.8	3580.34	6123.27	6210.99	6653.02	12254.1	9281.69	10600.3	19490	13228.8	13807.9
M953T378			0.718586	0.0343672	0.000987277	953.241	377.889	67951.3	72087.9	76894.4	87060.2	71896.5	82653.6	61513.1	73603.4	70342.1	56814.6	77356.8	72580.6	18902	20835.5	21834.7	17363.6	22426.8	17706.8	19442.7	14173	14350.3	13886.8	10228.8	11719.1	10602	14767.7	11435.1	12941.8	7896.36	20395.9	10533	5822.79	7003.46	3840.58	15943.9	14973.5	204.759	466.083	582.416	262.31	391.846	89.9143
M205T54			2.24884	0.0584356	0.000987989	205.16	53.661	262864	440285	311918	476134	518315	632641	170455	228033	63148.1	174098	119996	208920	49344.3	96259.2	246761	256111	102012	378157	378176	314749	220073	341043	350145	278808	22356.1	10429.1	47545.9	15069.6	9023.32	11194.7	37645.8	101217	54333.8	157001	156538	91334.3	6186.1	4255.65	4113.58	6584.71	9488.84	4319.7
M353T42			0.916064	0.585574	0.00099174	353.201	41.652	15237.6	24083.2	15457.1	32495.2	19084.2	15372.1	15869.7	16461.9	14982.6	17964.4	28193.6	22829.7	33408.2	40803.4	27144.4	20122.5	29142.9	27791.9	14588.3	25551.2	24159.5	21960.8	29393.8	21232.1	85301.5	60357.1	34015.9	37749.3	41444.1	39414.6	33600.7	44604.7	51533.6	33014.2	35423.1	43283.8	17593.1	24375.4	31235.8	22216.1	26353.1	19619.3
M727T347			0.845199	0.112336	0.000992897	727.417	346.998	10047.2	6135.32	9977.79	13718.9	9218.15	8911.42	10579	6468.15	6980.73	7231.36	8157.94	6926.26	6840.03	8163.33	11342.6	5122.14	7611.4	7838.26	6712.33	8952.48	9967.04	21061.4	10531.6	13532.8	3778.57	3113.05	6266.49	4634.79	801.501	5600.71	26888.4	9728.97	13824.5	10242.5	10536.4	11931.9	1722.64	1107.41	1379.57	1645.05	1319.69	2166.65
M743T380			0.577163	0.0676114	0.000993685	743.243	380.271	12644.9	17366.3	23750	17675.8	16664.2	15483.2	12611.5	16641.5	17905.3	10897.9	13499.4	13179.1	10488.5	14294.8	15211.1	17316.2	19863.6	16542.7	14142.1	9764.71	10033.2	8214.03	13739.8	12784.5	3171	11359.5	3262.57	4763.27	1671.7	4568.26	5793.2	4169.22	3378.37	10661.8	4705.14	10595	253.979	357.058	373.802	704.073	502.338	466.068
M495T827			0.194954	1.60491	0.0010031	495.113	826.809	604.712	497.333	541.8	781.511	821.065	734.21	1543.86	1643.85	1781.78	1192.38	1516.54	1655.09	980.22	1255.64	918.155	1086.6	872.413	831.152	2001.62	2300.15	2253.05	1951.06	1780.39	1842.26	2448.24	2825.86	1784.39	2157.3	3015.57	2234.67	613.127	599.93	723.528	929.633	1079.4	1191.49	1397.84	1366.65	1338.18	1534.4	1436.63	1170.88
M409T605			1.57499	0.49289	0.00101084	408.912	604.654	101110	117560	122795	119115	120106	116729	68801.6	30715.2	89928.5	58347.8	106218	103185	76218.3	97899.1	80786.3	105936	90657.4	95452.1	97732.5	98240.7	110256	85785.5	104461	92115.6	101246	103827	91737.2	105919	117575	108950	93521.3	103980	114043	83012.8	80187.9	96474.7	17871.9	46349.8	26281.8	79071.7	61231.3	50742.2
M271T687			0.244468	0.33391	0.00101328	271.023	687.263	1035.27	1086	1989.21	2510.29	1056.09	2632.67	1795.8	2389.92	2475.7	1443.14	3149.55	1882.93	1973.63	1529.36	1704.25	1865.69	2743.78	1845.67	1546.82	1097.27	1936.37	1014.2	1083.04	1326.58	2148.07	3644.34	1656.51	1369.59	4818.84	1791.96	1053.28	2288.22	1371.54	2565.17	1448.42	1432.54	570.392	441.829	440.427	579.252	742.844	617.508
M990T267			0.724095	0.281234	0.00102396	989.72	266.916	4578.25	2887.79	4313.93	1921.2	3362.2	3513.9	6881.25	5291.21	12922.4	5246.46	7326.44	8559.98	5793.8	4878.11	8615.55	6631.57	5057.71	5968.19	12945.1	14398.9	9444.46	10206.5	11048	10195.8	20875	15127.5	8782.89	16226.9	17348.7	21320.6	16628.4	12871.4	20951.7	10874.4	7694.39	11898.6	2680.81	7987.08	2062.62	4327.4	1817.2	3882.03
M295T614			0.869682	0.472772	0.00102916	294.903	613.872	26965.5	26192.1	39893.3	22141	29289.3	32093.8	25198.4	22793.2	28992.2	18668.3	18850.8	19919	23711.2	25004.2	26567.7	15694.4	24578.6	29267.8	20980.2	13293.2	30602	20019.4	22741.6	22944.6	27068.4	18953.9	21392.1	17988.3	13132	29856.8	25523	39836.6	27255.5	27347	26141.2	26038.9	9786.35	16054.6	13023.8	3996.28	19120.5	19402.4
M816T115			4.79055	0.0942669	0.00103147	815.503	115.432	562504	282490	1.18049e+06	575233	264493	217259	603449	124347	195039	41007.7	134587	73781.9	234122	316519	673672	173520	335768	222061	333588	494376	982065	833415	754064	281444	179851	229283	145563	68372.9	29835.3	54556.3	435536	463179	830744	239695	412312	260989	68071.1	20442.8	70163.2	25888.1	19310.9	45220.1
M358T507			0.425093	0.36329	0.00104096	358.147	506.727	3274.77	2512.76	2359.93	3421.84	2500.68	2514.02	8080.1	7422.88	6125.74	6623.76	5900.6	7156.74	3958.05	4449.64	3087.1	3279.12	4502.87	4436.22	9213.86	8759.8	8558.34	9516.18	7656.96	8562.31	8999.41	9408.37	7961.93	5326.37	8822.88	7311.44	4597.48	4839.97	3811.79	5956.13	5480.14	6545.98	684.139	358.177	684.703	3693.78	2686.36	3238.94
M344T628			0.289841	0.453754	0.00104355	344.183	628.168	1864.15	1825.05	1771.36	1712.03	1764.08	1959.34	2323.05	2083.53	2412.22	3105.05	1809.83	2258.18	2377.33	2331.98	1516.11	2027.1	3333.97	3524.13	2016.77	899.746	1323.65	2098.56	1221.43	1559.71	4057.84	4107.27	3086.69	2643.48	3554.95	2457.25	2837.18	2816.26	2082.62	2963.78	4438.11	3275.4	855.984	1061.81	1040.44	1904.36	1702.48	1790.05
M539T380			0.261932	0.14561	0.00106035	539.21	379.774	683.502	634.206	1887.3	1006.13	783.023	698.446	1478.93	1487.54	2112.81	1557.56	1725.54	1186.41	1357.94	1913.34	1974.83	2320.06	3411.48	4604.77	2935.62	2344.78	2670.38	1707.98	5300.14	3416.81	1100.88	11873.6	805.431	2111.71	1440.51	2350.9	1822.51	1186.56	760.8	2249.28	714.352	1974.83	139.365	197.167	184.51	102.725	477.83	166.419
M963T592			0.278032	1.25046	0.00106503	962.878	591.935	3411.82	3520.2	3214.5	3349.23	2874.61	3064.21	4901.33	6052	4595.63	4952.14	5387.98	5050.68	2076.98	4648.57	4079.78	2359.57	2358.52	3290.93	4527.86	4180.61	4894.23	5278.14	4592.5	4753.46	5914.32	3108.81	3781.8	5004.86	6343.51	5614.18	3907.7	3374.22	3502.65	3870.9	4210.55	3224.05	4194.83	4926.45	4852.03	4193.93	4734.84	4720.62
M576T80			0.394165	2.12222	0.00106875	576.304	79.537	37031.4	68794.6	10227.7	2350.56	78490.1	87740.7	25209.3	30351.9	249679	37638.9	52220.4	38058.2	71209.3	76591	77909.3	106672	3036.71	2103.28	11566.9	9287.51	18917.4	6231.78	25629	18947.7	6340.85	8367.31	5819.22	50642.6	22688.7	54365.6	2598.59	1000.88	2231.99	1123.91	2172.03	3081.63	3786.23	4086.25	2852.64	5009.24	5261.62	4914.2
M79T808			0.860594	1.37584	0.0010712	78.9584	807.799	22383.4	23710	17118	14706.7	17284	14312.9	37700.1	33465.5	42087.8	39532	38423.4	22625.8	20725.1	24674.3	30354.1	21456.5	26681.4	21014.3	22928.8	26415.6	27933.1	41079.1	29039.5	24810.8	63646.5	57610.1	36106.4	43759.8	70870.4	42555.3	26090.2	29170.7	18750.8	26734.2	20698.3	18882.6	33440.9	29648.1	32166.7	33414.1	31235.9	33160.8
M139T110			0.327373	2.39156	0.00107492	139.006	109.516	2553.64	2873.95	440.8	1607.05	1305.14	1202.8	2729.6	2093.1	3362.44	2609.56	3376.56	2352.09	1668.39	2223.22	4784.01	2043.04	2071.48	1792.25	2875.61	3371.01	4706.05	1825.22	2118.18	4673.66	7521.59	6263.81	2133.53	7393.29	11819.9	7664.97	1113.51	1090.08	1517.56	1264.45	972.38	1132.62	2032.79	2684.75	4207.18	3234.91	2977.33	1820.7
M521T265			1.17367	0.152705	0.00107899	521.261	265.026	11610.5	14202.9	33870.5	37849.4	17519.7	22231.1	19416.7	15156.3	19412.5	16310.5	22067.4	12218.3	18038.5	16642.7	28200.1	21070.1	39822.2	38154.4	20667.3	12254.2	25452.2	18462.7	18495.3	14356.4	14151.2	13215.9	11618	14599.9	22187	14316.7	21530.5	47637.2	27625	43455.7	17984.2	17216.7	2854.68	3654.99	2113.19	6605.63	4400.23	7163.32
M109T41			0.926028	1.59265	0.00108066	109.029	40.961	57727.8	69576.5	69469.2	74176	69306.4	77707.3	71133.1	63285.9	78092	75227.8	93769.6	97564.4	54417.8	61466.8	64254.9	54620.1	80835.5	52957.2	56138.2	64338.1	60120.7	47715.8	56641.6	52755.2	41767.7	56265.9	46959.9	32489.8	75924.7	37775.4	12904.2	21290.2	12271.4	25323.2	23154.5	21663.7	30335	31310.3	31032.3	31685.6	35219.8	26131.2
M1020T283			0.514951	0.346189	0.00108324	1019.65	283.401	6229.01	1995.74	2840.62	1904.99	2117.75	2666.63	7335.79	2729.72	7877.19	5301.96	3587.82	4891.66	10074	6435.39	7828.24	6559.72	3190.58	1669.41	9836	8475.94	6604.25	9240.03	9067.33	12359.3	14529.7	12291.2	12276.8	12233	7552.47	11718.3	11112.3	7798.43	6598.27	6367.28	7254.67	5529.02	2247.8	4372.36	916.804	5044.29	1999.62	879.925
M549T541			0.256849	0.544428	0.00108532	549.257	540.942	3128.94	3487.13	4972.15	5038.25	4626.54	4768.27	6515.74	7316.76	6123.67	5997.67	7115.7	5180.59	4554.33	3909.65	3554.53	5517.03	4302.22	3369.33	4075.24	3195.36	5113.14	5948.61	4754.19	4376.89	3588.13	3458.01	3956.36	6523.44	5122.11	5604.62	3724.69	2531.4	2819.62	2871.7	2212.36	3530.56	1725.16	1059.47	1600.99	1130.57	1997.62	2117.3
M431T453			1.40877	0.515545	0.00108829	431.221	452.674	97642.3	125181	86289.8	96150.4	120954	102065	261367	187977	229311	189778	274578	276606	87732.8	86154.2	77249.4	109241	49671.4	48168.6	103269	77554.9	94782.2	101692	95904.6	144468	145799	186532	86141.3	162063	178097	197550	99642.7	74215.8	77156.2	67854.4	55219.8	72526.1	22095.7	27459.9	32546.6	55644.2	46320	46183.8
M591T927			0.383888	1.33338	0.00109188	591.181	927.488	7716.94	7765.92	6166.81	7371.3	5956.2	6380.21	8793.96	8562.09	10347.6	8460.08	10715.9	10686	7992.09	8752.95	8561.64	7828.13	9688.34	8167.55	8657.28	8171.47	9957.73	7978.65	10280.8	9658.34	12243.3	14286.7	7605.06	8846.76	14247.6	10748.1	6158.22	5327.94	5036.77	4715.72	4513.51	6308.05	7242.23	5923.43	7588.05	7143.58	7513.12	7338.21
M456T61			0.198578	0.398451	0.001094	456.304	61.2	1226.27	799.609	587.325	497.475	849.996	835.107	2192.27	1752.87	4368.8	3034.51	2429.89	2849.61	695.955	503.56	874.364	826.855	830.343	604.945	780.576	1020.2	1490.67	959.867	1159.49	958.495	2366.25	1882.49	1388.82	2211.28	2060.92	2610.8	1801.56	1401.31	899.843	940.84	915.9	1006.69	482.951	404.697	321.715	590.368	444.74	531.193
M726T763			0.1705	2.14407	0.00110852	726.194	763.117	1574.05	2696.27	2153.37	2756.29	2567.74	2809.79	2650.83	3233.87	2608.46	2330.52	3834.19	3014.3	2316.44	3167.62	2440.87	3083.15	2508.67	2623.84	2789.76	1458.81	2663.13	2436.9	3005.97	3261.03	1303.59	2084.38	1214.64	660.827	2224.5	923.115	254.559	511.82	230.077	484.357	386.688	319.98	604.532	556.419	904.116	693.728	1050.02	881.296
M93T687			0.247745	0.347773	0.00111036	93.0339	686.705	1041.65	967.962	1559.97	2108.65	1061.08	2371.35	1590.8	2271.56	2512.99	1626.49	2411.59	1773.34	1688.26	1126.97	1347.27	1825.2	2149.24	1456.11	1376.92	1222.31	2359.82	1345.84	1021.88	1431.96	1762.44	2820.72	1780.8	1215.73	3405.19	1681.87	1274.93	2195.09	1257.88	2896.98	1566.89	1696.05	602.098	639.949	613.44	807.236	669.71	454.058
M246T673			0.268604	0.451675	0.00114235	246.11	672.892	1119.87	1019.93	1277.85	1307.58	1225.14	1154.18	2567.54	3050.9	1915.06	2990.12	1683.12	1373.82	1098.91	1281.65	1186.77	1108.68	1370.88	1316	1475.85	1115.95	1322.46	1424.16	1350.86	2402.06	5720.25	5633.04	2126.33	2050.6	2507.79	3309.72	2767.41	3610.38	2316.84	1982.09	2690.48	2232.83	1422.57	495.668	1217.76	997.292	889.862	2023.01
M319T601			0.373831	0.51314	0.00115065	318.927	601.138	20448.7	19933.4	27607.8	27110.8	25877.9	26108.5	23261.6	22739.2	26480.1	22915.3	27489.6	26781.3	7180.97	10411.1	5225.78	6215.17	10883.3	5826.85	12999.5	12706.9	14720.2	9184.66	11718.7	11281.2	15384.8	10704.2	9422.52	13271.9	15013.5	13504	5262.77	7014.29	5624.5	4245.28	6532.24	6981.55	1488.34	3257.83	2338.55	4631.32	2657.83	3925.03
M229T869			0.22837	1.44456	0.00115668	229.012	869.226	1707.24	1696.1	1673.6	2104.27	1220.91	1271.54	2947.07	3339.22	3575.95	3297.99	3478.1	2830.17	1446.21	1436.08	2362.58	1548.43	1222.3	1113.49	2966.08	2544.95	2743.55	2682.51	1983.95	2912.28	3179.88	2588.02	2134.55	1705.58	2711.28	2059.02	1490.62	1782.48	1513.52	1520.47	1390.62	1406.32	2464.41	1996.5	2631.9	2227.6	2157.18	1673.77
M336T968			0.1058	1.84751	0.00115784	335.581	967.551	990.933	1168.91	1279.18	1063.77	1594.56	1386.1	5507.51	6372.76	7980.24	4364.3	6589.37	3662.4	426.236	420.824	580.581	443.502	172.646	141.423	1344.86	563.97	608.188	1023.71	779.536	764.405	736.108	640.618	338.513	535.752	475.976	524.55	194.182	189.569	188.309	236.87	154.993	196.424	250.689	335.259	500.94	394.979	355.815	306.076
M351T560			0.226356	0.542492	0.00116193	351.094	559.56	726.665	916.131	4890.59	6668.66	1170.36	5238.57	7260	13037.4	6807.61	4870.33	11417.8	10101.6	2160.93	2254.76	2013.73	1562.55	3251.77	1295.87	4699.33	3996.33	8920.9	2944.8	3714.97	5384.68	3015.35	3604	1911.38	2285.08	6636.71	2741.79	1351.29	2829.35	2345.57	2572.24	2589.54	1994.54	1262.22	1497.62	1129.98	1356.02	929.417	1247.42
M269T72			1.72547	0.315319	0.00116982	269.046	71.6485	31599.3	28858.2	28849.2	27179.2	32734.3	27477.1	26114	23000	21698.6	26209.9	15407.4	34975.5	42181.2	44195.1	38452.4	39694.5	295954	269772	38861.6	36498	18200.4	26280.5	42972.5	30423.1	23140.6	31626.4	37588.5	15449.4	19797.4	33535.2	73374	122763	40270.4	99423.5	103562	64344.1	29003.4	30878.6	27177.7	16483.6	39146.1	16148.2
M188T342			0.298122	0.0239605	0.00120422	188.035	341.658	5304.77	5520.81	4778.74	4256.64	5195.41	5617.96	7488.14	7624.18	7351.7	6323.52	6845.36	9246.52	943.003	1128.57	1400.36	866.464	328.507	10.1878	1617.02	1679.34	860.024	1639.95	2076.35	1132.93	56.2848	20.1639	57.1853	11.4738	72.3706	26.8541	2285.6	900.046	2740.71	1280.68	497.928	1902.77	38.151	23.3948	54.3194	0	29.3857	84.9547
M243T56			0.277238	0.44049	0.00121195	243.066	55.73	12948.7	21005.4	13219.7	16041	16406.9	18936.5	8646.75	8525.69	7375.95	10418.4	4760.64	14386.4	6201.36	9550.84	7306.87	6670.55	12649.1	14836	6930.27	5587.83	4111.17	5884.83	5948.7	5732.92	4869.05	3406.88	4068.13	1891.57	2759.64	3050.44	3548.78	2354.4	2000.07	2757.48	2551.89	1546.21	868.302	1298.59	838.226	688.64	1411.39	1395.96
M306T168			0.8622	1.89759	0.00121272	306.059	167.517	3356.63	7278.46	5098.26	3456.83	4283	3505.98	2782.93	2563.59	6024.79	5675.17	6772.5	4606.84	2304.44	2863.77	3148.02	2909.47	6240.59	907.165	1175.45	1594.34	2555.79	5029.33	3096.93	3083.71	19190.4	18298.3	17548.6	11430.4	16464.5	13387.9	12154.5	12642.7	9783.95	17214.6	10405.9	11015.5	27133.5	29566.2	18427.7	17771.3	27301.5	18735.6
M329T862			0.299708	1.58848	0.00121746	329.031	861.721	924.853	1417.56	1214.58	867.28	646.925	1426.11	6725.42	5089.71	6713.9	6572.62	7850.38	5350.04	550.298	631.533	785.426	693.927	1051.11	800.566	1237.79	1519.74	1536.39	1515.77	1027.05	1032.15	4765.92	3382.39	2230.51	5120.42	8431.51	10281.1	1635.71	2433.45	1754.17	2142.69	1600.51	2545.18	3127.68	3547.55	2924.67	2713.84	2872.46	4053
M351T325			0.207615	0.266519	0.00122176	350.992	325.361	2778.33	2341.18	1564.9	1875.88	781.225	2152.25	1403.95	1189.74	1760.58	1432.71	1121.95	1624.91	5255.58	8236.01	5538.01	7992.74	4631.18	10396.9	11039.6	6923.65	10186.1	5156.5	4401.92	12820.7	502.579	689.169	210.328	369.734	726.451	258.196	1341.06	722.65	445.529	1261.61	1448.66	1556.78	401.386	197.641	172.204	435.99	318.801	279.986
M450T624			0.189344	0.263947	0.00123712	450.05	624.149	896.75	726.6	1842.11	1219.48	983.697	1491.04	1812.49	2314.73	1271.04	1476.48	2262.08	2236.37	1235.24	692.923	1916.44	790.868	662.935	1204.44	2883.07	1704.53	1847.53	967.902	658.509	2020.58	1749.92	2476.28	1659.28	931.133	2099.65	2132.98	440	1495.62	703.921	1102.01	900.177	835.544	293.372	248.846	377.49	151.863	174.266	199.869
M804T401			0.382157	0.101471	0.00123982	804.382	401.015	4465.43	4876.19	3519.12	3368.6	6505.88	7120.35	5375	2904.31	2584.93	5409.21	6031.95	4674.11	4306.77	7776.4	6200.23	10166.8	6888.16	5803.98	4947.59	3203.24	4230.3	2957.8	4302.55	2853.14	5038.19	2806.58	4969.1	5016.44	3539.96	8195.31	2400.63	2424.9	1724.35	2803.18	2744.72	5923.88	332.661	167.378	205.31	476.958	232.383	413.988
M269T61			1.59082	0.255403	0.00124766	269.212	60.7585	55203	17175.2	31440.5	10682.4	17633.7	16085	24068.1	23405.3	10371.8	12657.2	8292.13	22107.1	25408.9	17645.2	22630.5	12284.5	34684.9	24584.1	8693.03	17581.8	9689.83	17747.8	11132.6	10638.4	37614.4	45536.5	36058.5	43353.7	23423.7	54281.2	104328	48087	46119.8	55809.8	38048.6	62025.8	11156	13192	9624.41	24520.3	15063.7	16963.4
M176T770			0.274998	4.44518	0.00124801	176.02	769.87	1135.19	889.892	595.951	642.345	717.801	626.769	1860.66	2183.44	3742.41	2153.71	4862.77	1902.99	494.018	615.515	583.44	396.958	225.583	203.194	1275.59	1023.12	2596.45	1161.02	896.833	1171.43	1214.18	2022.53	806.26	1355.61	1385.17	1653.18	259.094	301.738	289.118	298.355	241.126	550.715	1767.53	2418.42	1522.46	1178.74	749.642	987.496
M211T55			0.220009	0.4395	0.00126017	211.133	54.6365	2946.06	2369.03	1439.96	2453.73	2070.36	2386.26	1925.09	738.71	1514.63	2156.09	1136.88	1772.66	1122.54	1707.32	2956.29	1959.93	1815.14	4152.47	1897.52	2052	1250.71	1838.79	2313.69	1449.54	2145.41	1646.75	932.575	1385.29	1093.72	1811.79	1226.05	2002.01	1800.48	2529.5	1335.27	1364.85	1043.69	762.069	745.3	763.053	657.261	537.088
M128T159			4.66206	3.19363	0.00126422	128.01	158.573	114148	171441	315101	290418	193508	123573	140279	152998	156309	162498	138934	109382	109869	272587	170505	95398	76343	147194	224405	100297	130631	146809	122622	99694.9	146898	134976	119536	139553	370145	137196	139510	83053.3	432581	110853	126691	81120.4	250426	655879	555900	481149	606148	560481
M487T610			0.333575	0.374049	0.00127034	486.889	610.178	1328.12	1630.44	2580.89	3095.51	4182.64	2995.37	1505.14	1097.42	3201.19	3466.21	2887.89	1666.16	2149.36	2416.19	3436.94	1403.5	4053.07	2742.05	2211.73	2012.83	1394.27	1565.01	3517.55	1719.66	1468.04	1713.9	3605.12	2944.49	1328.96	3635.34	4251.75	2696.79	3797.88	1563.32	4272.99	4070.46	670.325	977.711	1513.94	2052.99	1359.8	1150.56
M194T272			0.842267	2.34576	0.00127226	194.053	271.67	2711.6	4473.04	4524.13	7930.07	3780.45	5754.8	24824.9	31441.2	18948.3	23385	25055.3	31572.2	7389.69	9415.47	10368.3	7483.57	16246.1	14491	29418.5	27330.5	29173.3	18334.8	27434.8	26031.9	11182.7	15382.4	10104.2	10038.5	17180.3	8331.76	9284.51	10217.7	1487.39	9048.04	6035.13	4951.65	10947.1	14737.2	12544	20199.4	19494.6	18311
M400T57			0.873406	0.187021	0.00127873	400.275	56.62	11199.1	9249.69	8142.28	9780.61	11160.6	11700.2	7530.51	4437.11	5386.94	4518.49	1328.54	6717.38	9046.23	8235.83	10132.3	13538.6	11074.5	16748	8402.55	5927.9	4156.38	6132.11	7336	4031.37	13799.4	8053.9	9914.94	11733.9	5810.3	17884.5	29820.5	11915.8	10564.7	14356.7	14413.6	13852.1	2172.89	1706.96	2019.96	4205.99	4110	3536.89
M304T563			0.182278	0.566924	0.00128155	304.152	563.24	778.57	807.003	1027.02	1030.77	805.538	1012.9	1920.38	1472.84	1543.96	1467.53	1801.81	1495.19	1158.93	1067.59	926.554	1082.28	1607.09	1391.02	1560.82	1836.98	1645.51	1994.36	1219.82	1668	2719.7	2994.06	1564.48	1338.87	2772.27	2090.87	1407.37	2345.2	1397.45	1637.19	1741.94	1351.24	917.418	957.862	1026.05	1025.92	975.809	698.389
M344T383			0.765708	0.127058	0.00128749	344.218	382.65	7660.71	6325.78	7733.68	7348.96	6800.89	13624.8	18586.8	33194	20798.7	52033.4	36762.5	26608	11799.3	12354.3	9887.14	9976.92	21890.5	12865.2	14025.7	12346.7	24291.7	47811.5	22777.8	10407.8	33313.4	23054	11218.9	6698.79	17364.2	28476.2	22638.6	9784.4	6142.33	10991.6	9978.43	10905.8	2963.75	1112.19	1426.25	1382.7	1015.78	1049.48
M189T827			0.167051	1.40414	0.00129616	189.051	827.253	871.256	662.071	892.309	825.313	780.48	645.779	1611.99	1416.76	1613.79	1411.11	1612.62	1697.8	728.784	952.605	763.783	1008.18	562.287	781.885	945.037	760.307	1070.54	696.304	551.667	967.699	2258.65	2446.31	1672.82	1936.88	1986.44	2281.63	598.109	788.532	921.898	784.907	993.011	936.469	1208.43	1326.04	1261.2	1168.88	1101.84	986.499
M271T68			0.610368	0.253447	0.00129964	271.024	67.8685	2556.64	3331.51	2358.45	3535.68	2947.94	2618.56	1716.74	2325.81	901.563	1456.65	260.1	2415.75	3832.08	3233.72	3111.1	3602.58	18454.6	25213.1	2729.5	4817.82	3202.86	3750.25	4553.92	1942.49	3170.2	5609.83	4711.51	2173.66	1275.39	1601.1	13274.1	10412.8	4257.24	11609.1	6059.58	6616.95	2544.93	2818.07	1591.23	1683.16	2751.39	1848.69
M372T627			0.27996	0.328103	0.00130012	372.094	627.175	2845.7	2338.68	2916.07	2759.03	2616.81	3933.27	2301.79	2562.18	2840.92	3199.84	2542.62	1935.91	1116.02	1672.71	1443.21	2811.91	3113.35	3054.88	1280.79	2877.41	3198.72	2096.12	2371.45	1826.45	3813.8	3674.3	3130.01	2614.13	4589.73	4513.35	2112.35	3076.03	2091.05	1617.48	2387.21	1335.5	452.262	161.783	193.226	1067.37	908.06	1357.83
M506T64			0.886601	3.60235	0.00130038	506.131	63.954	1609.32	1750.27	3592.32	5051.73	2423.05	5679.29	4719.27	3936.98	975.135	4560.98	5024.95	5733.84	1469.92	599.42	725.991	959.319	2365.98	800.733	1303.61	1719.72	2788.74	1899.39	2466.92	2381.83	4608.4	25002.7	9687.62	3641.43	7986.96	6279.5	6677.03	3598.67	3334.81	3940.19	5616.46	5473.69	7782.41	14516.1	24500.9	22520.6	21960.5	11893.7
M463T46_2			0.189055	0.514016	0.00130181	463.114	45.88	1769.38	1049.78	595.539	1162.12	1338.4	759.192	857.538	440.555	604.666	655.408	736.243	774.69	1552.36	1432.34	2142.77	1259.94	2011.45	1222.02	617.756	830.978	542.984	1398.26	763.884	1111.43	2100.36	1564.43	1409.21	1060.1	1163.25	1592.48	1519.51	1764.55	1124.51	2018.29	1302.63	1401.61	659.85	602.913	1035.93	1166.05	630.537	598.245
M459T390			0.172778	0.249154	0.00132482	459.224	390.385	1224.7	1211.47	954.596	911.474	1002.61	1355.87	601.338	1100.72	1709.37	1472.81	1245.02	2119.35	1461.7	1412.17	1507.76	1402.34	1028.92	1207.58	1480.26	1201.12	1646.36	1213.27	1333.42	1166.56	1865.44	1465.33	1085.32	1436.74	2058.2	1671.21	519.513	640.887	536.583	692.644	1121	1101.91	11.4243	45.7269	87.3745	376.911	233.153	394.642
M615T583			0.759581	0.50117	0.00132595	615.097	582.893	10884.4	11387.4	18363.4	22431.4	12388.7	8253.78	42339.8	62745.8	50139.5	29204.1	51431.2	55526.9	12421.6	13349.5	10454.6	8473.69	14234.2	16304.6	59524.8	55179.1	76570.9	73542.6	44246.7	64353.3	36856.9	33056.2	32344.5	21949.4	64001.6	35376.3	15298.5	28300.6	21615.7	24014.7	24529.4	24146.1	6469.85	17468.3	17286.1	9097.41	9038.71	9753.5
M313T124			0.700259	0.380586	0.00133108	313.238	123.735	8006.44	6344.98	7940.45	2252.23	9843.86	7045.13	9579.96	17657.3	29953.7	12020.2	9101	19895	12436.9	13235	21097.1	9146.05	3398.72	3713.63	7730.67	9934.69	15288.7	18272	21344.3	8580.27	17036.6	16041.4	7559.95	61535.5	20329.8	83500.4	12049.2	8121.63	22410	14884.5	14394.3	17347.5	3607.59	4265.49	5179.18	8096.04	5635.07	7167.62
M277T731			0.391725	2.33738	0.00133896	276.989	730.781	2683.37	2880.95	2354.78	2672.15	2587.8	2426.26	6649.72	8769.37	6166.42	6022.38	7689.49	7670.97	2801.18	3249.6	3526.51	3334.96	2191.31	1812.17	7127.88	4065.26	5135.56	2613.4	4286.14	5063.63	3728.73	3583.17	2557.43	2056.45	3933.54	1966.07	1657.55	1758.57	1468.58	1734.88	1688.59	1422.51	5426.27	4423.85	4660.34	2848.72	2871.85	2513.33
M749T840			0.129307	0.661709	0.00134635	749.217	839.593	1234.85	859.916	1028.72	1264.05	710.155	619.922	688.152	920.743	1065.07	896.965	760.35	1076.84	1150.55	2003.24	1581.73	1124.85	1288.14	1443.65	908.951	1068.7	710.014	850.163	663.474	669.655	3163.44	3213.8	2197.22	1459.14	2763.05	1471.08	1255.13	1289.71	994.959	1057.39	1494.41	1141.4	826.065	655.242	790.284	980.979	628.421	905.146
M188T729			0.149751	1.28706	0.00135982	188.068	729.191	736.839	815.813	834.236	923.104	739.845	641.039	1402.77	868.296	1512.78	1141.66	498.997	1405.19	668.493	986.422	907.819	1019.25	1209.19	967.566	1035.92	594.455	1225.65	1034.62	485.962	570.43	1715.5	1465.16	1218.79	1417.19	1663.1	1068.94	903.591	863.512	751.855	911.884	848.8	940.945	929.425	1042.26	1083.93	1204.8	1233.88	1224.87
M357T293			0.452708	1.24844	0.00138763	357.055	293.241	10264.4	9645.57	13112.2	8177.89	9119.7	9025.83	24048.4	23573.1	23465	20824.5	28126.1	14004.7	10762.4	9509.48	9172.49	9825.24	7541.28	8861.4	13943.7	13637.9	18959.5	15021.5	13999.1	13107.5	16207.9	16704.5	14106.6	9654.47	24125	19125.3	8900.98	8740.44	8056.37	10673.4	8293.64	9807.74	10736.6	11508.1	12401.1	11576	10145.1	11638.9
M706T76			0.264068	2.68498	0.00139397	706.186	76.312	3188.23	2974.66	1458.29	2725.35	4007.01	5666.48	14307.7	17832.6	14887.3	18910.1	15651.4	20919.1	5143.91	2511.86	2424.6	3440.09	1041.2	659.68	21353.2	24961.3	22580.8	21800.5	46542.4	23450.5	1749.06	498.275	658.845	1958.34	3190.63	1788.82	115.405	380.411	1185.53	472.701	789.778	986.601	1119.31	1896.11	1461.93	2523.8	1795.06	1756.9
M119T823			0.431611	1.84951	0.0014012	118.941	822.748	3106.14	3578.31	5055.23	3118.2	3377.69	2110.49	3011.44	3151.58	2394	2843.3	3459.28	1433.23	3267.67	3137.67	2824.73	1727.4	3277.22	3319.6	2892.11	3133.82	2438.29	2844.72	2345.8	2682.59	2123.88	2701.28	2490.14	3484.69	3343.83	2464.98	2119.7	3115.51	4450.77	2629.35	3101.51	2412.48	6233.89	5623.36	7059.54	5655.39	4557.41	3846.02
M487T160			0.888173	2.9936	0.001412	487.256	159.901	8773.99	8831.12	11212.7	4770.07	7478.12	8264.79	11186.3	16037.5	25990.1	18496.3	14950.5	15292.7	14997.8	11989.1	12111.4	6568.99	4343.77	2546.64	11460.2	10382.5	13157.2	17424.6	14138.1	12835.4	38330.2	27333.1	5131.64	31161.9	22668.6	57370.8	5988.88	4608.04	9242.69	5743.16	8306.24	4172.87	30321.5	17537.2	14382.2	11519	23368	16814.2
M815T714			0.582276	4.66574	0.00141275	815.284	713.552	264.728	642.001	710.86	1592.65	1224.81	1363.53	83040.1	103620	115641	68740.4	84965.5	69069.1	975.6	1259.4	2676.84	2002.02	1532.52	1147.89	49128.2	53572.5	53167.2	62203.4	40301.5	45803.4	5585.9	6168.8	4609.1	11922	10593.7	8272.81	419.422	1084.11	739.708	1886.56	1656.37	2900.83	4586.41	4483.43	5166.65	11646.3	6024.36	8624.14
M164T747			0.190629	2.11702	0.00142423	164.072	746.924	854.845	833.134	905.076	1257.43	1038.36	1176.54	2498.51	3238.19	3108.51	2090.72	3103.82	4730.95	1018.1	1081.47	864.352	927.296	648.154	634.588	2958.02	2070.97	2263.44	935.596	3053.84	2707.8	2223.89	2038.07	1598.42	2333.12	2012.69	1906.87	371.138	571.328	428.088	473.883	443.016	533.778	857.846	739.59	902.084	909.111	1550.54	1013.42
M215T766			0.110509	1.46764	0.00144088	215.068	766.247	4493.84	4279.69	4103.59	2075.88	2448.76	4405.2	9596.65	6910.47	8283.6	11616.5	8921.16	6099.15	1458.29	1345.7	2532.63	1293.48	3237.17	2378.44	2149.16	2597.13	2616.37	2273.38	1886.52	1619.7	732.033	451.322	424.45	502.62	1020.25	877.232	309.545	313.144	290.831	458.518	313.143	348.444	395.632	524.169	479.496	479.966	513.325	592.048
M395T76			0.746341	0.179615	0.00144236	395.28	75.9895	1420.25	574.222	778.259	1726.72	353.359	157.9	763.077	705.322	733.028	321.339	434.208	703.261	990.883	1225.84	732.328	1479.44	5739.27	6334.18	824.808	758.385	1213.01	498.585	212.651	508.285	10044.3	4385.83	5489.41	1677.59	1512.65	2115.05	22237.4	13587.8	12189	9482.26	7360.87	7945.22	4146.91	2452.07	1879.1	1497.65	1874.61	1226.12
M579T289			2.02658	1.64982	0.00145407	579.21	288.923	28379.8	15446.7	26986.7	34050.5	16687.3	14052.2	16120.4	25289.6	22054.3	21875.7	27070.9	20152.2	95706.4	85025.8	84506.3	116898	184283	165952	210761	177425	218579	214619	216621	182248	122144	150365	114136	104626	219262	211353	76529.8	78222.2	138908	116668	86985	59241.7	130264	160216	144744	149083	152853	181058
M316T324			0.369421	0.117838	0.0014586	316.019	324.327	6679.15	6319.54	5866.28	6231.23	5016.18	6614.67	5424.25	4542.8	4957.55	3985.95	5817.32	5863.38	17759.3	31105	17006	33052.5	10158.1	17992.3	34015.2	31388.2	30313	24762.2	14226.2	36188.1	638.924	444.274	462.626	203.055	1436.15	328.06	4007.27	3005.7	741.087	2997.51	4638.55	1842.25	228.578	523.889	588.188	278.672	115.829	295.469
M478T350			0.556537	0.223152	0.00145963	478.292	349.875	17724.4	15064.7	14797.4	11974.5	18168.8	13171	6940.78	5724.41	10311.4	7990.61	8417.7	15828.8	7080.38	3288.18	9502.97	1966.35	5794.5	10566.7	7326.62	11300.4	10386.5	6166.14	14388.3	8115.1	3505.97	5619.06	4232.44	3949.13	4318.57	6158.19	10277.3	6509.55	2791.74	9002.28	4545.86	9832.65	766.162	1526.54	696.96	2078.52	2282.33	2235.95
M230T627			0.34315	0.453042	0.0014641	230.115	626.696	2427.57	2059.92	2320.89	1640.38	2259.12	744.94	2780.48	1408	2096.46	3110.33	2577.41	1703.86	3104.97	3897	3786.75	3517.5	4658.19	2179.36	2713.35	3165.12	2001.13	3383.01	2227.17	979.683	7122.01	8580.73	6366.31	4594.89	5427.26	4851.04	4678.79	4785.29	2943.95	4223.56	2314.42	3531.04	971.334	1504.08	1076.56	2343.47	2124.81	2162.81
M168T911			0.423263	1.73731	0.0014654	168.043	911.349	8888.19	7711.59	10124.8	8965.22	7713.58	7730.88	21403.2	18724.6	16757.9	15559.9	19439.1	20330	3618.54	4661.92	4998.4	5229.36	4698.38	1950.25	5203.17	4008.91	6300.69	7898.11	8047.67	6919.45	8277.42	7083.96	7354.67	7459.31	5145.05	8214.8	2644.31	3339.09	3163.9	3357.88	3252.57	3633.57	5724.94	5260.93	7307.66	6511.7	3456.03	5427.39
M297T46			0.645242	0.60326	0.00147175	297.153	45.544	19430.1	87652.2	22162.8	33769.2	50843.8	29153.6	28053.4	27118.1	26929.9	21217.4	33784.7	47343.2	35655.7	53332.5	44887.7	27686	57882.2	34774.7	29834.6	47181.6	27000.9	42140	53212.7	27170.9	76599.5	38643.7	25368.1	19292.7	26328.8	25033.7	20610.2	23492.7	22768.9	20832.9	34778.9	24785.9	13392.1	14085.9	13315.4	17353.8	16077.1	14617.5
M414T267			0.361197	0.379252	0.0014749	414.249	266.978	4384.94	5386.99	4044.09	2186.48	4091.81	3873.62	5278.1	2845.12	3273.4	3256.2	2923.56	2852.21	3920.99	3143.5	5600.53	4817.84	3818.6	4209.89	1915.09	3480.7	5539.32	3829.79	5480.97	1414.74	2445.14	3597.01	5284.04	5095.41	2841.46	3734.92	4430.07	4747.1	5979.65	3115.89	3204.85	3112.96	1922.85	2806.45	349.566	1418.92	1021.15	1807.07
M619T54			0.270184	0.430713	0.00148223	619.256	53.9845	2488.36	5221.46	3538.07	3878.61	4217.8	3969.09	1344.87	3313.91	1365.86	1808.5	3171.81	2969.66	3034.2	4457.25	4113.33	5307.59	2985.51	3055.25	6361.14	2773.76	3646.5	3518.52	5440.16	5412.22	3509.56	1322.52	2522.69	2398.94	5923.88	1802.45	3240.16	2961.76	3035.67	1502.85	2216.95	2261.31	943.077	722.368	1669.55	1712.43	917.828	589.629
M555T74_3			2.58291	0.0550349	0.00148304	555.443	73.57	10716.8	6545.76	14340.7	16757.9	7846.43	10431.3	5512.11	5346.04	11403.2	7516.9	4185.99	12673.4	8886.63	12726.8	8539.36	10417.2	70613.8	91289.7	3082.32	1457.81	3445.73	4796.22	4473.95	2104.5	58006	84825.4	120364	22232.4	7415.52	89151.2	215679	150051	58049.9	138932	79297.1	60062.1	5283.65	3543.49	5888.19	8220.99	13819.4	1882.7
M712T62			0.230927	0.447487	0.00151072	712.206	62.024	1159.52	1078.64	541.796	727.316	619.15	1123.39	558.7	916.461	219.823	670.685	244.188	1163.88	1732.66	688.732	996.078	525.113	506.722	298.7	390.907	290.97	808.591	816.175	327.879	227.183	1559.58	2951.38	2513.22	1863.08	1986.41	1112.66	2092.24	1429.49	2166.5	2346.97	2200.91	1453.78	1190.44	313.041	884.95	646.739	1593.04	602.852
M576T350			0.367999	0.309522	0.00151277	576.333	349.887	43709.6	46675.3	45147.4	45825.5	48169.1	123764	52991	60566.5	40728.8	66995.2	34022.7	150619	21752.8	8098.43	21878.5	27104.9	5729.29	9647.97	44064.2	26560.6	13738.2	10642.4	27439.2	36589.9	2624.2	3729.11	2802.57	2533.6	3856.81	5145.47	3238.1	2580.01	2804.36	3813.11	6423.86	4510.07	423.643	842.556	1013.8	1542.16	1479.76	1931.46
M253T141			0.363478	1.88854	0.00152747	253.061	140.859	2442.12	4569.11	1567.51	2387.43	3599.4	2393.46	4644.57	5563.63	4542.28	6200.66	2840.36	4433.88	7032.49	4241.47	13603	5982.02	7872.56	3553.86	6142.31	3475.49	3045.82	12247.7	16182	5245.37	4015.67	6442	4570.68	2875.51	7274.53	5553.33	2019.3	1719.03	2074.3	3114.65	2069.4	1882.28	3562.18	3673.77	5559.04	3285.64	3285.54	4956.25
M449T614			0.249403	0.494466	0.00155184	448.847	613.761	2928.89	2794.8	2447.09	2186.32	3247.14	2898.47	2127.78	871.875	919.781	2149.63	2511.5	1944.22	2442.81	2443.97	2496.68	3062.5	2538.86	2765.31	992.312	2398.84	1700.79	1708.77	1931.96	2073.1	1354.02	1502.34	2103.16	2272.3	1340.1	1304.2	2728.7	2419.58	3367.14	2526.07	1350.37	2645.22	784.572	1221.23	1096.91	1692.44	1317.73	1322.44
M401T57_1			0.426656	0.404615	0.00156341	401.233	56.921	9236.95	8542.61	7126.24	8020.33	9151.52	7611.3	5013.24	3124.6	6677.83	5269.59	4193.44	5696.21	9361.23	7857.41	8276.22	10143	5163.59	8384.21	4555.81	4686.18	4545.77	6083.1	5473.8	3824.32	6345.86	3176.28	4729.46	4714.04	2363.31	4139.47	3182.46	7967.31	5040.74	7360.54	5216.48	7310.43	3064.75	1812.07	1807.81	3565.6	1367.52	2979.94
M936T261			0.873157	0.387366	0.0015677	935.579	261.282	40992.7	35602.7	32381.1	19797.5	26940.9	18622.5	40721.7	7453.12	44652.3	6153.69	23029.7	11720.2	29999.4	31245.3	34599.1	26249.7	26834.5	20975.5	30470.7	21950	34540.3	33468.7	37430.6	31121	16074	14609.8	22547.4	21905.5	5611.66	20710.5	20496.7	17651.4	18517.7	31533.8	27841.6	31956.5	5530.95	9245.71	1902.61	15034.9	8927.09	16688.1
M311T164			1.59549	0.425834	0.00157603	311.222	164.045	28365.1	12638.1	9174.21	7663.69	11359.6	6170.7	37804.9	76779.3	55824.5	45341.3	73273.5	56689.9	81489.9	102446	19974.6	21590	2174.61	11953.9	24412.9	12878.4	38438.5	32759.6	41765.8	13166.4	84101.7	25657.2	42505.3	88729.9	51900.3	133945	128786	62207.4	90806.5	70097	64807	97408.8	42094.2	13741.4	39375.6	38674	47608.5	37432.6
M158T672			0.376513	2.16118	0.00160734	158.043	672.027	1255.5	1472.28	1280.27	1148.56	1232.27	1218.41	5789.53	6077.18	5637.46	5613.5	6921.69	4877.25	1427.65	1253.95	1352.59	1205.64	1109.79	1113.28	2249.79	2310.2	2898.96	2453.89	2012.05	2099.62	8228.26	7639.11	6024.11	7472.44	8912.87	7162.88	1557.48	2053.51	1734.82	1763.74	1463.05	2178.02	2626.34	2699.15	4017.46	5385.87	5017.26	3487.97
M413T665			0.170974	0.211545	0.00161487	413.167	664.702	1582.51	2213.32	1986.26	2346.51	2876.87	2158.1	1048.29	2230.88	1520.68	1367.82	1287.66	2039.75	1273.89	2118.8	1859.34	2756.51	2603.17	2067.37	1383.35	1954.18	953.056	1019.73	2439.16	2665.39	558.896	3131.22	593.437	670.048	982.946	587.383	670.976	447.13	555.531	1213.64	397.046	916.026	73.393	125.67	150.773	171.11	150.914	216.702
M407T323			0.395256	1.64561	0.00162279	406.99	323.272	3805.04	3486.54	5239.07	3057.76	3717.68	5658.22	3011.49	2824.95	2971.16	2303.3	3646	2293.62	4715.02	8262.88	6590.07	6376.82	3564.23	3608.58	6070.24	3970.86	3340.07	1434.11	2924.41	3072.37	4358.11	4695.83	4708.99	4823.27	4619.84	4589.71	3719.36	4550.5	2974.13	2226.9	1658.44	4598.3	5435.13	5451.35	5330.35	5423.04	5344.05	5480.1
M233T70			1.16248	0.281778	0.00162326	233.03	70.318	8322.85	8348.56	22902.8	44804.5	14170.7	26884.4	14176.9	12739	8158.91	9401.89	6888.56	14061.4	15724.3	16292.9	11604	26879.7	82570.5	118399	17134.2	28886.1	16473.6	10369.8	13322.8	15421.1	4870.04	6961.73	21217.1	5377.81	5282.49	5450.64	30750.4	43440.4	19382.1	49139.8	29289	25250.6	5180.63	6648.31	4683.1	7467.44	24406.5	7195.45
M311T380			3.1352	0.0728994	0.00166084	311.135	379.707	178008	314615	388305	440515	260810	249961	261366	313878	367407	359543	217831	255905	226645	561340	346293	408591	919199	508401	467885	387069	422226	262566	711201	809600	79840.8	617519	96222.7	148113	124480	190062	192178	116822	121160	329149	103766	329966	14873.4	11367.5	21952.3	9579.55	19433.4	9765.83
M637T45			0.29709	0.504274	0.00167156	637.362	44.832	1412.7	5622.05	2318	3694.5	5705.44	2693.45	3372.63	2206.42	2588.28	2883.49	2636.71	3162.18	3171.09	5941.48	3109.75	2896.87	6012.68	5281.29	2612.7	2823.62	1941.6	3660.05	4034.99	1469.06	10370.7	4821.67	3383.09	2828.16	3636.44	4033.29	2632.65	3533.46	4012.26	3031.2	5353.14	4280.14	1549.3	1711.91	1552.58	2552.54	2534.7	1618.02
M320T220_2			0.370501	2.48999	0.00167351	320.169	220.343	644.16	3433.69	1532.12	4033.45	2201.57	3170.22	2527.16	3552.18	5109.33	641.359	2155.15	2020.77	3450.64	1925.59	2876.82	1290.4	1812.01	4316.69	1811.32	2205.23	1426.11	1420.01	3866.19	2772.08	5700.17	6929.34	4819.41	2423.48	3287.56	3483.67	1251.72	2780.81	1434.78	911.436	920.713	1166.39	2664.17	4559.7	3248.41	3593.61	4726.65	2287.26
M305T72			1.04393	0.102595	0.00168553	305.249	72.013	4413.59	2623.74	4128.92	3892.08	3099.27	3139.83	2565.97	1617.55	1902.42	1491.44	796.514	2347.28	2358.87	2461.28	2323.34	3564.71	13452.1	13294.1	2690.1	2042.41	1928.57	2221.63	2243.55	1242.7	6157.21	5577.18	8767.72	3825.91	1419.97	5754.59	35907	28727.5	8912.72	22618.6	14858.3	11721.7	2372.77	1690.62	1855.28	1833.83	4171.07	669.601
M282T72			3.25721	0.0996197	0.00169025	282.252	71.8925	23035	15002.3	23798	24174	20444.4	23951.5	10296.9	7141.79	12681.5	6291.43	4652.87	7755.3	17188.2	23610.8	22147.3	27560.5	95190.2	103315	11216.9	12809.8	7447.96	13451	11905.5	6703.42	46174.7	39021.7	55453.5	34295.6	10578.8	66998	385308	230187	107553	200859	132108	135040	22124.3	18847.1	15409	17274.8	36741.1	8256.38
M268T125			1.17073	0.461439	0.00170269	268.167	124.936	28973.7	28634.3	44444.7	42497.3	34788.2	33252.9	23785.1	9348.87	27638.2	37318.7	8241	21381.5	31909	33322.2	27893.4	29671.3	45049.3	46795.1	27137.2	28126.9	23228.7	49225.9	55337.1	23272.1	28104	31669.5	39598.8	18118.6	23829.1	32501.5	48607.5	38125.8	60763.8	45181.1	80342.9	46338.4	22776.4	23901.1	13038.9	29623.6	31530.1	26494.7
M155T687			0.318467	0.413019	0.00170491	155.035	686.668	2048.94	1784.85	3185.58	4246.44	1967.14	4869.87	3406.8	4830.2	4829.73	3160.83	4869.84	4107.34	3641.53	2231.25	2823.61	3858.8	5402.95	3936.68	3407.39	2774.69	4987.02	2210.86	2339.45	3032.24	3917.79	5388.83	3226.11	2548.85	7002.38	3155.66	2347.15	3563.48	2585.34	5146.56	3151.59	3525	1511.79	712.632	666.49	1851.41	2008.22	1641.64
M499T592			0.243098	0.298994	0.00171317	498.926	591.837	2019.84	2904.24	1894.05	5129.55	2842.6	3935.54	1566.21	1121.93	4426.26	2327.19	3800.28	3996.28	1866.59	2750	4256.01	4494	3137.62	2312.04	3319.99	2051.86	3746.42	1627.39	4134.49	2524.26	1300.82	1526.18	521.585	868.916	1604.57	1610.56	1140.26	1807.94	2357.81	892.546	2288.19	1205.95	163.49	502.526	470.022	453.309	753.773	554.937
M351T57			0.31278	0.587148	0.0017277	351.254	56.7555	6620.55	3262.36	4601.82	5149.5	4820.28	4472.46	3392.41	3464.29	3103.72	3312.78	2613.34	4507.1	5891.93	5117.85	5019.04	4673.99	6428.72	5309.55	2901.57	2129.36	2873.71	2743.98	3887.02	2637.98	7055.42	1100.13	5775.48	6267.19	6652.08	7840.56	6145.9	3854.23	4648.29	5346.06	3633.18	5394.78	2654.51	1820.68	2704.11	3611.58	3330.18	2919.42
M413T158			0.641824	0.170101	0.00173849	413.218	157.943	6644.97	2462.47	13907.6	10791.2	8075.94	8292.02	8198.8	20902.2	13437.6	9208.04	15008	13637.2	10856.8	8626.26	14150.3	5742.82	10929.1	6163.88	31861.7	11502.5	23940.7	16784.7	19257.1	8450.9	10427	6425.1	9038.21	15470	5945.58	18705.7	8224.26	5391.6	14039.2	4309.35	6489.77	13344.6	1411.74	1907.43	1306.65	1777.76	1469.88	937.588
M223T113			0.813746	5.05308	0.00174375	222.951	112.854	13796.8	22200.1	10925.4	10125.4	14943	10607.9	17172	30241.3	15812.5	17046.6	13128.1	28070.6	25649.7	31785.8	46033.6	18216.6	3599.39	2938.92	8033.32	11794.9	14118.8	18726	24179	11472.1	24766.9	33673.5	4941.58	22504.3	13367	20248.8	2479.27	2569.86	2842.18	3431.94	2603.5	2216.02	6832.26	15157.9	20629.8	5416.88	19397.2	14136.6
M1011T603_2			0.238772	0.22216	0.00174826	1011.27	603.438	1056.05	2276.26	2250.46	2388.11	1797.95	2268.54	3443.66	3476.81	3514.34	2908.3	3944.61	2950.45	2226.96	1974.27	2340.94	2130.88	1453.56	2008.37	2001.1	1281.19	2402.5	2008.21	2260.09	1560.2	3278.59	3904.65	2623.68	3233.25	4753.04	3798.41	1186.32	1744.21	2126.26	681.242	991.628	1514.36	30.3808	135.965	141.831	922.183	403.094	198.04
M862T254			0.308511	2.23938	0.00176428	862.327	254.042	5618.54	14325.4	8719.67	11106.3	9288.62	7942.2	7692.83	7844.91	10708.7	10189.3	8562.67	7944.48	1709.2	2842.25	2285.97	2462.14	1945.87	2267.69	2545.99	1524.45	3705.37	4451.42	2449.79	1143.52	8024.54	5070.1	5565.22	1312.69	3314.93	1386.94	1238.61	919.508	1241.86	668.23	1383.32	1380.98	2411.28	3713.63	2369.89	2048.4	1595.49	3161.91
M233T58			0.379448	0.238778	0.00177977	233.103	57.571	6698.31	6389.69	3477.61	4005.47	5341.23	4906.57	1672.38	839.29	875.6	1458.98	999.18	1103.77	3183.43	4507.38	4181.43	4057.64	3018.22	6000.78	1335.89	1137.04	1289.82	2415.56	2038.93	1143.17	1853.65	1162.23	1728.73	1258.44	658.709	2122.27	3455.73	3745.44	2095.17	5610.89	4766.34	1506.02	921.862	627.606	735.402	1054.13	908.748	809.476
M355T351			0.447531	0.265548	0.00178214	355.161	350.906	22172.2	23453	24053.1	16316.6	24101.6	19340.9	25915.1	23211.5	26314.4	23141.7	17410.7	25182.3	12402.8	14763.9	14833.4	18396.5	5991.91	5262.57	7910.79	7408.99	3395.12	7826.42	12034.3	7954.39	3074.05	3465.57	3310.13	3440.14	4684.83	4121.37	6382.23	3558.64	2058.22	5411.28	8487.71	6709.98	1248.03	1570.91	1378.65	1675.5	1351.27	1434.64
M172T364			0.329312	0.526219	0.00179524	172.098	363.997	5564.63	5625.66	5986.36	5933.74	3816.99	5008.26	21469	18038.1	24361.9	22607.6	21135.3	26031.2	5387.33	8478.63	4362.33	4854.33	13244.8	12984.7	13156	12083.1	9566.59	9714.54	9939.65	9587.86	8592.25	7506.49	7660.59	4352.23	7097.46	5529.68	4922.16	7028.97	2952.3	4641.57	4812.38	4943.66	2202.47	2682.49	3095.65	2203.2	2829.06	2405.87
M311T400			0.811136	0.135008	0.00181076	311.135	399.701	20875.9	26971.7	42232.2	28820.2	43357.6	27891	31503.3	41936.3	36755	24126	31543.9	30188.4	19366.6	25603	27409.2	34364.4	31807.1	32274.7	36337.4	26987.6	30701	20585.1	48761.9	29390.5	6696.27	34881.7	8210.71	12890.8	19054.8	15298.2	13724.4	10371.4	6626.1	21621.6	9828.98	24764.3	779.841	451.424	1348.39	2680.96	3942.64	2533.92
M527T65_2			0.527735	2.75435	0.00182318	527.117	65.13	873.332	1211.19	623.05	2573.74	619.053	1016.08	1846.18	1704.28	1310.54	1591.16	1055.33	1121.49	1253.9	816.831	511.619	606.27	7812.59	2537.83	915.995	527.352	725.955	378.547	1255.31	1094.95	2300.46	5126.77	3146.25	1136.91	3971.05	1751.47	1965.13	2047.4	1097.89	4082.43	2064.85	2589.14	4421.07	4903.31	6023.2	9072.75	8988.12	4730.61
M1007T859			0.361065	1.98968	0.00182782	1007.34	858.869	266.973	197.294	287.408	295.995	193.777	436.625	2403.08	1663.76	2412.9	1676.1	2531.44	3256.39	2238.39	1855.81	684.64	1467.35	6500.54	3504.88	18013.8	17959.5	20962.7	20847.7	18263.7	17758.2	20007.8	20410.4	13233.6	11498.6	23600.9	14176.1	2323	2081.16	1744	1147.4	1813.95	2705.9	4627.83	3256.63	2489.42	3832.44	3957.27	5345.27
[truncated: 2,414 more rows]
[truncated: 4 more columns]
